# Supplementary material for: Dating and functional characterization of duplicated genes in the apple (Malus domestica Borkh.) by analyzing EST data
Source: BMC Plant Biol. 2010 May 14;10:87. doi: 10.1186/1471-2229-10-87 (PMC3095355; doi:10.1186/1471-2229-10-87)
Supplement: Additional file 1 — Unigene collection derived from assembling 119,177 apple ESTs cv. 'Royal Gala'. [file 1471-2229-10-87-S1.SEQ]

>CL1Contig1
GGATTCTAATATTTGCATATAAATCAAAGGGCCATGAACATGGCCATTACATGACACAAT
CACAGAAACACAAACATATGAGTGACATGTTTTCACAGACGTACAACATGTCACTCAACA
GACTCAAATACTATAAGCAAACGAAAGACAAAGCCACAAAGTTATTTTTTCCCACAAACA
CTTTTCATTAATTAAGGGTCTATAATCCCTTAATTAATATGACACTTTTATTAATCACCC
TCGTGCCGAATTCGGCACGAGGATCAAGCGTCAGCTCCTCTGGCTCTGACGACCCACCGG
TTGCTCAATGCGGTGCTGCTTCCAGCTATAGATTTATTGGTGATCCAAAGGCCAGCATGA
TGCCGAAAAGCCCAGGTCCTAGGTCTAGGGGGCCAACTAGTCCAACATCTCCTCTTCATC
CACGATTATGTGCCATGAGTTTGGAGTCTCCAACAGGAAAGCAAGAAGATGGCAAAAGTG
TGTGTCATCCTCTTCCGCTCCCT
>CL1Contig2
CTAATAATATCATTTCATAACATCACAAGGCCACGAACATGGCGATTACATGACACAATC
ACAGAGACAGTGACAGGTTTTCACAGACACTACATGTCACTCAACAGACACAAATACTAT
AAACAAACCAAAGACAAAGCCTCAACGTTGTTTTCCCACAAACACTTTATTCGTTTACAT
CTTTAATTTGGTTGTATGGGTTTAGGGACCACAGGTGCAGCTCACACATGAGCAGCCTGT
GCAGGAGCGTATCACAACTACCAAGAAAGGTTCCATCACTTCTGTCCAAGCAATTTATGT
GCCTGCTGATGACTTGACAGA
>CL1Contig3
GCGAAGTCATTTTGTAGGCGTGGAATTGGGTGGATCCTTCCCAAACCCCATCATAACATG
AGTTGCCAGCATTGAGCCCCTACGAGCCATTTCCAAAATCCGGCCAAGCAGCGGTACCTT
CACCGTTTCTCTGTTTGAAAGAGGCTTCTTGTCCCACCAATCTTCATGGCGAACGACTTT
TCCTTCCAAAACAGACAATTTGATGAGGGATATCATATCTATGTCTTTCCCCATGAACTT
GTAGTGTTGCTTGTTATCAACCCATATCTCGTGATTTCCAGGTGAAACTATATTTTCTTT
GACGCTGTATTCCACAATTCTTGATTCACTAAAGACCTTGGGAAGTGAATAAAATGCCGA
TTTGATCTGTTTCAACCCACGAGCGCACATCAGTGGGTCCTCAAAGGAAGCATTTGGAGA
GTAGATTTCAAAGTCGGAAGGCGTTGCACAGGACCCGTATAGTTTAAGAATGTGAAGAAT
GATATCATCATGAACAGAAGCTGAAACGCCGTCCTGCTTTCTTGAAATAAATTCACACTT
GCCTTCCTTCTTCGTCTGACTCTGACTCCCTTCCTTTTCCTTTTCCTTTTCCTTTCCTTG
TGGATGCTTCTCCATGGCGACCGATGAGAAGGCGAAACAGGTGAGGTGATAGTTTCAGAA
GAACACAAGACTGAGAACTGAGAAGAAGC
>CL1Contig4
NGTAGGTCACCAGCTGATTTCATACATATTGGAACGAAGGTTCCAAAGAGATTTTTGTAC
ACAAGCACATCAAATTACAAGTTTTTAGTCCTACAAATTTCCCTTGGAACAACACAATAC
TTCTCAGCCTCTTTTCCCGGATCGATGACAACGTTGCTCCTTCTCCTCCCGCACTTGAAA
GCCCCAGTTAGAATTCTCCTTCGTTCCTCACTTGGGGGAGAAAGAAGCGAAAATGGTGGC
ATGGCCGGGATCAGCGAGGTGAGCGAAGAGGTTGTCGATGGGGCCAGTCCCAGTGTAAAT
GTGTTGAAACCAAGCCCCCATCACAGCCAACATAGCTAGCCTTCCGTTCTTAATCTCCTT
TGTCCTCAACTCCTTGATCTTCTCAGGCGAGCCGCTTCCCCATCCAAGTGGGTCGAACCA
GAGCCCTCCCGGGTACCCAACATCTGTCCCGGTGAGCTTGTTGTTGGGGAAGATTGGGTC
TGTGTTAACAGACCCGGGCTTGAGGATGTCCGCCCATCTCCTTCCCTCGGCCCACCCGAT
CAAAACAAGCTCAACGACGAAGAGAGTGGTGGTGTCTGTGAAGTACTCTTGCTCTCCGGC
TGTGTACCATGATGGGGTGTTTAGAATGCCAATTTTGGTCAAGAATTCGGGGATGAAGAT
TCCGGCTGCGCCGAGCATTGCCCATCTGCAGTGTACAAGCTCCGCTTGCTGGTTCCATTT
CAGGCTGTCTGGGTCAGATGAAAGACCAAGCGGATCAAAGCCAAAGTCTCCTGGGAGGCT
TCCATCGAGCCATGGTGGAGGGGTGCTTCCCGGAAACCACAGAGGTCTATCAGGGTCAGC
AGCAGCAGCACGTACTGTAAAAGATGACGATGATCCGGTGGGTGCTGTGAAGCTTCTCAC
TCTCAGCTTCCTTCCACCAAAGAAAGAAGCCTTGGTCACTGCCAAAGTAGCCCCACCCTT
CTGGGAGCGTGAAGATACGGCGAAGGTTGCAATGGCGGAAGAGGAAGCCCAAGCGGAGGC
CATTTTGTGAGACTTCAACCAAACTTTGCTGCTTATTTGATCTGTGAAATTGTATGGGGT
TTGGATGTTTGGGGAGAGAGA
>CL1Contig5
ATCGCAAAACAGTAGTTTACATATTTATAAGTTCCGATTTTGTAGGTCACCAGCTGATTT
CATACATATTGGAATGAAGGTTCCAAATAGATTTTTGTACACAAGGCAAGCAGATAAAAT
TACAAGTTTTTTGTCCTACCAACGTTGCCCCTTCTCCTCCCGCACTTGAATCCCAATTAG
AATTCTCCTTCTTTCCTCACTTCGGGGAAAAAGAAGCAAAAATGGTGGCATGGCCGGGAT
CGGCGAGGTGAGCGAAGAGGTTGTCAATGGGGCCAGTCCCAGTGTAAATGTGTTGGAACC
AAGCTCCCATCACAGCCAACATAGCCAGCCTTCCGTTCTTGATCTCCTTTGTCCTCAACT
CCTTGATCTTCTCAGGCGAGCCGCTTCCCCATCCAAGTGGGTCGAACCAGAGCCCTCCCG
GGTACCCTACATCTGTCCCGGTGAGCTTGTTGTTGGGGAAGATTGGGTCGGTGTTAACGG
AGCCGGGCTTGAGGATGTCGGCCCATCTCCTCCCCTCGGCCCACCCGATCAAAACAAGCT
CAACGACGAAGAGAGTGGTGGTGTCTGTGAAGTACTCTTGCTCTCCGGCTGTGTACCATG
ACGGGGTGTTTAGAATGCCGATTTTGGTCAAGAATTCGGGGATGAAGATTCCGGCTGCGC
CGAGCATTGCCCATCTGCAGTGTACAAGCTCTGCTTGCTGGTTCCATTTCAGGCTGTCTG
GGTCAGATGAAAGACCAAGAGGATCGAAGCCGAAGTCTCCTGGCAGGCTTCCATCGAGCC
ATGGGGGAGGGGTGCTTCCTGGAAACCACAGAGGTCTATCGGGGTCAGCAGCAGCCGCAC
GTACTGTAAAAGATGACGATGATCCTGTGGTGGCTGTGAAGCTTCTCACTCTCAGCTTCC
TCCCACCAAAGAAAGAAGCCTTAGTTGCCGCCAAAGAAGACCCACCCTTCTGGGAGCGCG
ACGATACAGCGACGGCTGCAATGGCGGAAGAGGTAGCCCAGGCGGAGGCCATTTTTCGAG
GCTTCGACCAAACTTTGTTGCTTATTTGATCTGTGAAACTGTATGGGGTTTG
>CL1Contig6
TTTTTTTTGGAGAGGAAGCAATTACGATATTATTACTAAATAAACTTCTTAATTAACTCC
AAACCGGTCCTTAATACAACATTATTTTTAGATCAACAAAAGCATAGCTGTACGTTGGTA
GAAGTTTAGAATACAACGAGCAGAAACTACACGAGAAACACACTCTTATCAACACTCACT
CACTTCTTCTAGGTATTTACTGGCTCCTCATGTATGCCTTGCATCCAACGCCACATAAAA
ACCTCACTTCTTCTAGGAGGAAACGGATACAGATTTAGATTTTGAAGATGACCACGCAGC
GCCCTATCAGGACAAAACTTCTACTTTGTGGCTGCAAGAACTGCTGGCCCTTCCACCTTA
AATGTTGCACCCCAGATTTCTTCATCAGTAGCAGGCACAGCTGTGATCTTGTTTTTAGGA
TTCTCATAGCTTCTCAGTCCTCCAACAGACGTGGAGTAGAAACATCCTTGAGGGAAAGAA
GCAAGTGACTTGCCACAAGCACCCTTGAGCAGTTCTGCATCATCAGCAAAGGCCACATAT
CCATCAGCAGTAATTCCCCAAGAGAGCGGAATCTTGCCAAATTGGTCAGACGCCACAAAC
ACAGTTGAGGTGGACTTGTCAAATACTATGAAAGCAAAATTTCCACTGAGGTGGCCAACG
ACATGGTTTGGCGGGTAAGGAGCCCGATCACGAAGGGCCTTGTAAGCCTCGATCACCAAA
ATCACTTCATTTGCCGACTTGGCAAGTCCGTATTGCTGCCTCAAACTTCCCAAGTTGTCA
AGTGCTCCCTCAAACAAGCAGAATATCTCATCCTTCACTGCAAATGACCTCGGCTGTAAC
GCAGACTCGTTGCTGTGACTGTAGGCCAGCTGAGCGTCGTCGCCGACTTGTACGGAGACG
GCGGCGTCATTGGTCTGGACGAAGCGGTTGACCAGCGATGTCGCCGAAATTTTCGGCGAC
GGAGTTCGGCTGCCGGCGGCTACCAGCTCTTCCGGCGGCGACACGATCGCGCTGCTGAAA
ACTCCCAACATGTTTGATCTTAACTCAGAAACGGAAACAGAAATGAACAAAAATCGACCA
AAATCTAATCTTTTCTTTTGGTTATGTTGGAGTTGAGAGAGCTCGGC
>CL1Contig7
AATTTCACCTCCTATCCCATGCATCTATAAATTCAGGTCGATGGTGCAGAGCTTGGAGAT
ACAGCAAGCAAAATACCATTCAAGCGAAAACCCTAATTTAAACACATCTTCAGCTCCAAG
TTCTTAAGTTTATCTTCAACATGTCGGGCAAGTGCGGCAACTGCGATTGTGCTGACAGCT
CCCAGTGCGTGAAGAAGGGAAACGGCTACGACTTGGTGATCGTGGAGACTGAGAACCGCT
CCATGGACACCGTCGTCGTGGACGCTCCTGCAGCCGAGAACGACGGAAAGTGCAAGTGTG
GCACAACCTGCCCATGTGTGAACTGCACCTGTGGTCAGTAAGCCCAGAGAACCAAATTAA
GATGTGATTAATAAAAGTGTCATATTAATTAAGGGATTATAGACCCTTAATTAATGAAAA
GTGTTTGTGGGAAAAAATAACTTTGTGGCTTTGTCTTTCGTTTGCTTATAGTATTTGAGT
CTGTTGAGTGACATGTTGTACGTCTGTGAAAACATGTCACTCATATGTTTGTGTTTCTGT
GATTGTGTCATGTAATGGCCATGTTCATGGCCCTTTGATTTATATGCAAATATTAGAATA
CATGCTATGGCTCTGTTAATTACCAAAAAAAA
>CL1Contig8
TTTTTTTTAGGGAGAAAATAAAATGGAATTAAGAGAGCCAAAGCATGTATTCTAATAATA
TCATTTCATAACATCACAAGGCCACGAACATGGCGATTACATGACACAATCACAGAGACA
GTGACAGGTTTTCACAGACACTACATGTCACTCAACAGACACAAATACTATAAACAAACC
AAAGACAAAGCCACAACGTTGTTTTCCCACAAACACTTTATTCGTTTACATCTTTAATTT
GGTTGTATGGGTTTAGTGACCACAGGTGCAGCTCACACATGAGCAGCCTGTGCCGCACTT
GCACTTTCCGTCGTGCTCGGCGGCAGGAGCATCCACGAAGACGGTGTCCATGGAGCGGTT
CTCAGTCTCAACGATCACCAAGTCGTAGCTGTTTCCCTTCTTCACGCACTGGGTGCTGTC
AGCGCAGTCGCAGTTGTCGCACTTCCCCGACATGTTGCAGATGAACTTAGAACTTGGAAC
TGAAGTGTGTTTTAGGGTTTAGCTCGAAGGCTTAACTCCATCGAAACTAAAAGAAAAGAG
TAGATTTTCCTTTTTTTTATTTTTTTATTTTTTAGTTAGAGATCAATCATGTTGGCTGTT
TTCAGCAGCGCGATCGTGTC
>CL1Contig9
TTTTAAACTCCAAACCTTAATACAACATTATTATTAATTAATCAAAAGCATAGCTGTACA
TTGGTAGTAGAAGCTTAGAATACAACGAGCAGAAACCACACGAGAAACACTCTCTTATCA
ACACTCACTCACTTGTTCAGCTATTTACATCGCTTCTGATGTGTGCCTTGCACCCAACGC
CATGTACAAACCTTCCCCATCGAAACCGATACAGATTCAGATTTTGAAGGCTCAACGATA
CAGCTCTCTATCAGGAAAAACTTCTACTTAGTGGCTGCAAAAACTGATGGCCCTTCCACC
TTAAATGTTGCACCCCATATCTCTTCATCAGTAGCAGGCACAGCAGTGATCTTATTTTTA
GGATTCTCAAAGCTTCTCAGTCCTCCAACCGTCGTGGAGTAGAAACATCCTTGCGGGAAT
GAAGCAAGCGACTTGCCACAAGCACCCTTAAGCAGTTCTACATCATCAGCAAAGGCCACA
TATCCATCAGCAGTAATTCCCCACGAGAGCGGAATCTTGCCAAATTGGTCAGATGCCACG
AACACGGTTGAGGTGGACTTGTCAAATACTATGAAAGCAAAGTTTCCACTGAGATGGCCA
ACAACATGGTTTGGCGGGTAAGGCGCGCGATCGCGCAGGGCCTTGTAAGCCTCGATCACC
AAAATCACTTCATTTGCAGACTTGGCTAGTCCATATTGCTGCCTCAAACTTCCCAAGTTG
TCAAGTGCTCCCTCAAACAAGCAGAATATCTCATCCTTCACTGCAAATGACCTAGGCTGT
AACGGTGACTCGTTGCTGTGACTGTAGGCCAGCTGAGCGTCGTCGCCGACTTGTATGGAG
ACGGCGGCGACATTGGTCTGGACGAAGCGGTTGACTAGCGACGCCGCCGTGATCTTAGGC
GACGGAGTTCGGCTGCCAGCGGCCACCAGCTCGTCCGGCGGCGACACGATCGCGCTGCTG
AAAACAGCCAACATGATTGATCTCTAACTAAAAAATAAAAAAATAAAAGAAAGGAAAATC
TACTCTTTTCTTTTAGTTTCGATGGAGTTGAGAGAGAACTCG
>CL3Contig1
CAGATAGTTCGGGCGAAGACGGTGCCTCTGAGTATCAGAATAGCAGAAGATTCGAGTTTG
GAGCAACTTATCATCTGAATAATAGACACCAGGGACAACAATGGCAGGGCAGAAAGCTAG
TTGTTCATTCTCTGCAAAGAAGTTATCAATGTTCTTATTCAGTACCAAACGTCCAACTGG
CTGCAGGGGAAGAATATCTTCAGGCCAGGTCTTAGTAACATCAAGTGGGTCAAAGTCAAA
TCTGTCTTCATGATCAGGATCAATTGTCTGAATAAAAAGTTTCCACTCCGGGTAGTTGCC
AGCTGCGATGGAGTCATAGAGATCCTGGGTAGCGTGGCTGTGATTTGCTCCTCCAACCTT
GATAGCCTCATCCTCCAACAAACACTTGACTCCACAAGTGGGTTTCCAATGAAATTTCAC
GTAGTGTGCCTTCCCGGTCTTACTGATAAGAGTATAGGTGTTAACACCAGACCCTTCCAT
GTGCCTGTAATCTTGTGGAACTCCCAGGTCATCCAACAGGAAGGTGAACATGTGGAGGCT
TTCTGGATGGTGGGAGAAGAAGTCAAGGATCCTCCAATTCTCTTGGATGTGGGACTTAGG
GTTCGGTTTGAGAGCATGGACCATGTCCGGGAATTTCATTCCATCACGGACAAAAAAGAC
GGGGAAATTGTTTCCCACCAAGTCAAAATTACCCTCTCTGGTGTAAAACTTCACTGCAAA
ACCACGAGGATCCCTCAGGGTTTCAGGGCTGCCACGCTCATGGATAACAGTGGAGAAACG
CACAATGACAGGTGTCTGAACTCCAGGGGCTCGAAGGAAGTCAGCACATGAAAGGTGAGA
AATATCATGGGTGACCTCAAAGAAACCTTTTGCACTGGCTCCCCTAGCATGGACAACACG
CTCTGGGATCCGTTCTCTATCAAAATTGGCGAGTTTCTCCACCAGATGGTAGTCCTCAAG
CAGAATTGGACCTCTCGGTCCAACAGTGAGAGAAGAGTTGTTGTTCCAAACTGGAGCACC
GGAATTGGTGGTCCAGAACGGGGAATTGAAAGCACTTGAAGGGCGGTGCCTGTAAGGATC
CATGGAGGAAGGTCGGGTTAGAGAGAGAGCTTGATGGAGAAGGTAAGAGGTGAGCAAAGG
AAGGGGGTAAGCCACTCACTCACTCAGATGGGGCAATCGAAGGCTGAAATGTAAGCAAAT
TTGGTGGATTTATAAACGCTGACTTTCGGCTTTGGGTATGGGTCGTGGGCGTGGCTCACG
CTTT
>CL3Contig2
GACTACACAACATCTCGCATAGAAACAGTGAAAATCGGTGCCTGCTGCAACCGGCACTAN
GTTACATTTTTTTTTTTGGGAAGAGTTTGACTGTAGTAAAACTACGTCGAAACTCCCTCA
ACTTTTATTAAACAAGTCCAAAATTACAAGTAAATTAAAAACCAAACTTACAATTATACA
CAACTAAAAATGGCCGAAACCAACAGAAAACAAGAAAGAGGCCCCACAACAATGAAGCCC
AAAAAAAACACAGAACAACCAACCGAGAAGCTTCTGCTGAAATCTCCTCCACCGACAGAG
ATCCAAGCCAGCCACCGGAAACGTCATCCATCACCGAGCATCGCCGCCTCAGACAACACC
GCCAACCCCGAACAGCAACCAGATCACATCCATTAACAGGAGATAATTGGCACCAAACAG
GGATTACATTGGAGTTGCATAGTACGAACGATTCGGACTTATTACATTGAGGCTACGTGT
CACTTACATGCGAAATTTAGTATGACAGTATCACGATACTCAAACATCTTGCATTGGCAT
CGCCCTCAAATGCTCGGCCTCACGTTAAGACGAGACGCCAGTTTTTGACCAAAGGATCGG
TCAGCCTGAGACCAGTATGAGATCCAAATGCTGCGAATTTCATGGGTGACACGAGGTTCG
GATAGGACATCAACCCATCGGTGGAGGAATCGCTCTTGCCTGTCGGGTGCCCAAGATCTG
TATCTCTCTCCAGGTTGCTTGAAGTTGTTCTCCTTCTCAATGACGCACTTCTCACGCTTT
CCAGTGAAAATATTAGAAGGAATTGGGAAGGTCTCAGCATGGCGAACAGGATCAAACCTT
GATGGGAAGTAGTCAATCTCCTCATCTCTGTGCATGAAATTCATAGATCCGTCATAGTGA
TTGTTGTGATGAGCACACTTGGGAGCATTAACTGGGAGCTGCAGATAGTTGGGGCCAAGA
CGGTGCCTCTGAGTATCAGAATAGGCGAAGAGTCGAGTTTGGAGCATCTTATCATTTGAA
TAATAGATACCAGGGACAACAAGGGCAGGGTTGAAAGCAAGTTGTTCATTCTCTGCAAAG
AAGTTATCAATGTTCTTATTCAGTACCAAACGGCCAACAGGCTGCAGGGGAAGAAGATCT
TCGGGCCAGGTCTTAGTATCATCAAGTGGGTCAAAGTCAAATCTGTCTTCATGATCAGGA
TCCATTATCTGAATAAAAAGTTTCCACTCCGGGTAGTTGCCAGCTTCAATTGAGTCATAG
AGATCCTTGGTAGCGTGGCTGTGATTAGCTCCTCCAACCTTAATAGCCTCGTCCTCCAAC
AAACACTTGACTCCACAAGTGGGCTTCCAATGAAATTTCACGTAGTGTACCTTCCCGGCC
TTGCTGATAAGAGTATAGGCGTGTACACCAAAGCCTTCCATGTGCCTGTAATCTTGTGGA
ACTCCCACGTCATCGAATAGGAAGGCGAACGTGAGCAGGCTTTCTGGATGGTGAGATAAG
AAGTCAAGGACCCTCCAATATTCTTGGATGTGGGACTTAGGGTTCGGTTTGAAAGCATGG
ATCACGTCCGGGAATTTCATTGCATCACGGACAAAAAAGACGGGGAAATTGTTTCCCACC
AAGTCCCAATTACCCTCTCTGGTGTAAAACTTCACTGCAAAACCACGAGGATCCCTTATG
GTTTCAGGGCTGCCACGCTCATGGATAACAGTGGAGAAACGCACAATGACAGGTGTCTGA
ACTCCAGGGGCTCGAAGGAAGTCAGCACATGAAAGGTGAGAAATATCATGAGTGACCTCA
AAGAAACCTTTTGCACTGGCTCCCCTAGCATGGACAACACGCTCTGGGATCCGTTCTCTA
TCAAAGTTGGCGAGTTTCTCCACCAGATGGTAGTCCTCAAGCAGAACCGGACCTCTGGGT
CCTACAGTGAGAGAAGAGTTGTTGTTCGAAACTGGAGCACCGGCATTGGTGGTCCAGAAC
GGGGAATTGAAAGCACTTGAAGGGCGGTACTTGTAAGGATCCATGGAGGAAGGTCAGGTT
AGAGAGAGAGAGAGCTTGATGGAGAAGGTAAGAGGTGAGCAGAGGAAGGGAGTAAGCCCC
TCGTGCGAATT
>CL3Contig3
TTTTTTTTCAACTCAGAAAAAGCCTAATTTATTTAACGATAATAGCTCAGTTCGACAGAG
AATAAAGAGTCTCAGATGAGAAACCACCGGAAGAGCATTAGACGGAAAATCAGATAATTA
AACCATAATAAGGTCCATAACCCAAACCCTAATATGACGCCACCTAATTAGTACCCAAAT
TTAAAGACTCATAAGAACAAAGACATAGAACGACGACGTTTCCATCATCCACAGATGAGC
TGCCGAAACGGCATCGTCTAGGAGAGCTGGCCACAGTCGGCGACCACCACCGGCTTCGAG
GTCCTTCCCTGTCCAGACCCCACCTTCTCGATGTTCTTCACCACGTCGAGCCCCTCGACC
ACCTGCCCAAACACCACGTGCTTGCCGTCGAGCCACTCGGTCTTGGCGGTGCAGATGAAG
AACTGAGATCCGTTAGTTCCGGGACCGGCGTTGGCCATGGACAAGATTCCGGGTCCGGTG
TGCTTCTTGTTGAAGTTCTCGTCCGCGAACTTGGCGCCGTAGATCGACTCGCCTCCGGTG
CCGTTTCCGGCAGTGAAATCACCTCCCTGGCACATGAAACCGGGGATCACGCGGTGGAAG
GCGGATCCCTTGTAGTGGAGGGGCTTGCCGGAGCGGCCGACGCCCTTCTCGCCAGTGCAG
AGAGCCCTGAAGTTCTCAGCGGTGCGGGGGGTGGTGTCGGCGTAGAGCTCCATCACGATG
CGGCCGGCCGGCTGGCCTCCGATCGTCATGTCAAAGAAAACCTTAGGATTTGCCATTGCT
AGGGTTTGATTGGTTCGTTGGAGAGGAGTGATTTGGGGATAGAGAGTATGATTAGGGTTT
GCCGTTGGCATTCTTGCGGTTGCTGCTGACCAGTGACCTCAAAGAAACCTTTTGCACTGG
CTCCCCTAGCATGGACAACACGCTCTGGGATCCGTTCTCTATCAAAGTTGGCGAGTTTCT
CCACCAGATGGTAGTCCTCAAGCAGAACCGGACCTCTGGGTCCTACAGTGAGAGAAGAGT
TGTTGTTCGAAACTGGAGCACCGGCATTGGTGGTCCAGAACGGGGAATTGAAAGCACTTG
AAGGGCGGTACTTGTAAGGATCCATGGAGGAAGGTCAGGTTAGAGAGAGAGAGAGCTTGA
TGGAGAAGGTAAGAGGTGAGCAGAGGAAGGGAGTAAGCCC
>CL3Contig4
ACCCTAATCATACTCTCTATCCCCAAATCACTCCTCTCCAACGAATCAATCAAACCCTAG
CAATGGCAAATCCTAAGGTTTTCTTTGACATGACGATCGGAGGCCAGCCGGCCGGCCGCA
TCGTGATGGAGCTCTACGCCGACACCACCCCCCGCACCGCTGAGAACTTCAGGGCTCTCT
GCACTGGCGAGAAGGGCGTCGGCCGCTCCGGCAAGCCCCTCCACTACAAGGGATCCGCCT
TCCACCGGAGGCGAGTCGATCTACGGCGCCAAGTTCGCGGACGAGAACTTCAACAAGAAG
CACACCGGACCCGGAATCTTGTCCATGGCCAACGCCGGTCCCGGAACTAACGGATCTCAG
TTCTTCATCTGCACCGCCAAGACCGAGTGGCTCGACGGCAAGCACGTGGTGTTTGGGCAG
GTGGTCGAGGGGCTCGACGTGGTGAAGAACATCGAGAAGGTGGGGTCTGGACAGGGAAGG
ACCTCGAAGCCGGTGGTGGTCGCCGACTGTGGCCAGCTCTCCTAGATGATGCCGTTTCGG
CAGCTCATCTGTGGATGATGGAAACGTCGTCGTTCTATGTCTTTGTTCTTATGAGTCTTT
AAATTTGGGTACTAATTAGGTGGCGTCATATTAAGGGG
>CL3Contig5
AGATTGTAACCACAAATACAAGCTCTCCTCTCCAACATTTCATTTTCAATACAAGTTATT
GAAGATGCCAACAAGCACAACAATCCAAAATCATAAATTCATAAATTTGACTAAATTTCT
AGCCACCCAAATTATCATAAACACAAGTGGATCAACAATTAACAAATAATAATTAAATGA
TAATTGAGAACAAGACCTATTTTATTTAACGATAATAGCTCATTTCAATACAGAATAAAG
AGTCTGAAGAGTCTCAGCAAAGAAACCACCGGGAAGAGCATTATACGGAAAATTAGAAAA
TTAAAACCATAATAAGGTCCATAACCCAAACCCTAATATGACCCCACCTACTTTAATACC
CAAATTTAAACACTCATCACATAACACGACGACGTTTCCATCGTCCATACATCAGCAGCC
CAAGCGGCGGCGTCTAGGATAGCTGGCCACAGTCGGCGATAACCACCGGCTTCGAGGTCC
TTCCCTGTCCAGATCCGACCTTCTCGATGTTCTTCACCACATCCAGCCCCTCGATCACCT
GCCCGAACACCACGTGCTTGCCGTCGAGCCACTCGGTCTTGGCTGTGCAGATGAAGAACT
GAGATCCGTTGGTTCCGGGACCCGCGTTGGCCATGGATAATATTCCAGGTCCGGTGTGCT
TCTTCTTGAAGTTCTCGTCGGCGAACTTGGCGCCGTAGATCGACTCTCCTCCGGTGCCGT
TTCCGGCGGTGAAGTCACCTCCCTGGCACATGAACCCGGGGATCACGCGGTGGAAGGCGG
ATCCCTTGTAGTGGAGGGGCTTGCCGGAGCGGCCGTTGCCCTTCTCGCCGGTGCAGAGAG
CCCTGAAGTTCTCGGCGGTGCGGGGGGTGGTGTCGGCGAAGAGCTCCATCACGATTCGGC
CGGCCGGCTGGCCTCCGATCGTCATGTCAAAGAAAACCTTAGGGTTTGCCATTGCGGTTC
GTTCTAGAGGAGAGAATGAAGAGAGTGGGATTGGGGTTTGTGATGCGTGGACCAGATCAC
GAAGACGCGGGGGTTTATAGAAGG
>CL3Contig6
TAAGTTGGGTTTCTTGTTTACTTGTAATTTTGGACTTGTTTAATAAAAGTTGAGGAAGTT
TTGACGTAGTTTTACTACAGTCAAACTTTTTCCAAAAAAAAAATGTAACAAGTGCCGGTT
GCAGGCACCGATTTTCACTGTTTCTATGCGAGATGTTGTGTAGTCATACTTTTATAGCCA
AAAAAAA
>CL5Contig1
GTGTTGAACTGGACGTTGACATTGCACACAGCTACATCTTGAAGGTGTGACACTGTACAA
TCTGCGCAGGTTTATAATTACATAGGAGAGACGATCGTCAATTTTGACTCAATCTCTGTC
GCACTGATTTCAGCCACTGTTCCACTACTCTCTCGATGGCGAGCGTGTCATTTTCCTCTA
TGTTCGAGTCCAAGGATTCAGAATCAACAATGCTTCGGGGAGCAGGATAATCTTGTAGGG
TAGAGCTCGATGAAAAAGTCAATGATGGTGCTTCTCCATTGGGTAGAGACGTTGTGGTGG
CGTTACGGGAATGGAGGCGTCGGTGGTTGCGACATCGCTCCAAGAGAGATTGTTTAGATT
GGTCCTGCGTCTTCCGACACATGCCGGGTAGAGTATTGCTGATGGGGAAGGCGAAAATGT
CAAATAAGATTTTGGACGGCTGGTTCTACTGTTCTGCCTCGTGCCGAATTCGGCACGAGG
TTGCGTTTATCTGCTTCTGTGTCATCAATTCAATCAAACTTTCCGCTGTGAAATTTTCAA
TCT
>CL5Contig2
TTAAAGTAAAACATGCAAGTTTTTCATTCATTTCATCACACACAGTATGATCCAACTCTA
CACAACACATGATAGAAACAGAGACACAAGCAGCCATAACCTAGGATCATCCTCAGCAGA
TCCTTGCCTAGTGGATCTGCAGGTCAGAGGGCAAGCCATGGCTACTTTATTCTAACAACA
CGACCTTGGTACATTAGGATCATAATTACCAGACACACACATAGATTACTACTGCTAAAC
ATAGAAGCCCCACGATTCTCTTGCTTCGTCAGAAGGTGACATCTGTCACTCACTTGGTGC
ACTTGCAGGGGTTGCAGGTGCAGCTATCCCCGCACTTGCATCCGTTCTCAGCTGCAACTC
CCATCTCAGATGCCTCAAAGTGCGACTTCTGGGGAGCAACTCCCATGACAAGGGTCTCAG
TGGTGGACCCCTCCATGTAGCTCAGATCAGGAGCCATCCCGCACCCGTTGCAGCCACTGC
CGCAGCCGCAGCCGGACCCGCAACCACAATTACCACCGCAGCACGACGACATTTTTGGAT
TGATGACAATAAGGCAG
>CL5Contig3
ACATAAATCATGATTTTGTTTCCTTTTACTGGGAATAAATCCACTCCGCATATCCCTTTC
TCCTAATCATCAAATCAGAAAATCCTTACAGATTCAACGATTACAAACAGAAACTCACTT
TAAAAATTACTAATATTTACTTGCAATTTATATGTATGAACACATTTAAAAAAAAATAGG
AGAGAGAGAGAACTGGGAGAGTTGGGAAGGTATTTTTTGGTTATTTTTTTATATAATATT
AAAGGTATTTTAATATCATCGGCAAGTAATATTTCAATAAAAATAATAAAATTTAAACCT
TTAAAATTACATTATTACCCATCATATTTTTGTAACAAAAAACTAATTTATCTTTCATTT
TTTGATTGACAAAAAGATTTCATTAATTAGTAAAGAAAAAAATTTCAACATCATAAATTT
CCTGATTTGAATTGGAGGAAGGGATCGGAGTCCTTTTCCCTTTTATTGTCGTTTTAAAAC
TTTTATTGTCGGTTTGGTGTCCATCTACTTCTGTTTCTCCGTGTCTCCCAAAATTATAAC
CACAAAATCTGCAAATTACATATTTCAAAAATAATTTGGGATCTCATTTCTGAGAGATGA
GAATACGTACGACTTCTGGGGAGCAACTCCCATCACGAGGGTCTCAGTGGTGGACCCCTC
CATGTAGCTCAGATCAGGAGCCATCCCACACCCGTTGCAGCCACTGCCGCAGCTGCAGCC
GGACCCGCAACCACATTTACCACCGCAGCACGACGACATTTTTGGAATTGGAGACGGAAA
ATTTCACAACGGAAAGTTTGATTGAATTGATGACACAGAAGCAGATAAACGCAAGCTCTG
TCGTCGTGCCGAATTCGT
>CL5Contig4
GCTTAATCTTTAATACGAGAGTTTCTTCATTATGCAAATCATTATACACCTCAATTTCAC
TTCACAACAATATTCTCTTTGTGTTTAAATGGTATAACATGCAAAATAATTGTAATAACA
CAATACATCTTTACAACATATTATTCACCAGATTAAATTAAAGAAATAAAAATCAATCAC
AAAAATAATACCCTTCTCAAACCAATCACAAAAGCAAAACCCCGACGCAAAAACTCAAAA
CAACCGTGACCAATCTCCCACCGTCCAATCCCGCAACTCCATTCTTCTCACTATCAGCCG
TCTGATCTTCCGAATCATCCGATGGTGCCTCAGCCGAATCATCCACCTCCTTCGGTGCGG
GAGCCACCGTCGCCTTAAACAGTTCCGTTGGCTGCAATACCTTGTTCACCTTATAAACCA
CCAACGGCTCCTGATCGATCACCGTCCCCGTGATCTTCGCCGTCACCACCTCCGTCTCCA
AATTGACAACCTCACCGTCACTCTGAACCGTGAAATCGAACTTCTTCGCCTTGTCTGTGG
CCAGCGTGTTGACGAGACCGTTGTTGGATTTGAGATCCTGGAGGGACTGGTAGACCGGGA
CACCGTGGTAGAGCAGCAGCGACAGCTTCTGGGACGCCGTTAGTTTTTTGTACTTGGGGA
GGAAGGCGTTGACGACGGAGTCAGTCGGGCAGAACACCGTCAGGCCACCGTCGATGTTTG
TCTCGAAGGTGAAGTCGGCTCCGGAAGCTTTGAGCAAGTCGGCGAAGGCTTTGCAGCCTT
GCTTTGAGATGATGGCCGTTAGATTCAGCTGGCTTGGTCCGGCAGTTGGCGCCTCGGCTT
CAGCGGAAGTTAGTACCTGACTGATTTGCAAGACAGAGATGTTGTACGGCATCTCCAGCA
CAGACTTGACATAGAAGGAGTTGAGTTTACCATCATTGTCTTCAGCTCCAAACCCGACTT
TACCGCCCTTGAGGTTGGTGATGTTCACGTACCCGGAGGTCCCGGCCGCCACCCCTGTGG
CCTGGAACATGCTGCTAGCCAAGGTGGTGCCGTGGGTGATCTGGTGAAGTTTCTTGGAGC
CAAAGTAATCCACGAGAACATGGAGGGAGAGTACATTTTTTATGGTGTAAATCGGGAGTC
CTTTGGAAATGAGGGATGACATGGCGGCATTGTCGAGGGCGAGGACGGTGATGGTCTGGC
GGCGGTTGATCTCAGTGGCGAGGTGGGTAAGGCTGAGGTAGTGGTTGAAGGTGGTGAGGG
AGGGGTGCTTGTCGAGTATGCGCGTAATGTTGTGCGCTTGGGACGTTGAGGATAGGAGGA
AGAGGAAGAGGGCAGAGAGGGCTAGGGTGGCGGTGATGGCTGATGGTTTCTGCATGGTGG
AATGTAGAGGGGATGAATGGAAGGAAGGAGGTGTGTGGTTATATGCGATAAGTGATGAGT
GATGGGCAAGCAGTGTAGTAGCTAGTGCTGTACATTGGTGTTTAATGTGGTGTATACGGT
CCCTCAAAATGTT
>CL5Contig5
TTTTTTTTAAAAAGCAAAAGATGGAGCAAGTTTTTCATTAATTTCATCAGAAACACATAA
TACGATCCACCAAGTTAACACAACATAAAAACACAAATACGACTACTGCATGTACAAAGC
AAACAGACAACAAGCAGCCATAACCTAGGACCAGATCCCAGCCTAGTAGGACGTGCAGCT
CAGAAGAAGCCATGGCCACTTTATTCTAAAAACACGACCTTCGTAAATTTGGATCATGAT
TCATGATTACGACACACACACATACATATATTACTGCTAAACATATAAGCCCCGCGATTC
TCTTGCTTCATCAGAAGGTGCCATCTGTCCCTCTCACTTGCAGTTGCAGGGGTTGCAGGT
GCAGTTGTCTCCGCACTTGCATCCGTTCTCGGCAGCAACTCCCATCTCAGATGCCTCCAT
GTGAGACTTCTGGGGAGCAACTCCCATGACGAGGGTCTCAGTGGTGGACCCCTCCATGTA
GCTCAGATCAGGAGCCATCCCACACCCGTTGCAGCCACTGCCGCAGCTGCAGCCGGACCC
GCAACCACATTTACCACCGCAGCACGACGACATTTTTGGAATTGGAGATTGAAAATTTCA
CAGCGGAAAGTTTGATTGAATTGATGACACAGAAGCAGATAAACGCAAGCTCTGTTCCTC
TCTCTCTCTCTCTCTCTCTCTCTCTCTCTCTCTCTCTCTCTCTCTCTCTCTCCCTCTCCC
TCTC
>CL8Contig1
TTTTTTTTGGAAAAAAAAGAACTATGCTAGCCCATTATCAAGGCATTCCTTTATTTATTT
TCATGGAACAGATACAACTCCCCTTTTCTTATGGACTCTTTTTCAGCTGACTGATCGTCG
TTTAGTACGACGATTAGGCAACTGAAATGATGTATTGATCATCTAGGTTTTTTTCTCCAA
GCCAGGTAAGATGTCCATCGGAAAGAAGATGGCAGAGGGGACCTTCTCCTGGTTTAAGAT
GGAGCTGTGACAAGCCCCAATTGTTTGGTGCAAATTTAGATGTGTCTCGATGGCAAATAA
TTACTGCATTAGCCTTGGTCCCATCAGCACCTTCCATAGGCACCATATAGGCCCTTGTCT
TTTCTATGGCATGGCACAAGAACACAGCAAATGGATAGCTCATCTTATGGCACGTAACGA
CTTTGTCCTCCGACAGAACCTTCACTCCATCGGTTATTGTGTAAGTCTGCTCCACATCAT
TGCCTCGTGCCGAATTCGGCACGAGGGATCACTCCTTTTGCATTTTTACCATGACGAAGT
CTTTGGTTTTTTCTCTTTGCTTGCTTCTTGTTTTCAATGGCTGCTTAGCAGCACGACAGC
AGTTCCAGCAGCAGGGCAAACATAATGAGTGTCAACTCAACCAGCTCCAAGCTCGGGAAC
>CL8Contig2
AATTCGGCACGACGGAACATATCAACTTAGTAGCTTTCACTGATCACTCCTTTTGCATTT
TTACCATGACGAAGTCTTTGGTTTTTTCTCTTTGCTTGCTTCTTGTTTTCAATGGCTGCT
TAGCAGCACGACAGCAGTTCCAGCAGCAGGGCAAACAGAATGAGTGTCAACTCAACCAGC
TCCAAGCTCGGGAACCCAGCAACAGCATTAGGGCGGAAGCCGGGCAGATCGAGACATGGA
ACCACAACGAGGATGACTTCCAGTGCGCTGGTGTCGCCGCTGAGAGAATCACCATCGAGC
GCAACGGCCTTCACTTGCCTGCCTACTCCAACGCCCCTCAACTCATCTACGTCGTCCAAG
GTAGTGGTGTTCTAGGAGTCGCGTTCCCTGGGTGCCCTGAGACATTCGAAGAGAATATGG
ACCAATCTCAGCAGCAATTCCAGGGAGGCGGCCAAGAGCAGCGCGAACAACAGAAACAAC
AAGAAGAGCAGCAGAGACGTCAGCAAGAGCAACAGGGACAACAAGGACAGCGAGGCCAGC
AGGAACAGGAGCAATGGCGCCACCAACAAGGCCAACAAGGCCAACAAGGGCGGCAACAAC
AAGGCCAGCAAGGTCAGCAAGAGCAGCAAGACCGCCACCAGAAGGTCCGCCGCATCAGGG
CTGGTGATGTCATCGTCATCCCCGCCGGGGTCGCCTTCTGGACCTACAATGACGGCGACC
AGGAGCTTGTTAAAGTCAGCCTCCTCGATGTCAGCAACGACCACAACCAGCTAGACCAAA
ACCCTAGGAAATTCTATCTCGCTGGTAACCCAGAGAATGAGTTTGAGCAACAAGGCCAGA
GCCAACGCCAACCACGCCAATTCGGGCAGGGCGGCCAGAGAGAGCAGCAACAATTTGGGC
AGCATGGACAACAAGGACGACAACAACAACAACAAGGACGCCAACAACAACAGGGCCGCG
GCCAGCAGCAACAAGGAAGCAGCAACAATGTCTTCTCGGGTATGAATACTCAACTCCTCG
CCCAGGCACTCAACATCGACGAAGAGACCGCCAGGAGCCTCCAGGGATCAGAGAACGACA
ACAGGAACCAGATCATCCAAGTCAGAGGCCAGCTCGAATTCCTCCAGCCACCTAGAGGCC
GACAGCAGCGCGAACACGAGGAGAGGGAGCAGCGCCAGGTGGAGCAGGAGAGGAGGCAAC
AAGGCGGACAGCAGGGTTTGGTGGCGGCCAACGGCCTCGAGGAGACTTTCTGCTCCATGA
GGTTGATTGAGCACCTTGGCAACCCTCAGCGCGCCGATGTCTACTCTCCTCAGGCAGGCC
GTATCAGCACCCTCAACAGCCTCAACCTCCCCATCCTCAGTGCTGTCCAACTCAGTGCCG
AGAGAGGCTTCTTCTACAGCAACGGTATCTACACCCCACACTGGAACATAAACGCCCACT
CAGCGGTCTACGTGATCAGAGGAAGCGCTAGGGTTCAGATCGTGAACGAGAACGGCAACC
CGATCTTGGATGACCAAGTGCAGGAGGGACAAATGTTCATCATTCCCCAGAACCACGGAG
TGATCTCGCAAGCCGGCAACGAGGGATTCGAGTACATCGCCTTCAAGACCAACGACAACG
CCATGATCAGCCCTCTTGCCGGCCGGACTTCCTTACTCCGCGCACTGCCGCTGGAGGTGC
TCACCAACGCCTACCAGATTGAGCGCCAGCAGGCCCAGCAGATCAAGTACAACAGGCCAG
AGAGCATTGCCTTGAGCTCCAGCCAATCTTTCCAGAGGAGGGCAGTTGCGTAAATGTATG
TTGGATGAATGGGAAGAATGTAGTGAGTGCGGCACGTAGTGTTTTTTTTTTGGAGCTATG
AAGTGAAGAGAGTGAAAATAAATAAATAAATAAATAAATAAAAAGCCCTTATAGGGCTTT
AAACTACTAATGTAAGAGGAAAGAGTGTGTAGCTACTAAGTAAATAAGTACTACGTGTAA
CCTTATGCATGTAATAATCCCATCTAATGAAATTTTCCTTTTCCCTAAACAAAAAA
>CL8Contig3
GACATTACACTAAGCTTATTTATTGATGACATTACAATACTAAACTAAATAACAAATTAA
CCAAATAGCACCACTATAGTCCGTACTGCGTAGTACATTTCCTTCACTCATGCATATGAT
CTCCAATTAAAACTTGTTCTTGTACCAAAAAACACCTTTTTTAGCACCACCATTATCCTC
ATCATCCAGCTCAACATAAAGGCACTCTTTAGCCTCCCTCCACAAGGCCTTGTAAACCGG
AGTCCCATCGAAACTATAGTACTCTCCCAAGACAGGCTTCACTGCTTCTGTTGCCTCCAC
TGCATGGTAATGTGGCATTGTAGAGAAAAGATGGTGAACCACATGCGAATCTGTTATATT
GTGGAAAACCTTATTAAGCACCCCAAAATCTCTGTCCACCGTCGACAAAGCCCCTCGCAA
CCAGTCCCATTCCGACGCGTCGAAGTGCGGCAGCGAGGAGTGTGTGTGATGCAAGTACGT
GATCAACACAAGAAACCCGTTAACTACAAGCAATGGGACTCCATAAATACAAGTAAGCCA
AACGAACCCTTTGGCCATTGCAATG
>CL8Contig4
TTTTTTTTAACTAACAACCCATTCTCAAGGCATTCCTTTATTTATTGTCATGGAGCATAT
ACAAGTACCCCATTATTATGGGATTCTTTTTTTATTCAGCTGCCTGTTATTATTTATTTT
CATGGAGCAGATACAAGTACCCCATTCTTATGGGGTTCTGTTTCAGCTGCCCGATCATCG
TTAATACTACTACGACGATTAGGCAACTGAAACTATGTATTGTTCATCTAGGTTTTTCTC
TCTAAGCCAGGTAAGATGTCCGTCGGAGAGAAGATGGCAGAGGGGACCTTCTCCTGGTTT
AAGATGGAGCTGTGACAAGCCCCAATTGTTTGGTGCAAATTTAGATGTGTCTCGATGGCA
AATAATTACTGCATTTGCCTTGGTCCCGTCGGCACCTTCCATAGGCACCATGTAGGCCCT
TGTCTTTTCTATGGCATGGCACAAGAACACAGCAAATGGATAGCTCATCTTATGGCACGT
GACGACTTTGTCCTCGGCCAGCACCTTCACTCCGTCGGTTATTGTGTAAGTCTGCTCCAC
ATCATTGTTGGCTCCTCTTTCCACCTCCGTCGACATTGTTCGGATGTTCGATCCGAGCTC
GGAGGTGGCGAAGTCAACCAGTGACTCCAAAGAGGTAGCACAATATCTTTCTTCTCCTTT
CATGGCCGGCATTTCGCAATAATCAATGGTTTCCTTGATTGTATTGGCTTCTGATGATTC
CGGCCTCAGCGAAAATCGTTTGAGAATTTCTTCCATTTTGTTTGATGAGAAGGGGATCGA
CTCTGCGGTTGGGCGGGACACGAAACGTGATGATTTGCTTGTTGTATCTCTGGGGAAGCC
ATATTTCACTGTTTTTCCAGGGTGCAAGTCCTTCTCCATGAGGACTAAGCCAGCACAAGG
GCCAAGAGCATCAGTGGCTTTGTCAAGTTGGTTCTCAGTGCCAGCAGGACGGAGAAAGTT
CTTGGATACTAAGTCTCCAGGATGGATAAGTTCACGAAAAGCTTTTGGAATTGGCGTGTT
CGGCAGGACGGAGTTCCAGTAGGAAAGTTGAGGCAACGGCTGCCGCACAGCAGCTGCATG
ACTTGCCATTCCCACCAGTGTGGTCAGAGTGAGAAAAGTAAGCATTTTTGAGAGACGGAA
CTCCATCACTACACGAAGACACTCTTTTAACTTTTGCAACCCC
>CL8Contig5
AAGAATTCGGCACGACGATTCGCTTTTGTTATCATCAACTAGCAAACGCTGAGTTGCAAA
AGATAGAGTATCGTAGTGTAGTGATGGAGTTCCGTTTCTCAAAAATGTTTGCTTTTCTCA
CCCTGACCACACTGGTGGCAATGGCAAGTCATGCTGCGGCTGTCCGGCAGCCGTTGCCTC
AACTTTCCTACTGGAACTCCGTCCTGCCAAACACACCAATGCCTAAAGCTTTCAGTGAAC
TTGTCCATCCTGGAGACTTAGTATCCAAGAACTTTCTCCGTCCTGCTGGCGCTGAGAATC
AACTTGACAAAGCCACCGATGCTCTTGGTCCTTGTGCCGGTTTGGTCCTCATGGAGAAGG
ACTTGCACCCTGGAAAAACAGTTAAATATGGCTTCCCCAGAGATACAACTAGCAAATCAT
CACGTTTCGTTTCCCGCCCAACCGCAGAGTCGATCCCCTTCTCATCAAACAAAATGGAAG
AGATTCTCAAACGATTTTCGCTGAGGCCGGAATCCGCAGAAGCCAATACAATCAAGGAAA
CCATTGATTATTGCGAAATGCCAGCCATGAAAGGAGAAGAAAGATATTGTGCTACCTCTT
TGGAATCACTGGTTGACTTCGCCACCTCCGAGCTCGGAAGTAACATCCGAACAATGTCGA
CGGAGGTGGAAAGAGGAGCCAACAATGATGTGGAGCAGACTTACACAATAACCGATGGAG
TGAAGGTTCTGTCGGAGGACAAAGTCGTTACGTGCCATAAGATGAGCTATCCATTTGCTG
TGTTCTTGTGCCATGCCATAGAAAAGACAAGGGCCTATATGGTGCCTATGGAAGGTGCTG
ATGGGACCAAGGCTAATGCAGTAATTATTTGCCATCGAGACACATCTAAATTTGCACCAA
ACAATTGGGGCTTGTCACAGCTCCATCTTAAACCAGGAGAAGGTCCCCTCTGCCATCTTC
TTTCCGATGGACATCTTACCTGGCTTGGAGAAAAAAACCTAGATGATCAATACATCATTT
CAGTTGCCTAATCGTCGTACTAAACGACGATCAGTCAGCTGAAA
>CL9Contig1
ATGAATTCGGTACGACGCCTCCTATGCCTAATCAAGCTGGCCCAAATTCGGGACCTGGAC
CTGCCAACATGGGTCCAGGCCCGATGCCTCCCAACATGGGTCCTCCACCCCCCAACAGGG
CTCCAATGCCGCCTCACAACATGGGTCCACCAAACAACTACAATAATCCCCCGCCAAGCA
GCAACTGGAACTCTGGGCCTCCCAACAACTATAATCAGGCACCTCCCAACAACTACAATC
AGGCGCCTCCCAACAACTACAATCAGGCGCCTCCCAACAACTACAATCAGATGCCTCCCA
ATAACCCGGGAGGGGTGCCACCAAACATCATGGGTCCGCCATCTAATGCAGGATGGAATG
GTGCTGGACAATACCAGAATAACTACACGCCAGACAGGGACGGTGGAGCCAATCCTGGTC
CAAACCGTTACTAAGTTTGAGGCTAGCTATATGGTATGATGAGTCTTGTAGGCATGGTGT
AGATAAACAAGGAGGTTGCTCGAGATGGGCCGTAGGTTGGCATATTGGTGTGGTCTTGAA
TGATATTTTGTTTGGCAATATTGCTGTGGTCGGAACCTGGTTGCCTTTCATCTGAATATT
ATTACATTTTCGAGGTCATATCTTATGCGATTAGTCGAGTCTTTACTTTGGTACACGGTA
TGAGTTAGTGAACATAATGACAGAAAGCAGACTGTCTGGTGATCCTGTTTAGATGGAACA
TGTTAATTTGCAGTCTAC
>CL10Contig1
GAGCTCGGCAAAGGCTTCTGGGTCGTCAGCAAGGCCCAAGGGGTCGAAGCTTCCGCCGGG
GTAAAGGGGGTCGGTCACCTCTCCGAGGGGTCCGCCGGCAATTCTGTATCCCTCAACCGC
TCCCATCAACACAACTTGGGTAGCCCAGATGGCCAAGATGCTCTGTGCATGGACCAAGCT
AGGGTTTCCCAGGTAGTCGAGACCGCCCTCGCTGAAGATCTGGGCTCCGGCCTTGAACCA
CACAGCCTCGCCGAACTTGACACCGTTGCGGGACAAGAGCTCGGGGAAAACGCATCCAAG
AGCTCCGAGCATGGCCCATCTGGAGTGGATCACTTCGAGCTCACGGTTCTTGGCGAAGGT
CTCTGGGTCGGCTGAGAGTCCAGCGGTGTCCCAGCCGTAGTCACCGGGGAACTCGCCCTT
GAGGTAGCTTGGGGGCTCACCGGAGAATGGGCCCAAGTATTTGACTCTGTCAGGGCCATA
CCATGGGCTGCCAGAGGAAACTTGTTTGGTAGCAGTTTTCCTCATGGACACTCTTCCGTT
TCCGAAAAGCTCGGTGGCTCCCGGGGAAAGTTGCACGGCTTTGCCGGCGAAGGTTGGGGA
GGAGAGAGCCATTGTGGAAGCAGCCATGGTTGAAAGAGAGAATTGAGGCTTGATTGATGG
TTGGTGAAG
>CL10Contig2
TTTGGATCTGAACCATGTAATCTCTTAATTTCAGACACAAATTGTAGCACATAGTTCAAA
TTATTGTTGTCCATTACTTGGTACCAAATTTACATCACCGACAACAATACAAACAAAAGT
ACAAGACAACTCCTGAGCTCTCACTTTCCGGGAACAAAGTTTGTGGCGTAGTTCCAGGCA
TTGTTGGCGACTGGGTCGGCAAGGTGGTCGGCAAGGTTCTCCAATGGTCCCTTTCCGGTG
ACGATGGCCTGGACAAAGAATCCAAACATGGAGAACATGGCCAACCTTCCATTCTTGAGC
TCCTTCACCTTGAGCTCAGCAAAGGCTTCTGGGTCATCGGCAAGGCCCAACGGGTCGAAG
CTTCCTCCGGGGTAAAGAGGGTCGGTCACCTCTCCGAGGGGTCCGCCGGCAATTCTGTAT
CCCTCAACTGCGCCCATCAACACCACTTGGGTAGCCCAGATGGCCAAGATGCTCTGTGCA
TGGACCAAGCTAGGGTTTCCCAAGTAGTCGAGACCGCCCTCGCTGAAGATCTGGGCTCCG
GCCTTGAACCACACGGCTTCGCCGAACTTGACACCGTTGCGGGACAAGAGCTCTGGGAAA
ACGCATCCAAGAGCTCCGAGCATGGCCCATCTGGAGTGGATCACTTCGAGCTCACGGTTC
TTGGCGAAGGTCTCTGGGTCAGCTGAGAGTCCGGCGGTGTCCCAGCCGTAGTCACCGGGG
AACTCGCCGGTGAGGTAGCTTGGGGGCTCGCCTGAGAATGGGCCCAAGTACTTGACCCTG
TCAGGGCCGTACCATGGGCTGCCAGAGGAGACTTTTTTGGTAGCAGTTTTCCTCATGGAG
ACTCTTCCATTTCCGAAAAGCTCGGTGGCTCCCGGGGAAAGTTGCACGGCTTTGCCGGCG
AAGGTTGGGGAAGACAGAGCCATTGTGGAAGCAGCCATAGTTGAAAGAGAGGATTGAGGT
TTGATTGACAGTTCAAGCCTCGTGCGAATT
>CL10Contig3
TACTACTGGTGGTAGAGGGTGCCACTGCCAACTAGACAAGAAAAATCGAACTTCAGAATG
TCACAACCAATGAGAGTAAAGCTATTGATTTTCTAGGATAAGGGCACTGTCCTATTTAAG
CCATGAAGCCAATCACAACCACCCATCATCCTCTCTTCCTTTAACTGGTTTATCATTCTA
CTAGTATCACATTTGTTTTGCAATGGCAGCTTCCATGGCTCTCTCTTCCCCAACCTTCGC
CGGCAAAGCCGTGCAACTTTCCCCGGGAGCCACCGAGCTTTTTGGAAACGGAAGAGTGTC
CATGAGGAAAACTGCTACCAAAAAAGTCTCCTCTGGCAGCCCATGGTACGGCCCTGACAG
AGTCAAGTACTTGGGGCCATTCTCCGGTGAGCCCCCAAGCTACCTCACCGGCGAGTTCCC
CGGTGACTACGGCTGGGACACCGCCGGACTCTCAGCTGACCCAGAGACCTTCGCCAAGAA
CCGTGAGCTCGAAGTGATCCACTCCAGATGGGCCATGCTCGGAGCTCTTGGATGCGTTTT
CCCAGAGCTCTTGTCCCGCAACGGTGTCAAGTTCGGCGAAGCCGTGTGGTTCAAGGCCGG
AGCCCAGATCTTCAGCGAGGGCGGTCTCGACTACTTGGGAAACCCTAGCTTGGTCCATGC
ACAGAGCATCTTGGCCATCTGGGCTACCCAAGTGGTGTTGATGGGCGCAGTTGAGGGATA
CAGAATTGCCGGCGGCCCCCTCGGAGAGGTGACCGACCCACTTTACCCCGGCGGAAGCTT
CGACCCATTGGGTCTTGCCGACGACCCAGAAGCTTTTGCTGAGCTCAAGGTGAAGGAGCT
CAAGAATGGAAGGTTGGCCATGTTCTCCATGTTCGGATTCTTTGTGCAGGCCATTGTCAC
CGGTAAGGGACCATTGGAGAACCTTGCCGACCACCTTGCGGACCCAGTCGCCAACAATGC
CTGGAACTATGCCACAAACTTTGTTCCCGGAAAGTGAGTGAGAGTATGAGAAGAATTGAA
GACTTGTTGTGAGTCCCTTTTGTTTGAGTGTGGATTTGAGCGTGGAAAATTTGTTGATGT
TGGAGTAAATTTCTATTTTTTTTCAATATATCAATATTTTTTCGGACAAAAAAAA
>CL10Contig4
AATTTCCGGTCACTAATTAAGGTCTCAAAGTCCAAACTGTATAATCCAACGACTGTTGGT
ACTGGTGGTAGAGGGTGCCAACCAGACAAGGAAAATCCACCATCAAAATCTCAAAACCAA
TGAGAATTAAGATGTTGATTTTCTAGGATAAGGGCACTGATCTATATAAGCCATGAAGTC
AATCACAACCACCCATCATCCTCTCTTCCCTCAACTGTTTTTTCCTTCTACTTGTATCAA
AATTAGTTTTGCAATGGCTGCTTCCATGGCTCTCTCTTCCCCAACCTTCGCCGGCAAAGC
CGTGCAACTTTCCCCGGGAGCCACCGAGCTTTTCGGAAACGGAAGAGTGTCCATGAGGAA
AACTGCTACCAAACAAGTTTCCTCTGGCAGCCCTTGGTATGGCCCTGACAGAGTCAAGTA
CTTAGGCCCATTCTCCGGTGAGCCCCCAAGCTACCTCAAGGGCGAGTTCCCCGGTGACTA
CGGCTGGGACACCGCTGGACTCTCAGCCGACCCAGAGACCTTCGCCAAGAACCGTGAGCT
CGAAGTGATCCACTCCAGATGGGCCATGCTCGGAGCTCTTGGATGCGTTTTCCCCGAGCT
CTTGTCCCGCAACGGTGTCAAGTTCGGCGAGGCTGTGTGGTTCAAGGCCGGAGCCCAGAT
CTTCAGCGAGGGCGGTCTCGACTACTTGGGAAACCCTAGCTTGGTCCATGCACAGAGCAT
CTTGGCCATCTGGGCTACCCAAGTTGTGTTGATGGGAGCAGTTGAGGGATACAGAATTGC
CGGCGGACCCCTCGGAGAGGTGACCGACCCCCTTTACCCCGGCGGAAGCTTCGACCCCTT
GGGCCTTGCTGACGACCCAGAAGCCTTTGCCGAGCTCAAGGTGAAGGAGCTCAAGAATGG
AAGATTGGCAATGTTCTCCATGTTTGGATTCTTTGTCCAGGCCATCGTCACCGGAAAGGG
ACCATTGGAGAATCTTGCCGACCACCTTGCAGACCCAGTTGCCAACAATGCCTGGAACTA
CGCCACAAACTTTGTACCCGGAAAGTGAGTGAGAGTATGAGAAGTGTTGAAGACATGTTG
TGAGTCCCTTTAATTGAGTGTGGATTTGAGTGGGGAAATTTGTTCATGTTGTAGATTGGT
GGGCGAACCCTTAGTGCACAAAAATGTGAATTATCTATTTATGTAATGCTGAATTTGAAT
GGAGTAAATTTCTCATTTTTTTCT
>CL13Contig1
GCAGTATATCATCAACTTTTTAAAACTAAAGTACAAAATTTTATTTCCTTGTTGAAAGAA
AAGCAAAAAGGGGAAGGAACTCATAAACTGACAATGTCAAAGCATCAAAAATAGATAACC
CAGGGAGCATTAAGTCACACAGGAAACAAGAAACTTCTTATTCTGAACTCCCAAACCATA
ACCTAAAAACCCTAGAGACTCGATGCTACGTGCACGATCAAGTCTACCACACGGGAACTG
TAACCCCACTCGTTGTCGTACCATGAGACAAGCTTGACAAAGTTGTCATTCAATGCAATT
CCAGCCTTGGCATCAAAGATGCTTGACCTGCTGTCACCAATGAAGTCGGTGGACACGACA
TCATCTTCGGTGTAACCCAAGATACCCTTCAACTTGCCCTCAGACTCCTCCTTGATAGCT
GCCTTGATCTGTTCATAGGTTGCAGCCTTCTCAAGCCTGACAGTCAGGTCAACAACGGAA
ACATCAACAGTGGGCACACGGAAGGACATTCCGGTCAATTTTCCATTAAGAGATGGGAGC
ACCTTTCCAACAGCCTTGGCAGCTCCAGTGCTACTAGGAATGATGTTGAAGGAAGCTGCA
CGTCCACCTCTCCAGTCCTTCATTGATGGACCGTCAACAGTCTTTTGGGTGGCAGTGATG
GAGTGCACCGTGGTCATGAGACCCTCAACAATTCCAAACCTGTCGTTGATAACCTTGGCA
AGGGGAGCAAGGCAGTTGGTAGTGCAACTGGCATTGGAAAGAATGTGAATGTCTGGCTTG
TATTCCTTCTCGTTCACACCAACAACGAACATGGGAGCATCCTTGCTGGGAGCAGAGATG
ATAACCTTCTTTGCACCTCCCTTGATATGGGCAGCAGCTTTCTCCTTGTCGGTGAAAACA
CCGGTAGACTCAACAACAAAGTCAGCACCGGCCTCACCCCATGGGATCTCCTCTGGGTTC
CTGATTCCGAAAACAGCGACAGGCTTCTCACCGAAGAGAAGGGTCTTGGAGTCCTTGACC
TTGAGCTCATGGTGCTTCCATGCGCCATGGACTGTGTCGTACTTGAACATGTAGGTCATG
TAGTCGGTGGTGATGAAGGGATCGTTGACAGCAACGAGCTCAACATCGTCCCTCTGAAGA
GCGACCCTAGCAACCAATCGTCCGATTCTTCCGAACCCGTTGATTCCGATCTTGATCTTC
TTGCCAGATGTTGCCATGATGATTGTAGAGAGAGAGAGAGTAAAGTCTAGAGAGAGAGAG
GCAGATAAGAAAACCGATTGAGGGTTTTAGCGTCGTGCCGAATT
>CL13Contig2
CTAAAACCCTCGATCAGCTTTCTTATCTGCCTCTCTCTCTAGACTATACTTTCTCTCTCT
ACAATCATCATGGCAACATCTGGCAAGAAGATCAAGATCGGAATCAACGGATTCGGAAGA
ATCGGACGATTGGTTGCTAGGGTCGCTCTTCAGAGGGATGATGTTGAACTTGTTGCTGTC
AACGATCCCTTCATCACCACGGACTACATGACCTACATGTTCAAGTACGACACAGTCCAT
GGTCCATGGAAGCACCATGAGCTCAAGGTCAAGGACTCCAAGACCCTTCTCTTCGGTGAG
AAGCCCGTCACCGTTTTCGGGATCAGGAACCCAGAGGAGATCCCATGGGGCGAGTGCGGT
GCTGACTTCGTTGTTGAGTCTACCGGTGTTTTCACTGACAAGGAGAAAGCCGCTGCCCAC
ATCAAGGGAGGTGCAAAGAAGGTTATCATCTCTGCCCCCAGCAAGGATGCTCCCATGTTC
GTTGTTGGTGTGAACGAGAAGGAATACAAGCCAGACATCCACATTCTTTCCAATGCTAGT
TGCACCACCAACTGCCTTGCTCCCCTTGCCAAGGTTATCAATGACAGGTTCGGAATTGTT
GAGGGTCTCATGACCACAGTGCATTCCATCACTGCCACCCAGAAGACTGTTGATGGTCCA
TCACAGAAGGACTGGAGAGGTGGACGTGCTGCTTCCTTCAACATCATTCCTAGCAGCACT
GGAGCTGCCAAGGCCGTCGGAAAGGTGCTCCCAGCACTTAACGGAAAGTTGACCGGAATG
GCTTTCCGTGTGCCCACTGTTGATGTTTCAGTTGTTGACCTTACTGTCAGGCTTGCGAAG
CCTGCAAGCTATGACCAGATCAAGGCTGCTATCAAAGAGGAGTCTGAGGGCAAGCTGAAG
GGTATCTTGGGATACACCGAAGATGATGTTGTGTCCACTGACTTCATTGGTGACAGCAGG
TCAAGCATCTTTGACGCCAAGGCTGGAATTGCATTGAACGATACCTTTGTCAAGCTCGTC
TCATGGTATGACAATGAGTGGGGTTACAGTACCCGTGTGGTTGACTTGATCGTGCACGTA
GCATCCACCCTCTAAATCCATAATCCTTGAGGATCCAAGGCCTTTATTTTCCCAAGTGTT
GAGTGTCTCTAGGCTTTTCAAGTGTTATGGTTTGGAGTTCAGAATAAGAAGTGTTATCTT
GTTTCCTCTCGGAGTTTTCTATTTTTTATGCTTTAGACATTCAGTTTTATGGGTTCGTCC
TCTCCTCCCCTTTTTGCTGATTAAAACGCAAATATGGCATTTTGTACTCTAGTTTTTGCA
AGTTTGAATATAAAGGCAAAATTGAGGGGGTTGTCGTATGGAATGTGTTTCTCTTATTCT
GC
>CL16Contig1
CTGCTATCTTACTTACCCTTGCAACGTCCTCTAACTCCTCCTCTCTTCGATCTTTCTTGA
CGACCCGATCAAAATGGTGACCGTCGAAGAAGTTCGCAAGGCTCAACGGGCTGAGGGTCC
GGCCACTGTTTTGGCCATTGGGACAGCAACTCCTCCCAACTGTGTGGATCAAGCCACATA
CCCCGACTATTACTTTCGTATCACCAACAGTGAGCACAAGACTGAGCTCAAAGAAAAATT
CCAGCGCATGTGTGACAAATCTATGATCAAGACGCGTTACATGTACTTGACTGAAGAAAT
TCTGAAAGAGAACCCAACTGTGTGCGAGTACATGGCTCCCTCACTCGATGCTCGGCAGGA
CATGGTGGTTGTTGAAGTCCCAAGGCTTGGCAAAGAGGCTGCCACCAAGGCCATTAAGGA
ATGGGGACAGCCCAAGTCCAAAATCACCCACTTGGTCTTTTGCACCACCAGCGGTGTCGA
CATGCCCGGCGCCGACTACCAACTCACCAAGCTCTTGGGCCTCCGCCCCTCCGTCAAGCG
CCTCATGATGTACCAACAAGGTTGCTTCGCCGGCGGGACGGTCCTCCGTTTGGCCAAGGA
CTTGGCCGAGAACAACAAGGGTGCACGTGTTCTTGTTGTGTGCTCTGAGATCACCGCAGT
CACCTTCCGCGGGCCTAGTGACACCCACCTTGACAGTCTTGTGGGTCAAGCCTTGTTTGG
TGACGGTGCAGCGGCCGTAATCATTGGTGCGGATCCAGTGCCCGAAGTCGAGAAGCCCTT
GTTTGAATTGGTGTCGGCGGCACAAACCATTCTCCCCGACAGTGATGGGGCTATCGACGG
ACATCTCCGTGAAGTAGGGCTTACATTTCACCTTCTCAAGGATGTTCCCGGGCTTATTTC
GAAGAACATCGAAAAGAGCCTTAATGAGGCTTTCAAGCCTATTGGGATTTCGGACTGGAA
CTCACTCTTCTGGATTGCACACCCAGGTGGCCCTGCTATTCTGGACCAAGTAGAGGCCAA
GTTGGCATTGAAGCCGGAGAAACTAGAAGCAACAAGGCAAGTGTTGTCGGATTACGGTAA
CATGTCGAGTGCTTGTGTGCTTTTTATTTTGGACGAGGTCAGGAGGAAGTCCGCCGAGAA
AGGACTCAAAACGACCGGGGAGGGACTGGAGTGGGGTGTGCTTTTCGGATTTGGGCCCGG
CCTCACGGTGGAGACCGTCGTGCTTCACAGCGTGGGTTTAACGGCTTGAAGTTGAAGTTT
CAATAACTATTTATCTATCTGCTTTGTATTTGTACTAAATTTTCCACCGGTATATCTTGT
GGTTATTTCTTTGGGTTTTTGGATTTTTTACTTTGACTTGGGGAAACTTTGGAGTAATAT
TTGCTGCAAAAATGTTATTTTCATCATTTATTTGTATCGTTTTATTAATAGAGATGGAAT
CCATATATATTGGTGGATCCTATTTTTATTAAAGAGATAGTACAAATAGATGATATTTAT
GAATTGAAGACACAGCGAAGGGAACCATGCATGTAAGGATAAATTAATAAATATATTGGA
GCTACTCTTCCATGCTTCACCGATCAAGTATT
>CL16Contig2
ACTACATGAAAATCAAAGAGTGGTATTATTCGTCAATCCATATTTTACTCATCATTACAT
TGCCCAATCAGGGCCCTTTTTTCATCAATATTGCAGTAAACAACATGAAAGTAAGGGTCC
TTCCTTGCACCAAGTTAACCCCATGACGCCCACACACAATATCCCAAAAGCCAAATTCTA
ACCAGAAAAGGCGGAAACAATACATAAACGAAGCAGATAGATAAATCAACACCGATTTTC
ATGTCATCAAGCACCCACACTGTGAAGCACAACGGTCTCAACAGTGAGGCCAGGCCCAAA
TCCGAAGAGTACGCCCCACTCCAGTCCTTCTCCAGTTGTTTTGAGTCCTTTCTCAGCAGA
CTTCCTCCTCACTTCGTCCAAAATAAACAAGACACACGCACTCGACATGTTGCCGTAATC
AGACAGCACTTGCCTTGTAGCTTCTAGTTTCTCCGGCTTAAGGGCCAACTTGGACTCTAC
TTGGTCCAGAATAGCAGGGCCACCTGGGTGTGCAATCCAGAAGAGCGAGTTCCAGTCTGA
AATGCCTATAGGCTTGAAGGCCTCGTTAAGGCTCTTTTCGATATTCTTGGAAATAAGCCC
AGGAACGTCCTTGAGAAGGTGAAATGTAAGCCCTACTTCACGGAGATGGCCGTCAATAGC
CCCATCACTGTCGGGAAGAATGGTTTGTGCTGCTGACACCAATTCAAACAAGGGCTTCTC
GACTTCGGGCACTGGATCCGAACCAATGATGACGGCCGCTGCGCCGTCACCAAACAAGGC
TTGACCCACAAGACTGTCAAGGTGGGTGTCACTAGGCCCGCGGAAGGTGACTGCGGTGAT
CTCAGAGCACACAACAAGAACACGTGCACCCTTGTTGTTTTCGGCCAAGTCCTTGGCCAA
ACGGAGGACCGTCCCACCGGCGAAGCACCCTTGCTGGTACATCATGAGGCGCTTGACGGA
GGGGCGGAGGCCCAAGAGCTTGGTGAGTTGGTAGTCGGCGCCAGGCATGTCGACACCGCT
GGTGGTGCAAAAGACCAAGTGGGTGATTTTGGACTTGGGCTGTCCCCATTCCTTGATGGC
TTTGGTGGCAGCCTCTTTGCCAAGTTTTGGGACTTCCACAACCACCATGTCCTGCCTTGC
ATCAATTGAAGGAGCCATGTACTCGCACACACTTGGGTTCTCTTTTAAAATTTCTTCAGT
CAAGTACATATAACGTTTCTTGATCATAGATTTGTCGCACATGCGCTGGAATTTTTCTTT
GAGCTCAACCTTGTGCTCGCTGTTGGTGATACGAAAGTAGTAGTCGGGGTAGGTAGCCTG
ATCCACACAGTTGGAAGGAGTTGCTGTCCCGATGGCCATGACTGTGGCTGGACCCTCCGC
CCGTTGAGCCTTGCGAACTTCCTCGACTGTAACCATTTTTTCTGTATATCCGATCGTCGA
GAAAGATCAAAGAGGCTAGTTACAGTTGCAATGGTAAGGTAGAAGCCTCGTGCACGGG
>CL16Contig3
TTTTTTTTACACGAGAGATCAAAGAGTGGTATTATTCATTAATCAATATTTTACTCGATC
GTTACAAGCCCAATTAGGGCCTTTTTTCATCGATATTGCAGTAAACAACATGAAAGTAAG
GGTCATTCCTTGCGCCAAGTTAACCCCATGACGCCCACACACTTTTCAAACAAAAACAAA
ATATCCGAAAAGCCAAATTCTAACCAGAAAAAAGTGAAAACAATACATATACGAAGCAGA
AGCAGATAGATAAATCAACGCTGATTTTCATGTCTTCAAGCAGCCACACTGTGAAGCACA
ACGGTCTCGACAGTGAGGCCAGGCCCAAATCCGAAGAGCACGCCCCACTCCAGTCCTTCT
CCAGTTGTTTTGAGTCCTTTCTCAGCGGATTTCCTCCTCACCTCGTCCAAAATAAACAAG
ACACACGCACTTGACATGTTGCCGTAATTAGACAGCACTTGCCTTGTTGCTTCTAGTTTC
TCCGGCTTAAGTGCCAACTTGGACTCTACTTGGTCTAGAATAGCAGGGCCACCAGGGTGT
GCAATCCAGAAAAGCGAGTTCCAGTCCGAGATGCCTATAGGCTTGAAGGCCTCATTAAGG
CTCTTTTCGATGTTCTTCGAAATAAGCCCGGGAACATCCTTGAGAAGGTGAAATGTAAGC
CCAACTTCACGAAGATGTCCGTCAATAGCCCCATCACTGTCGGGGAGGATGGTTTGGGCA
GCAGACACTAGCTCAAATAAGGGTTTCTCGACTTCGGGCAATGGATCTGCACCAATGATG
ACGGCCGCTGCACCGTCGCCAAACAAAGCTTGGCCCACAAGACTATCAAGGTGGGTGTCA
CTAGGCCCTCGGAAGGTGACCGCGGTGATCTCAGAGCACACAACAAGAACACGTGCACCC
TTGTTGTTTTCGGCCAAGTCCTTGGCCAAACGGAGGACCGTGCCTCCAGCAAAACAGCCT
TGTTGGTACATCATGAGGCGCTTGACGGATGGGCGGAGGCCCAATAGCTTGGTGAGCTGG
TAGTCGGCACCGGGCATGTCGACACCGCTGGTGGTGCAAAAGACCAAGTGGGTGATTTTA
GACTTGGGCTGTCCCCATTCCTTAATTGCCTTGGTGGCCGCTTCTTTGCCAAGCCTTGGG
ACTTCAACAACCACCATGTCCTGCCGAGCATCGAGTGAGGGAGCCATGTACTCGCACACA
GTCGGGTTTTCTTTCAGAATTTCTTCAGTCAAGTACATGTAACGCTTCTTGATCATAGAT
TTGTCACACATGCGCTGAAATTTTTCTTTGAGCTCAGTCTTGTGCTCGCTGTTGGTGATA
CGAAAGTAGTAGTCAGGGTATGTGGCCTGGTCTACACAATTGGAAGGAGTTGCAGTCCCA
ATAGCTAAGACTGTGGCCGGACCCTCAGCCCTCTGAGCCTTGCGAACTTCCTCGACGGTC
ACCATTTGTTTTTATATCCGATCGTCGAGAAAGATCAAATACGACAGAGAGTTAAAGCTA
GAACTATAGGTGGTGTTGTTAGAGG
>CL16Contig4
TTTTTTTTGGAAAATTATGGCATTATTCATCAACATGTAACTCGTTACATTCCCCAATCA
GGGCCTTTTTTTTTCTTCCATCAATGTTATAGTAAACGCAGCCCTTGCAACAAAGTTTAC
CCATGGCTCCCACGCACTTTTCAAACTAAAAAAATATAAGAAAACCAAAAACTGACCAGA
AAAAGGTGGAAACAATACATATACGAACTAGAAGCAGATAAATAAATCGACATTGATACT
GGTGTCTTCAAGCAGCCACGCTGTGAAGCACGACGGTCTCCACCGTGAGGCCAGGCCCAA
ATCCAAATAGCACACCCCATTCCAGTCCTTCTCCAGTTGTCTCCAGTCCTTTCTCAGCTG
ACTTCCTCCTCACCTCGTCCAAAATAAACAAGACACACGCACTCGACATGTTGCCGTAAT
CTGACAACACTTGCCTTGTCGCTTCTAATTTCTCCGGCTTCAACGCCAACTTGGCCTCTA
CTTGGTCCAGAATAGCAGGGCCACCTGGGTGTGCAATCCAGAAGAGTGAGTTCCAGTCCG
AAATGCCTATAGGCTTGAAGGCCTCGTTAAGGCTCTTTTCGATGTTCTTTGAAATAAGCC
CGGGAACGTCCTTCAAAAGGTGAAACGTAAGCCCTACTTCACGGAGATGTCCGTCGATAG
CCCCATCACTGTCAGCGAGAATGGTTTGTGCCGCCGAGACCAATTCAAACAAGGGCTTCT
CGACTTCGGGCACTGGGTCGGCACCAATGATGACGGCCGCTGCACCGTCGCCAAACAAGG
CTTGACCCACAAGACTGTCAAGGTGGGTGTCACTAGGCCCACGGAAGGTGACCGCGGTGA
TCTCAGAGCACACAACAAGAACACGTGCACCCTTGTTGTTTTCGGCCAAGTCCTTGGCCA
AACGGAGAACCGTGCCTCCAGCGAAACAACCTTGTTGGTACATCATGAGGCGCTTAACAG
AGGGGCGGAGGCCCAATAGCTTGGTGAGCTGGTAGTCAGCGCCGGGCATGTCGACACCGC
TGGTGGTGCAAAAGACCAAGTGGGTGATTTTGGACTTGGGCTGTCCCCATTCCTTGATGG
CCTTGGTGGCAGCCTCTTTGCCAAGCCTTGGGACTTCAACAACCACCATGTCCTGCCGAG
CATCAAGTGATGGTGCCATGTACTCGCACACACTTGGATTCTCCTTTAGAATTTCCTCAG
TCAAGTACATGTAACGCTTCTTGATCATAGATTTGTCACACATGCGCTGGAATTTTTCTT
TGAGCTCAGCCTTGTGCTCACTGTTGGTGATACGAAAGTAATAGTCGGGGTATGTGGCTT
GGTCCACACAATTGGGAGGAGTTGCTGTCCCAATGGCGAATACTGTGGCCGGACCCTCAG
CCCGTTGAGCCTTGCGAACTTCCTGGACAGTCACCATTTTTATCGGGTCGTCAAGAAAGA
TCAAGGAGAGACTAAGGAGCTAGTTGTGGTGAGGAGTTACAGATGTTGTAAATTGCAATG
GTAAGTCAGATATCAG
>CL16Contig5
ATCTTACTTACCCTTGCAACGTCCTCTAACTCCTCCTCTCTTCGATCTTTCTTGACGACC
CGATCAAAATGGTGACCGTCGAAGAAGTTCGCAAGGCTCAACGGGCTGAGGGTCCGGCCA
CTGTTTTGGCCATTGGGACAGCAACTCCTCCCAACTGTGTGGATCAAGCCACATACCCCG
ACTATTACTTTCGTATCACCAACAGTGAGCACAAGACTGAGCTCAAAGAAAAATTCCAGC
GCATGTGTATGTACCAATTTTTTTTTGTTCTCATTTCTCTTTGAATAATTATCTGTTTTG
TCATCATCTGTTACAATTTGTTCTTATTTCTCTCTTTAGCGTTTATTCATGATATGAATT
CCATATTTGTAAATAATGAAGAACTACGAATATAGCCACAGAGAAACAAAATTCAAAGTA
ATGGTCATGGCTTTTCTCTCTGTAAACTACTTATATATGAAGAGGGGGCAATTGTATTAA
TATAAGTAGAAAACAGTACTTTTTTAAGGGGAAAAACAGTACTAATTAAACAACAATATT
ATTTCCATACAGTAATTTAAAAACAAATGTTTTTTCTAACTTCTATTTGT
>CL16Contig6
CCGAAAACTTTCAGTGAACTTCAAATCTATTAAAATACTGCTTTCTTAAAAAGGATAACA
AACATTCATAAGGAGGATAAATAACAGATAACTAACACTTTGACATTACCGGAACCACAA
AAACAACGAGATCATTACGTACCGACAACTTTATTTTTTCGGTAGCTGCATATTTAGCAG
TACCACCGGTTAGAAATCTTCATCAGCAATGATTTAAGTAGCTAATCAATCAGGGGCAAC
CTGCAGAGCCAAATCCGATCCTTCCCCCAGCAACGTCGTACACCACTTGCAGCCTCTTCT
GCTGAACGTTGCCGATAATCCCGACGCTATTATCGTCCTTGTTTCCGGCGAACGCCAAGC
AAAACTGCGAACCACTCGTCTGGAACAGTATCCCTGTCGCGTCCAAGTCCACCGTAACCC
CACCTCCAAATACAAACCCTATCTTCGGGTACGACACCGTTTTAAGTCCACTAAAGTCAT
AGCAAGTGTCTAGTAGGGCAGACTTCGACTTCGCAAAAGGGTACTTCTCCATCGCTTTTC
TAAAAGCCACGCGTAATGCGGCATATGGGGTGGCCGGGAGGCGCGTGATCACTGTCCCCG
AGTCGATGACTGTCCCCGACTTTGAAAAGACAGAGGCTGAAATCTTCAGTTGACGGCTAC
CGATGGTGATGCCAACTAGGTCAAGGGCGTAAAATGTAGCGCTTTGGGATAAAGTTTTGA
GCGGCGTGAACTTGACTGCGTTACCGGAGCCTCCGTCGGGGCCGAATTTGAGGTAGCCGG
TGGAGCTTGAAGTGGAAGGTAGACAGTAGGAGAATACTCGTTTGTATTTCTGGGAGGTTT
GTTCGACGAAGGAGATGCTGGTCCGGCCCAGTCCGAGCAAACCGGCGGCCGCGCCGAACT
GGCCTTTGCTGTTTTGCGCGCAGCCAAAATCGAAATCATCGTAAGCATCCGTCGGTGTTA
ATGTTAGCTTGTCATTGCCGAAGAAGCCGAGTGAGGAGGAGTTGTCTAAATACTTGGCGC
TGTAAGTGCAAGTGGCGGCGGAGCAGTCGCGGCCAATGCCGGCCACTGTGAGCTGAGAAC
ACGCAGCGGACTCACAGGAGATGTTGGAGTATGAGGTGGAGTGAGAGGGGTCGAACATTG
GCTCTTTCTGTTTGTAACAAGATCGGACACACGGTCGGCATTGTGTCCAAGTTAGGTCGC
TGCCTGTGTCGATAAGGAGGGAGAGGTTTTTGGCCGGTGTGCCGAGGCCCACTGTTACAA
TGTAGTTGGATGATCCAAGTTCCAGACCATACTGTACGGGGATGGTATTGGTGGCGGCGT
CAGGTAGTGTAAGTGAGTTAAGACGGTAGTGAATTGAGCTGACTCGGGCTTCGTCTTGCT
TTAGGATTTGAGTGCGATCCTGATCAGTAGGGTTACTTTGTGATTTGTGTTGATTGCATA
GCCCATGCTTGTGTACCACTTCCAATACTGATTCCTTATTATTGTAAGGACCTTGGGTGG
AGAGGATGCAGGTGGTTGCTGGTTGCAGAGAGTTTACTTCAACTGTGTGAGTATGTGGAA
GAAGGTCAGTTTTTGTATCTCCTTCTGCCGAAGCAAAGCCCTTCTCCGGCGAGCGGAGAA
TTACGCAGATAAAAAACACAAAGCAACCAAAGAAAACCCTGAGGAAGGAGGGGGAGATAG
AAATGGGAGTTGCCATGATCGAATAACAAGCCTAGCTAG
>CL17Contig1
CCAACTCACACTCTCAGATCACAAAGATCCAACGGTCATCAGTCACCGAGAGTTCGATCT
CTGCCGATCTTGTAATTAAAGCGAAAATGGAAGGCAAGGAAGAGGATGTTAAGCTGGGAG
CGAACAAGTTCTCGGAGAGGCAGCCGATCGGGACGTCGGCTCAGACCCAGGATGAAGGGA
AAGACTACAAAGAGCCACCGCCGGCTCCACTGTTCGAGCCCGGTGAGCTGACGTCATGGT
CGTTCTACAGGGCCGGGATCGCCGAGTTCATCGCCACTTTCCTGTTTCTCTACATCACAA
TCTTGACGGTGATGGGCGTCGTCAAGTCCAAGTCGAAGTGCACGACGGTCGGGATTCAGG
GCATCGCTTGGGCTTTTGGCGGGACCATCTTCGCCCTCGTCTACAGCACCGCCGGCATCT
CCGGTGGTCACATAAACCCGGCGGTGACTTTCGGGCTGTTTTTGGCCAGGAAGCTGTCGC
TGACCAGGGCGTTGTTCTACATAGTTATGCAGACCCTCGGAGCTATCGCCGGTGCCGCCG
TCGTGAAGGGCTTCGAGAAGAGCTCCACTTTCGAGATGCTGGGCGGTGGTGCCAACTCTG
TTGCCCATGGTTACACCAAGGGTCAAGGACTTGGTGCTGAGATCATCGGCACCTTTGTCC
TCGTCTACACCGTTTTCTCCGCCACTGACGCTAAGCGTAGCGCCAGAGACTCCCACGTTC
CGATTTTGGCTCCGTTGCCAATTGGGTTCGCCGTGTTCTTGGTGCACTTGGCCACCATCC
CCGTCACCGGAACTGGCATCAACCCAGCAAGAAGTCTTGGCGCTGCCATCATCTACAACA
AGAAGCATGCCTGGGATGACCACTGGATATTCTGGGTTGGACCGTTCATTGGGGCAGCAC
TTGCAGCTTTGTACCACGTGGTTGTGATCAGGGCCATCCCTTTCAAGTCCAAGTGATTAC
CGTTAATTACGTCTCAAATCGTTGTACGATCATCATTCAAGCCAATCTTCAATCGAGTTT
TTGTTATTTTCTCATATGTAATGCTTTCGTTTTAAGGGTATTTTGTACGTAATTAAGTTA
TTAAGCTGTTAATTAATCGTGATATGAGCAAGCAAAAACATGTGTGTTGTGGATGCGTTT
CAACTTTCAAGACTCAAAGGGCCCTCTGATCCTTTCTTTTTTATGGAGAGGCCCCACCAA
TCCCATCCATCTGAATCATCTGATGGTGAGTGTTCATTTTATTTGCATCAAGTGGCTGTG
AATTTGTGTATTTTTCTAAGGCACATTTGTCGTTGGCTTTCTGAATTTTAATTTTAGTTG
ATTAACTTCTGAATTTTTATAATTAATCAATTATTTTTATAATTTTAATTTTAACCGATT
ATTTTTTG
>CL17Contig2
GCCTCCCTGTAAATCCACTCATAACACAGCCATTCCTCACACTCTCAGATCAAAAAGATC
CAACGGTCATCAGTCACCGAGAGCTCGATATCTGCTTGGTCTGATCTTGTACGTAAAGCG
ATAATGGAGGGCAAGGAAGAGGATGTTAGGCTGGGAGCGAACAAGTACTCAGAGAGGCAG
CCGATCGGGACGTCGGCTCAGAGCCAGGACGACGGGAAGGACTACAAGGAACCACCGCCT
GCTCCACTGTTCGAGCCCGGCGAGCTGACGTCATGGTCGTTCTACAGGGCCGGGATCGCC
GAGTTCATCGCCACTTTCCTGTTCCTCTACATCACAATCTTGACGGTGATGGGCGTTGTC
AAGTCGAAGTCGAAGTGCACGACGGTCGGGATTCAAGGAATCGCTTGGGCTTTTGGCGGG
ACCATCTTCGCCCTCGTCTACAGCACCGCCGGCATCTCCGGTGGTCACATAAACCCGGCG
GTGACTTTCGGGCTGTTTTTGGCCAGGAAGCTGTCGCTGACCAGGGCGGTGTTCTACATA
GTTATGCAGACCCTCGGAGCTATCGCCGGTGCCGCCGTCGTGAAGGGCTTCGAGAAGAGC
TCCACCTTCGAGATGCTGGGCGGTGGTGCCAACTCTGTTGCCCATGGTTACACCAAGGGT
CAAGGACTTGGTGCTGAGATCATCGGCACCTTTGTCCTCGTCTACACCGTTTTCTCCGCC
ACCGACGCTAAGCGTAGCGCCAGAGACTCCCACGTTCCGATTTTGGCTCCGTTGCCAATT
GGGTTCGCCGTGTTCTTGGTGCACTTGGCCACCATCCCCGTCACCGGAACTGGCATCAAC
CCAGCCAGGAGTCTCGGCGCTGCCATCATCTACAACAAGCGGCATGCCTGGGATGACCAC
TGGATATTCTGGGTTGGACCGTTCATTGGGGCAGCACTTGCAGCTTTGTACCACGTGGTT
GTGATCAGGGCCATCCCTTTCAAGTCCAAGTGATTACTGTTAATTACGTCTTAAATCGGT
TTTATGATCGTCTTTCAAGCCAATCTTCGATCAAGTTTGTGTTATTTCTCATCTGTAATG
CTTGTTGTTTTAAGCGTATTTTGTACGTAATTAAGGGATTAAGCTGTTAAATTTATTGTG
ATATGAGCAAGCAAAAGGCATGTGTGTTGATGGATATGTCTCAAGAATCAAGGGGCCCTC
TGTTCCTTCTTTTTTAGGGAGAGGCCCCACCAATCCCGTCCGTCTGATGTGAGTGCTCAT
TTCCTTTGTATCCTGTGGCTGTGAATTTGTGTATTTTTCAATTCAGAAATAACACCAACC
TTTATTTCACCCCAAAACAATTAGCAAGAAAACAAAAAAATTTGATTGTTTTTTATTCAC
TTGGGAATTGAATAAGAGAGAGAGAGAGAGAGAGAGGGTGAGGAGTTGTTGAAGTTAGGT
AGCCACCGAGCCAACGGTGATGTGGTGGTGGCTTCTTGTAAATTGAGTTTGATGAGAAAT
TTTTAGTTGAGACC
>CL19Contig1
CATTGGGACAATGACATACCAACTTAAAATCATAATCTGGATCCAAATTTAAAAGAAAAC
TAAAAACTTCGACGCCAAATCCCACATACAACATAATCAAAGTTGATTAACAACTACGAA
AGGTCTTGTACAAAACTAAACTCACTCGTAATACTTGACAACCGAAGATTCATAGAACAA
CTTCATTTCCAATCATAGATAATAATATCTACCTTCCACTAAGAGCATGGTAGTATCAAA
TCTGTACGGCTCCCCCAGTTTGGTGCAGCATGGCGTCGATCTCATCACCGTCCTCCATTT
CCAACTCATCAGGGGTCTGCTCTGCTCGTAGACGACGGCCATCAAACAAGAAGGCGATTG
AGTTCATCTCCACAGATTGGCGATCACAATATGCGTTCATAAGCTTCTTCAGTTGAGTAC
TTCGCTTGATCCTGAAAAACACTTCATTCCCATCCTGTCCTTTGACTTTGAGGTTGATGT
GGGCGGCCTGGTCGTTGGGCTTCTTGTCCTCTTCTTGCTGCGGAGTCGACATCCTCTTCT
TCTTCTTCTTCTTCTCCCTCTCTCCTCTGCCTACGCTCTCCCTCTCTCTCTTTACGACGT
CGTCTCCAAAAC
>CL19Contig2
CATTTATCAACACCGCCAAGGCTTTCACTCCCACTCTCTTTAGCCACAACACAAAAAAGC
CTTGCAACCAAAGCAAACCAACAAACATGGCAGCCACAGCTCTCTCAGGCACCATGGTCA
GCACCTCCTTCATCCGCGGCCAGCCGATGACCAGCCTGCGGTTATCCCCCAACGTCGGTC
AGGCCCTTTTCGGGCTCAAGGCCAACCGCGGAGGGCGTGTGGCGATGGCTGCCTACAAGG
TGAAGCTGCTCACACCAGAAGGGCCACAAGAGTTTGAGTGCCCCGACGACGTGTACATTC
TCGACGCGGCGGAGGAGGCCGGGATTGACCTTCCCTACTCATGCAGGGCAGGGTCTTGCT
CCTCGTGCGCCGGCAAAGTTGTGAGTGGGGGTGTGGATCAGTCGGACCAGAGCTTTTTGG
ATGATGAGCAGATGGACGGTGGATTTGTGCTCACTTGTGTGGCTTATCCGTCGTCTGACG
TCACACTTGAGACCCACAAGGAAGAGGAGCTTACTGGTTAAGTGCTTTTGAGCTTTCTCA
TGATGACGTCATGTTTTGATGGCTGCTGGCTGGTTGGATCTGCCTTAAGTTTGTTTCAGG
ATAAGGTTGTCTTGTTTCTAATTATATGAGTTGCTTAATGTTTTTGTACTCTCATTTGTG
GTATGGAGATCATTGTATCTTGTAAACTCACCCTTGTATGAATCTCTCTCTTTGTTTGGA
AGTGCTTTTAGAATAATTAGAGGTGCTTTTAGATAATT
>CL19Contig3
GCTAGGTCTGGCACCAAGGAATTCATGGAAGCCTTGTCTGCTGGTGCTGATGTTAGCATG
ATAGGTCAGTTTGGTGTTGGGTTCTACTCTGCATACCTTGTTGCCGATAAGGTCATTGTT
ACCACCAAGCACAATGACGATGAGCAGTATGTGTGGGAGTCACAGGCTGGAGGCTCATTC
ACTGTGACCAGAGACACCACTGGTGAGGTTCTTGGCAGGGGTACAAAGATCACCCTTCAC
CTTAAGGAGGACCAGCTTGAGTACCTTGAGGAGCGCCGCCTCAAGGATTTGATCAAGAAG
CACTCTGAGTTCATCAGCTACCCAATCTCACTCTGGATTGAGAAGACCACTGAGAAGGAG
ATTTCTGATGACGAGGATGAGGAAGAGAAGAAGGAAGAGGAAGGAAAGGTTGAGGAAGTA
GACGAAGAGAAGAAAAAGAAGAAGATCCAGGAGATTTCTCATGAATGGTCGTTGGTTAAC
AAGCAGAAGCCTATCTGGATGAGGAAGCCAGAGGAGATCACCAAGGAAGAGTACTCCGCT
TTCTACAAGAGTCTCACCAATGACTGGGAGGAGCATCTTTCTGTGAAGCACTTTTCAGTT
GAGGGTCAGCTTGAGTTTAAGGCCATCCTCTTTGTTCCCAAGAGGGCTCCATTCGATCTG
TTCGACACCAGGAAAAAGCCCAACAACATCAAGCTCTATGTTCGCCGTGTCTTTATCATG
GACAACTGTGAGGAGTTGATGCCCGAATACCTTGGCTTTGTTAAGGGTATTGTCGACTCT
GAGGATCTTCCTCTTAACATCTCAAGAGAAATGTTGCAGCAGAACAAGATCTTGAAGGTC
ATCCGCAAGAACTTGGTTAAGAAGTGCATTGAGATGTTCCAGGAAATTGCCGAGAACAAG
GAGGACTACAACAAGTTCTACGAGTCATTCTCCAAGAACCTTAAGCTCGGAATCCATGAA
GACTCCCAGAACAAGACCAAGCTTGCTGAGTTGTTGAGATACCACTCTACCAAGAGTGGA
GAGGAGATGACCAGCCTGAAGGACTATGTCACAAGGATGAAGGAGGGCCAGCAGGACATC
TACTATATTACTGGTGAGAGCAAGAAGGCTGTCGAGAACTCTCCATTCCTCGAGAAGCTG
AAGAAGAAGGGATATGAGGTTCTCTTCATGGTTGATGCCATTGATGAGTATGCTATTGGT
CAGCTCAAGGAGTTTGAGGGCAAGAAGCTTGTCTCAGCCACCAAAGAAGGTTTGAAGCTT
GACGAGAGTGAGGACGAGGCCAAGAAGAAGGAAGAGCTCAAGGAGAAGTTTGAGGGACTC
TGCAAGGTCGTCAAGGATGTCTTGGGCGACAGAGTTGAGAAGGTGGGTTGTGTCTGACCG
TGTAGTCGATTCTCCCTGCTGTTTGGTGACCGGCGAGTATGGCTGGACTGCTAACATGGA
AAGAATCATGAAGGCTCAGGCTTTGAGGGATAACAGCATGGCAGGATACATGTCTTCCAA
GAAGACCATGGAGATCAACCCAGAGAACCCAATCATGGAGGAGCTCAGGAAGAGGTCTGA
TGCAGACAAGAACGACAAGTCGGTGAAGGACCTTGTACTCCTCCTGTTCGAGACTGCTCT
TCTCACCTCCGGGTTCAGCCTCGACGACCCCAACACCTTCGGCAACAGGATTCACAGGAT
GTTGAAGCTCGGACTGAGCATTGATGATGATACCGTCGAGGGCGACGCTGACATGCCACC
ATTGGAGGACGCTGATGCCGACGCAGAGGGCAGCAAGATGGAGGAAGTCGATTAAGTTTC
GGAGTGTTTCAAGTTTTAACTCCACCTGCCCAACCAGCAGTAGTATTTTTTTTACCCCAC
CTTGTTAAGTAGTAATTTTTATATTTTCTTTCTAACGTGTCTAGTTTTAAGTTTGGATAT
TTTTGGATGGTTGCTACTGTTTGGTATTCGGATATTTATAATGAATGCGTTTTGGAACAA
TTCTCTCGTAAAAAAAA
>CL19Contig4
AATTCGGCACGACGCTACGCTCTCCCTCTCTCTCTTTACGACGTCGTCTCCAAAACCCTA
GATCTTCAGAAAATCCTTGTACGCGAGATCAATGGCGGAGGCTGAGACGTTTGCCTTCCA
GGCCGAGATCAACCAGCTTCTGAGTTTGATCATCAACACCTTCTACAGCAACAAGGAGAT
CTTTCTCCGTGAGCTCATCAGCAATGCCTCTGATGCTCTTGATAAGATCAGATTTGAGAG
CTTGACCGACAAGAGCAAGCTCGATGGCCAGCCAGAGCTCTTCATCCATATCATCCCTGA
CAAAGCCAGCAACACATTGACCATTATTGACAGTGGTATTGGGATGACCAAAGCTGATTT
GGTGAACAACCTCGGTACCATTGCTAGGTCTGGCACCAAGGAGTTCATGGAAGCCTTGGC
TGCTGGTGCTGATGTTAGCATGATCGGTCAGTTCGGTGTTGGGTTCTACTCTGCATACCT
TGTTGCTGATAAGGTCATTGTTACCGCCAAGCACAATGACGATGAGCAGTATGTGTGGGA
GTCTCAGGCTGGTGGCTCATTCACTGTGACCAGAGACACCACTGGTGAGGTTCTCGGCAG
GGGTACAAAGATCACCCTTTACCTTAAGGAGGACCAGCTTGAGTACCTTGAGGAGCGTCG
CCTCAAGGATTTGATCAAGAAGCACTCTGAGTTCATCAGCTACCCAATCTCTCTGTGGAT
TGAGAAGACCACCGAGAAGGAGATTTCTGATGACGAGGATGAGGAAGAAAAGAAAGAAGA
GGAAGGAAAGGTTGAGGAAGTTGACGAGGAGAAAGAGAAGGAAGAGAAGAAAAAGAAGAA
GATCCAGGAGGTTTCCCATGAATGGTCTTTGGTTAACAAGCAGAAGCCTATCTGGATGAG
GAAGCCAGAGGAGATCACCAAGGAAGAGTACTCTGCCTTTTACAAGAGTCTCACCAATGA
CTGGGAGGAGCACCTTTCTGTGAAGCACTTTTCGGTTGAGGGTCAGCTTGAGTTCAAGGC
TGTCCTCTTCGTCCCGAAGAGGGCTCCATTCGATCTGTTCGACACCAAGAAGAAGCCCAA
CAACATCAAGCTCTATGTCCGCCGTGTCTTCATCATGGACAACTGTGAGGAGTTGATCCC
AGAATACCTTGGCTTTGTTAAGGGTATTGTCGACTCTGAGGATCTTCCCCTTAACATCTC
AAGAGAAACGTTGCAGCAGAACAAGATCTTGAAGGTCATCCGCAAGAACTTGGTTAAGAA
GTGCATTGAGATGTTCCAGGAAATTGCTGAGAACAAGGAGGACTACAACAAGTTCTACGA
GTCCTTCTCCAAGAACCTCAAGCTTGGAATCCATGAGGACTCCCAGAACAAGACCAAGCT
TGCCGAGTTGCTGAGATACCACTCCACCAAGAGCGGTGAGGAGATGACCAGCCTTAAGGA
CTATGTGACAAGGATGAAGGAGGGCCAGCAAGACATCTACTACATCACTGGTGAGAGCAA
GAAGGCTGTTGAGAACTCTCCATTCCTTGAGAAGCTAAAGAAGAAGGGTTACGAGGTTCT
CTTCATGGTTGACGCCATTGATGAGTATGCTGTTGGTCAGCTCAAGGAATTCGAGGGCAA
GAAGCTTGTCTCAGCCACCAAGGAAGGTCTAAAGCTTGATGAGAGCGAAGACGAGACCAA
GAAGAAGGAAGAGCTCAAGGAGAAATTCGAGGGTCTCTGCAAGGTCGTCAAGGATGTGTT
GGGCGACAGAGTCGAGAAGGTTGTGGTGTCTGACCGTGTGGTCGATTCTCCCTGCTGTTT
GGTGACCGGCGAGTATGGCTGGACTGCCAACATGGAAAGAATCATGAAGGCTCAGGCTTT
GAGGGATAACAGCATGGCCGGCTACATGTCTTCCAAGAAGACCATGGAGATCAACCCCGA
GAACCCGATCATGGAGGAGCTCAGGAAGAGGGCTGATGCAGATAAGAACGACAAGTCGGT
GAAGGACCTTGTCCTCCTCCTGTTCGAGACTTCTCTTCTCACCTCCGGGTTCAGCCTCGA
CGACCCCAACACCTTCGGCAACAGGATCCACAGGATGTTGAAGCTTGGACTGAGCATTGA
TGATGACGCTGTGGAGGGCGACGCAGAGATGCCACCATTGGAGGACGCTGATGCTGATGC
AGAGGGCAGCAAGATGGAGGAAGTCGATTAAGTTTCTTGAGTGATTTAACCCCCCACCCA
GCCAGCAGTAGTTTTTCTTACCCCACCCCCTTAAGTAGTTATTTTTCTTTTAAATTCTAA
GTTTTTGTATTTTTGGACGGTTTACTACTGTCTGGTATCGGATATTATAATTACCTTTTT
TTATTAAAAAAAAAAAAAAAAAAAAAAAAAAGCCTTGCAACCAAAGCAAACCAACAAACA
TGGCAGCCACAGCTCTCTCAGGCACCATGGTCAGCACCTCCTTCATCCGCGGCCAGCCGA
TGACCAGCCTGCGGTTATCCCCCAACGTCGGGTCAGGCCCTTTTTCGGGCCTCAAGGCCA
ACCGCCGGAAGGGGCGTGTGGGCGATGGCTGCCTACAAGGTGAAGCTGCTCACACCCAGA
AGGGCCACAAGAG
>CL21Contig1
TTTTTTTTAACTGGAAACCATGCACATGAAGGAAAATTTATTTAGATAAGCTAGATTATT
ACATGCATAAGCCTCCACGTAGCATTTATTTACTTATTACAAGCTAAGCTCACGCTCCTT
TTAGCCCTAATACATACAGCCATTTATAAGGCCTGTTATTTCTCCTAGTCTCTCTACCTA
CCTTTATTTGTTACTAGAAAACCCCAAAAAACAAAACACTACGTGCCGCATTTGGTAGAT
TTTAGGTTATCTCATCACATTCATGCCATGATCGACCATGGTCGGCGTGAGGAAGAAGAG
CTGGCACTCAACACTCGGGTCTCCTGCCTGTTGTTCTTGAGATCCCTGACCTGTTGGCGG
TCAATCTGGAAGGCATTGCGAAGCACATCCTCCGGGATCGCCCTCAACACGGCAGTCCTC
CCTGCCATGGTGTTAATGAGGGCCAAGTCATTCGTCCTGAAGGAAATGTACTCGAATCCC
TGGTTGCCTGCCTGGGTGATGACGGCGTGGTTCTGGGGAATCAAGAACACCTGTCCCTCG
TTGACCTGGTCGTCCAAGATGGCGTCTCCGTTCTCGTTCACCACCTGAACCCTAGCATTG
CCTCTGATCACGTATACAAGTTCGTTCGCGTTGAGGTTCCAGTATGGACTGTATATGGCA
TTGTTATAAAGGACGCCATGCTCGGCGCTGAGGCGGAGAGCGCTGAGGATGGGGAGGGTG
CCGCTGTTGACGACGGAAACGCGGCCAGCCTGAGGGCTGTAGAAGTCGGCGTTAGAAGGG
TCGCGGATGTTCTCCTTGAGCCTCATGCTGCAGAATGTCTCCTCCAAACCGTTGGCGCGG
CCTCCTCCTCCCATCTGGCGTCTCCCTTCCTGCTCGCCCTGGCTGAATGGGCTGACAAAG
TCGAGCTGGCCCTGCACCTGGACAATCTCGTTCCTGTCGTCGTTCCGTCCCTGGAGCCTG
TTGACGATCTCTTCGTCGACATTCAGAGCCTGAGCGAGCATCTGAGTGTCGAATCCGGCA
AAGAGGTTTTTGCCGTTGCCCCCCTGTTGCTGCTGTCCACGCCGGCCTTGTTGGCCCCGT
TCTTGCTGTCCACCCTGGCCCTGCTGCTGCTGTTGGCGGCCCTGCTGTTGCTGTTGGCGT
CCCTGCTGATACCGTTGGCCTTGTTGCTGGCTGAACTCGTCTTGTGGGTTGCCAGCTAGA
TAAAATCTCCTAGGCTGTTGGTCGAGCTGGTTCTGCTCGTTGCTGAAGTCAAGGAGGGAG
ATAGCAACGAGATCCTGGTTGCCGTTGTTGTAGCTCCAGTAAGCGACACCGGCGGGCAAG
GCGATGATATCACCCTCTCTGATGTGTCGGACCTTCTGGTGGCGGTCTTGGTTCTCCTCG
CTTTGCTGTTGTTGTTGTCCCTGTCCTCCGTGTCGTCGGGAGGGCTGGAACGGCTGGAAT
TGTTGTTGGTGCTGGAATTGCCGGTCCTGAGAATCCTCGAACGTCTCAGGACAGCCGGGG
AACGCCACACCCAACACACCCCTACCTTGAACAATGTAGATGAGTTGCGGAGAGTTGAGG
AAGGAAGGCAAGTGAAGGCCGTTGGGTTGGATGGTGCGCCGAACCATGGCAACGCCGGCG
CATTGGAACTGCTGGTCGTTGGGGTTCCAGGACTCGGTCAGACCAGCCTCGGATTGAATC
TGGTTGTCGGGCTCCCGGGACTGGAGCTGGTTGAACTGGCACTCATTCTGCTGCTGAAAC
TGCTGGCGGGACCCTAGGGAGCAGTTGATTATAAGAAGCAAGCAAAGAGAGAAAACAAAA
AGCTTAGCCATGGGGAATAGATATATTACAGAAGGAGAGAGAGGCTGCTTTGCGTCGTGC
CGAATTCGT
>CL22Contig1
TTCATGGCAAAGACCAATATGCCTTTTAGCAACATTTTAAGCATCTTAATATCATGAAAA
TATAAAGATGAGTATTGGAATAAAAGTAAAAGATTTAAGATATAATTAAACAGTTCATGA
ACTAATTAGGTGAGAACTACAACAAGCGGAGCCCCTCTTCCTTGTTCAAAGGAGAGACAA
ACATTAACAGAAGAAAAAAGCAAAGAAAACTGAACAAATAAACGATGTGTGAACTACGTA
AGCACACATCCAAATGAGAGCTCGACAACATCGATCCCTTCAACTGATAGACGAGGGGCT
AAAGCTCCCATTGTTGCAAACAAGAAATTAAAAACACTAACAACGCTGTCTAAGAAGAGG
CTCCATAGTTCCTGCTTCATTTGTTCATGCCGGTAGCGTTCTTGACTGCGTCGACAGCAC
CCACTGCCTTGGCCTGCACAGTCTGGCCAGCACCCTGCATTGTTCCCATAGCAGACTGGG
CGGCACTGTTGGCCTTGTCCATCATTGTGCTGGTCTTCTCCTGAGCTTGGCCCTTGGCCA
CTCCAGCGTTGTAGCTCATCTTCTGAGTGTTGTCAGCCATTTTCTTCTTGTTGGAAACTG
GAGCAAAAACACTTAGAAATCGAATGAAGGCTTTTGAGAGATGGAATTTGGTTTCTTTCT
TCATCCATTAGCATTCTGTTCCAATATTTTCAGTCTCAATGGGGTTCTGTCTTCCTCACA
TCCTTGCTTTTCTAACTCTCACACTGGTGGCATGCCATGC
>CL22Contig2
ATTTGCTCTTGCTAACACATTCAGTAGCTCTGAGTTTCTTTCTTCATCCATTAGCATTCT
GTTCCAATATTTTCAGTCTCAATGGGGTTCTGTCTCCCTCACATCCTTGCTTTTCTAACT
CTCACACTGGTGGCATGCCATGCTGCTCTACCACCTCAACTTTACTGGAACTCTGTCTTG
CCAAACTCAAAAATGCCAAAAGCTATCAGTGAACTTCTCCAGCCTGCAGATTTCACAGAG
GATAAGAGCACCTCTGTTGTAGTAGGAAAGGGTGGTGTCAACGTTGATGCAGGAAAAGGA
AAGCCCGGAGGCACCCATGTCGATGTTGGGAAGGGTACCGGAGTGCATGTGGAAGCCGGA
AAAGGAAAGCCAGGCGGTGGCACTAACGTGAACGTAGGAGGCAAAGGCGGTACTGGGGTG
AACACCGGGAAGGGAACCAACGTTGGTGTTGGCAAAGGAGGAGTGTCCGTAAACACAGGG
CACAAGGGAAAGCCCGTGTATGTTGGAGTAAAACCAGGACCAGACCCTTTTAACTACCAG
TATGCAGCCACCGAAACCCAACTCCATCAAGACCCAAACGTTGCTATTTTCTTCTTGGAG
AAAGACATGCGTCCTGGAACAACAATGAACTTGCACTTCACCACAAATTCAAACACGCAA
ACTTTTGTGCCGCGCGAAACTGCGGAATCCATCCCATTTTCGTCCAACAAGCTGCCAGAA
ATCTTCAACCAATTTTCAGTGAAATCGGGTTCCGTGGAAGCGGATATAATCAAGGGTACA
ATTCAAGAGTGTGAGAATCCAGCCATTAGAGGAGAGGAGAAATATTGTGCTACCTCTTTG
GAGTCCATGATTGACTTTAGCACTTCTAAGCTTGGAGGAGGAAATGTTCGAGCAATTTCG
ACAGAAGCCGGAAAAGGAGCTACATTGCAGAAGTACACAATAACTTCTGGAGTGAAGAAG
TTGGCGGCGGATAAGTCGGTCGTGTGTCACAAGCAGAACTATCCCTATGCTGTCTTTTAC
TGCCATGCAACAAAAACAACAAGAGCTTATGTGGTGCCCCTGAAAGGTGCTGATGGGGTG
AATGTTAAAGCAGTAGCAGTCTGCCATACAGACACATCGGAGTGGAACCCTAATCATTTG
GCCTTCCAAGTTCTCAAAGTTAAGCCGGGAACTGTTCCGGTCTGCCATTTCCTTCCCAGT
GATCATGTTGTCTGGGTTCCAAACCAGAAATCTACCTGATTTGACTGATCAACCTTTGAG
TTCTACGTATGATGATGTGATCAGCTCAATTAGCATAGTTTGAGTGGCAAGAGTTTGAAA
TTAAATCGACCGTCGATTACTTCTTATTGTCACTATGTATTTCAGCCTATATATATACTC
ATAAATGAAAGCATACTATCGTGTGGACTTGTACCAAAAAGCATGCTAGTGGACATGCTC
TACTACATTCAGTAATAGTTATATATGCTTTGATTCTGTAAAAAAAA
>CL23Contig1
TGCTCTGCTGTTCAACAATGGAACGCATTCTCTCTCTCCTCGTCACTTTCTCTCTCCTGA
TCGTCTCGCGTGCGCAATCGGACAGCGCAGATCCCCTGATCAGGCAAGTGGTGGACGGCG
GCGATGAGTCCCACCACGACCACGACCACGACCACGTTCTCGGGGCCGAGCACCACTTCT
CGCTCTTCAAGCACAAATACGGCAAGTCGTACGCGAGCAAGGAGGAGCACGACTACAGGT
TCGACGTGTTCAAGGCGAACCTCCGCCGTGCCGCGCGCCACCAGCGGCTCGACCCCTCGG
CTCAGCACGGCGTGACTCGGTTCTCCGATATGACCCCTGCCGAGTTCCGGAAAAGTCAAC
TCGGACTCAGAGGGCTGAAGCTGCCCGAGGACGCCACCAAGGCTCCGATTCTCCCGACGG
AGAATCTGCCTGAGGATTTTGATTGGAGGGAGCATGGAGCCGTCACCGCCGTTAAAAATC
AGGGTTCGTGCGGATCGTGCTGGAGTTTCAGTACTACAGGAGCGTTGGAAGGTGCACACT
TTCTCGCAACTGGAGATCTTGTGAGCCTCAGCGAGCAGCAGCTTGTGGATTGCGATCATG
AGTGTGATCCAGAGGAGGCAGGTTCATGTGACTCCGGATGCAATGGTGGACTCATGAACA
GTGCCTTTGAGTACACACTCAAAGCTGGTGGACTAATGAAGGAAGAGGATTATCCATACA
CTGGTACTGATCGTGGAACCTGCAAATTTGACGAGAGCAAAATCGCAGCATCAGTTTCCA
ATTTCAGCGTTGTCTCCCTCGATGAGGATCAAATTGCT
>CL23Contig2
AATTCGGCACGACGATCAGCCTCTGCTGTTCAACAATGGAACGCATTCTCTCTCTCCTCG
TCACCTTCTCTCTCCTGATCGTCTCGCGTGCGCAATCGGACGGTGCAGATCCTCTGATCA
GGCAAGTGGTGGACGGCGGCGATGAGTCCCACCACCACCACCACGACGCTCTCGGAGCCG
AGCACCACTTCTCGCTCTTCAAGCACAAATACGGCAAATCGTACGCCAGCAAGGAGGAGC
ACGACTACAGGTTCGACGTGTTCAAGGCCAACCTCCGCCGCGCCGCGCGCCACCAGCGAC
TCGACCCGTCGGCTCAGCACGGCGTGACTCGGTTCTCCGATATGACACCCGCCGAGTTCC
GGAAAAGTCAACTCGGTCTCAGAGGGTTGAAGCTGCCCACCGACGCAACCGAGGCTCCGA
TTCTCCCGACAGAGAATCTGCCTGAGGATTTTGATTGGAGAGAGCATGGAGCTGTCACCG
CCGTGAAAAATCAGGGTTCGTGCGGATCCTGCTGGAGTTTCAGTACTACAGGAGCGTTGG
AAGGTGCACACTTTCTAGCAACTGGAGAGCTTGTGAGCCTCAGCGAGCAGCAGCTTGTCG
ATTGCGATCATGAGTGTGATCCAGAGGAGGCAGGTTCATGTGACTCCGGGTGCAACGGTG
GACTCATGAACAGTGCCTTTGAGTACACACTCAAAGCTGGTGGACTAATGAAGGAAGAGG
ATTATCCATACACTGGTACTGATCGTGGAACCTGCAAATTTGACAAGAGCAAAATTGCTG
CATCAGTTTCCAATTTCAGCGTCATCTCCCTTGATGAAGACCAAATTGCTGCAAACCTTG
TCAAAAATGGCCCTCTTGCTGTGGCTATTAATGCGGTGTTCATGCAAACATATGTTGGTG
GAGTGTCATGCCCCTACATATGCTCAAAGCGGTTGGATCACGGAGTGTTACTCGTAGGTT
ATGGTGCAGCTGGGTATTCTCCCATCAGATTGAAGGAGAAGCCATACTGGATTATCAAGA
ACTCATGGGGAGAGAACTGGGGAGAGAGTGGATTCTACAAAATCTGCAGGGGCCGAAACA
TCTGTGGCGTGGACTCCATGGTCTCGACTGTTGCTGCAGCGTCGGTTAAGACCAACTCAG
AGTAGTAGGGTTCAACCCTAACTTACAATAGCAGTTCTGTTTAATGTATATACAGTTGTG
GTGATATTTATCTGGCAAACTCCAATTGTTTGCTGTCTTCTGTCGGGCTTGCTAAACAAA
TGACCAAACAAACATAACACCCCATGTATCTTATAATTCTCGGTGTTTGCCCGAACAGCT
TAAATGTCCATTTTTATGTCTTGTTAATGCAAGTTCTTCGAAATATTATATAGATTATGG
AGT
>CL26Contig1
TTTTTTTTTGAAGGGAAGCTGACGCATTTGATCGGCAGGAACAAATACAATTAGCATATT
TATTCGAATTTTACAAACCCTTATGATTTACACGCATCATCTTTCACGAATTTTACAAGC
ACTGATACAGCACATCTTCAGAAACACACATTCTTGATAACTAGCCTCGAAGCGAAGCAT
AACACACAACAAACAACGGAGCCAGACACTGTTTAGCGGTAGTTTCTGTAGACGGGGCTG
TACATGCAACTCTCGGCATGCTTCACAAGATTCTCAGGACGAGGGAGACGCGTAGCCACG
CCAAGGTCATATGCCTTGGCAGCTACATTAGCAGCTACTTGGGCAGAAATCTTTCTGATG
TTCGACAATGGTGGATAGATCAGCCCCTGTGCAAAATTCTCCTCGGAAACTTGCCCCGCC
AAGGCTTCCGAGGCTGCCAGAAGCATGTCATCGTGAACACGGATTGCTCCAGAGATAACC
AAACCCAGACCAAATCCAGGAAAAATGTATGCATTGTTGGACTGGCCAGGAATGAAAACT
TTGCCATTGTACTCAACAGGATCAAATGGACTTCCGCTGGCAAAAATTGCGCGACCCTCA
CTGTAAGTATAAGCTTCTTCAGCGGTACATTCAGATTGTGATGTTGGGTTGGAAAGAGCC
AAAATAAGAGGTTTCTCATTGAAGGACGATACTGCTTCGATCACTTCCTTTGTAAATGTT
CTTCCAACACCAGATGATCCGATAAGAACAGTTGGTTTAATTGCCTTGACAGCATCCAGA
AGATCCTTAACAGGCTCATGTTCATGAGCCCAAGGCTGCTTAAAATGTTGAAGAGAATCT
TTACGAGAGCTAACAATCAATCCCTTTGAATCAACAAGCCAGATCTTCTTACGGGTCTCT
TCCACAGGAACTTTTGTCTTTTTTGAGATCTCAAGAGCTATTAGCTCTGCTATACCGGTA
CCAGCTTCGCCGGCACCAAGGAACAAAAACCTGTGCTCAGACATGGAACCACCTATCAAT
TTAAGTGCTGCCACAACTCCTGCAAGAACTACAGATGCCGTCCCCTGTATGTCATCATTG
AAGACGAGATGAGATGTTCTATATCTGGACAGCAGCTCGAAAGCATTGTGGTTTGCAAAA
TCTTCAAACTGTACAATAACTTTTTCGCCATAGTTCTGCTTGACGGCACTCATGAACTCT
TGTAAAAGATCCTCATACTCCTTTCCCCTTGTCCTCTTTTGTCTGAGTCCGATGTAAAAC
TCATCCTCCAGCAACTGCTCATTGTTTGTCCCAACATCAATCGTCACAGGCAAACATGCT
GAGGGGCGAACTCCTCCAAGTGCCGTGTACAAAGCCAACTTCCCTACGGGAATTCCCATC
CCCTGACAACCGAGGTCACCAAGTCCCAATATACGTTCACCATCAGTCACGACAATAACC
TGAACAGTCCTTTCAGGCCAGTTCTTCAATACCTCTAGAACTTTACCCTTCTCTTTCAGA
CTAATGTATAGACCCTGAGGGCGCCTGAAGATGCTTCCGAATTTCTGGCAAGCCTCACCA
ACAGTCGGAGTGTAGACAATCGGAAGTAATTCCTCGACATTATCAATGAGCAGTTTGTAG
AACAGCCTCTCATTCCTCTCCTGGAGCTCCGTTAACGCCATGTACTTTTGCAGCGGGACT
TGATATTGTCGGATAGTGTTCATCAACTTCCTCTCCTGGAGTTGTTGAGAAGCAGTTGCC
GGAGGCAGAAGGCCACGCAAGTAATGAGCGTCCCTCTCTTTCTCTGTAAATGCAAGCCCT
TTATTGTATTGAGGATCTCTCAGCAAAGAATATCCACTGGCAACGGAGTAAGTCCAGGGG
GTGACAAGTTGGTCTTCGGTGGCAGTGTCCTCACCATAGACATCCTCAACGCCGCCGCCG
ACGGTGGACTTGGGGTCGATCTCAACCGTAGAATCCGTGACCTTGCTCGCCATTCTCAAC
GGCCCAAGTAATAACTTAAGATCAGATTCAGCACCAACCTTTCTCAGTGACCCTTTGAGC
TCAAAAGCGCTTATCAGAGAAGCAGAAGTAGGAGCACAAGAAGCAGAGGCAGATGGAGTG
CTCC
>CL26Contig2
TTTTTTTTGAACGGAAGCTAATGCAATTGATATGGAGGAACAAGTACAATTAGCATATTT
ATTCGAATTTGGAAACAGATGATATACAAGCATCATCTCTCACTAATTTCACAAGCACTC
ATACAACACATTTTAAGAAAACAAATTCTTGATAATTAGCATCGAAGCGAAGCATACACA
CAACAAAAGATGGGGCCGCGGATTGCTCAGCGGTAGTTTCGGTAGATGGGACTGTACATG
CAACTCTCGGCATACTTCAGAAGATTCTCAGGACGAGGGAGACGCGTAGCCACCCCAAGG
TCATATGCTTTTGCAGCTACATTAGCAGCTATTTGGGCAGAAATCTTTCTGATGTTTGAC
AATGGTGGATAAATCAGCCCCTGTGCAAAATTCTCCTCAGAAACTAGCCCCGCCAAAGCT
TCCGAGGCTGCCAGAAGCATGTCATCGTGAACACGGATTGCTCCAGAGATAACCAAACCC
AGACCGAATCCAGGAAAAATGTATGCATTGTTGGACTGGCCAGGAATGAAAACTTTGCCA
TTGTACTCAACAGGATCAAATGGACTTCCGCTGGCAAAAATTGCGCGACCCTCACTGTAA
GTATAAGCTTCTTCAGCGGTACATTCAGATTGTGATGTTGGGTTGGAAAGAGCCAAAATA
AGAGGTTTCTCATTGAAGGACGATACTGCTTCAATCACCTCCTTTGTAAATGTTCTTCCA
ACACCAGACGATCCAATAAGAACTGTTGGTTTAATTGCCTTGACAGCATCCAAAAGATTA
TCAACAGGCTCATGCTCATGAGCCCAAGGCTGCTTAAAATGTTGAAGAGAATCTTTACGA
GAGATAACAATCAATCCCTTTGAATCAACAAGCCAGATCTTCTTACGGGTCTCTTCCACA
GGAACTTTTGTCCTTTTCGAGATCTCAAGAGCTATTAGTTCTGCTATACCGGTACCAGCT
TCTCCAGCGCCAAGGAACAAAAACCTATGCTCAGACAGGGAACCACCGATTAACTTCAGT
GCTGCCACAACTCCTGCAAGAACTACAGATGCCGTCCCCTGTATGTCATCATTGAAGACG
AGATGAGATGCTCTATATTTGGCCAGCAGCTCAAAAGCATTGTGGTTTGCAAAATCTTCG
AACTGTACAATAACTTTTTCACCATAGTTCTGCTTGACAGCACTCATGAACTCTTCTAAA
AGATCCTCGTACTCCTTTCCCCTTGTCCTCTTTTGTCTGAGTCCAATGTAAAACTCATTA
TCCAGCAACTTCTCATTGTTTGTCCCAACATCAATTGTTACAGGCAAACACATTGAGGGG
CGAACTCCTCCAAGTGCCGTGTACAAAGCCAACTTCCCCACAGGAATTCCCATCCCCTGA
CAACCAAGGTCACCAAGTCCCAGGATACGTTCACCATCAGTCACAACAATAACTTGAACA
GTCCTTACAGGCCAGTTCTTCAATACCTCGAGAACTTTACCCTTCTCTTTTAGACTTATG
TAAAGACCCTGAGGGCGCCTGAAGATGCTTCCGAATTTCTGGCAAGCCTCACCAACAGTC
GGAGTGTAGACAATTGGGAGCAATTCCTCGACATTATCAATGAGAAGTTTGTAGAACAGC
CTCTCATTCCTCTCCTGGAGTTCCGTCAGTGCCATATATTTTTGCAACGGGACTTGATAT
TGTCGGATGGTATTCATCAACTTCTTCTCCTGGAGTTGTTGAGAAATAGTTGCCGGAGGA
AGAAGACCGCGCAAGTAATGGGCGTCCCTCTCTTTCTCTGTAAATGCTAGCCCTTTGTTG
TATTGAGGATCTCTCAGCAACGAATACCCACTGGCAACGGAGTAAGTCCAGGGGGTGATA
AGTTGGTCCTCGGTGGCAGTGTCCTCACCGTATACATCCTCAACGCCGCCGCCGACGGTG
GATTTCGGGTCGATCTTAACCGTAGGATCCGTGAGCTTGCTCGCCATCCTCAACGACCCA
AGTAATATCTTAAGATCAGATTCAGCACCAACCTTTCTCAGTGACCCTTTGAGCTCTAAA
GCGCTTATGAGAGAAGCAGAAGCAGAAGTTGCAGAGGATGGTGGAGTGCTCTGCTTTTGT
GTTGAAGCTCTTTTTAATGGTGG
>CL27Contig1
CAGAAAAATGCCAATAGCAATCGCAACCAAGTAAAACAAAACATTGGAGCTAAGATTAGG
ATTTGATCACATTGTAGTATCCTTATCCTATAGATTTTCTAGAGTGTTCTTGATGATTCA
AGACCTTATATATACTGAGCAGTGACTCACACAAGAGCCATCTGAGCTTTTATCCGAGAA
CGAATTCTTCGCACAACTGTCTGTATTCGATTCTGTTGGCGATAAAGTGACAGACCAGAT
ATAACAGAATCATTTTTAGTGGTATCGTGATAAGAGCATACTTATGCGACTTAGTTAGCT
TGTTTTCTTGCATTTATGTTATTAGTTCATAGTTATTTTAGTATTTTAAGCTATTTTCGT
ATGTTTGTAGGTCCAAATGGCTAAAGTAGCAAGAAAATGCATTTTGTAGCAGTTTTGGGC
TTGGAATGATAGCACATGCATGGAGCAATGATGATGGACAAAATTGAAGACCAAAAGATA
CTAGGATTATGATGAAGTTATGAAGAAAGTAATTCAAGAAAATGAATTGAAAAGAGGATC
CTTAATTATTTTAGGACACTTAAATCATGATCCTAGAAAACATGTCCCCTTGCCACTTTT
CCCTTTCTTTTTCATGCAAGGCAAGCCTATCCCCTTGCCCTTTTCCTCTTGGATTCTGAT
TTGTTACCTTTTTCTTGGAGGATTTGGAGTCTTAAGACCTTCCCAATTTAATTCCCAGCC
ATGCGTCGTGCCGAATTCAT
>CL31Contig1
GCAACCCACTGCCTTGACCATGGAAAAACCGCCCCTAGTATCTTCCACCCACTGCCGACC
ACCTATAAAAACCCTCCTCCTTCCAAACCAATTTCCCAAACCAAATTCCAAAAACCCCAA
AAAACCCAAATCCCATCACAAAGTTCCCATCTTTTCTCTTTTCCGAGTTGTTTTCAAAAA
CGGTTTTTGAGTACGATCATAACCCAGTACCCTCCATGGACACAAAGATCGGATCCCTCG
ATGTCTGCAAACCGGCGTGCACCGATGTCGGGAGCCTCCCGAACGGTGCCGCTTCGGCAA
TCCAGAGCTCTGCCCCCTCTACCGTGATCAACTCCTGCGACGCCACTCTTGGTCGCCACC
TCGCGCGCCGACTCGTCCAAATCGGCGTCACCGACGTGTTTACTGTCCCCGGTGACTTTA
ACTTGACTCTGCTCGACCACCTCATCGCCGAGCCCGGGCTCACCAACATCGGCTGCTGCA
ACGAACTCAACGCCGGGTACGCTGCTGACGGCTACGCGCGGTCGCGGGGAGTCGGCGCAT
GTGTTGTTACTTTCACTGTGGGTGGGCTCAGTGTTCTCAATGCGATTGCCGGAGCTTACA
GTGAGAATCTTCCATTGATTTGTATAGTTGGAGGGCCGAACTCGAACGATTACGGGACGA
ACAGGATTCTTCACCACACTATTGGGTTGCCGGACTTTAGCCAAGAGCTGAGATGCTTTC
AGACTGTAACTTGCTATCAGGCTGTGGTGAATAATCTGGAAGATGCGCATGAAATGATCG
ATACCGCAATTTCAACTGCTTTGAAAGAAAGCAAGCCTGTTTATATCAGCATAAGCTGCA
ACTTGGCTGGAATTCCTCATCCTACATTTAGCCGGGATCCTGTTCCATTTTCTTTATCTC
CAAAATTGAGCAATAATTTGGGCTTAGAGGCTGCGGTGGAGGCGGCTGCAGAGTTCTTGA
ACAAGGCAGTGAAGCCGGTTATGGTTGGTGGGCCTAAACTTCGAGTTGCACATGCCGGCG
ATGCCTTTGTTGAACTTGCTGATGCTAGTGGTTATGCTCTGGCTGTCATGCCATCTGCAA
AGGGGTTTGTACCAGAGCACCACCCCCATTTTATTGGAACATACTGGGGTGCTGTGAGCA
CTGCCTTTTGCGCCGAGATAGTGGAGTCCGCAGATGCATACTTGTTTGCTGGACCGATTT
TCAATGACTACAGCTCTGTTGGATACTCTTTGCTTATCAAGAAGGAGAAGGCCATTGTGG
TGCAGCCTGATCGCGTGACCATAGCAAATGGCCCTTCATTTGGTTGTGTTCTTATGAAGG
ATTTCCTCAGAGCTCTTGCAAAGAAGCTCAGGCACAACAACACTGCTCATGAGAACTACC
GCAGGATCTTTGTTCCCGATGGACACCCTCTAAAGTCTGCACCGAAAGAACCTTTGAGGG
TTAACGTTCTGTTCCACCACATCCAGAATATGCTGTCAAGTGAAACTGCTGTGATTGCTG
AGACAGGGGACTCATGGTTTAACTGCCAGAAACTGAAATTGCCGGCTGATTGCGGGTATG
AGTTCCAAATGCAATATGGATCAATCGGTTGGTCAGTTGGAGCAACTCTTGGGTATGCTC
AGGCTGTTCCTCAGAAGCGTGTGATTGCTTTCATCGGTGACGGGAGTTTCCAGGTGACTG
CTCAAGATGTGTCCACCATGATCCGAAATGGGCAGAAGACCATCATCTTCCTGATAAACA
ACGGCGGGTACACAATTGAGGTGGAGATCCATGACGGACCCTACAATGTGATCAAGAACT
GGAACTACACTGGACTGGTTGATGCCATCCACAATGGGGAGGGCAAGTGCTGGACAACCA
AGGTCCGTTGCGAAGAGGAGCTGATCGAAGCGATTGAGACCGCAACCGGGGCAAAGAAGG
ATAGCTTGTGCTTCATAGAGGTGATAGTCCACAAGGATGATACCAGCAAAGAGTTGCTTG
AGTGGGGGTCTAGGGTTTCTGCTGCCAACAGCCGCCCACCCAACCCTCAGTAAAATTCTC
CTTGTCATTTCGTTTCATCTACGCAGCGTCATTCCTTCTCGTTAAGGGTTTCTTATATAT
GTTTCAATTTAACACATTTCCCTGTGGTCTGTGTTTTCAGTTGGAATTTTTGCTGGTTTT
TTGTACATTCCCCTTTGAATTACGAGTATATTCTCGTCTTTATGTGCTCTGAACGAACAT
TCGACTCAAAATTAATTACATATTAGTCCTAATAACTC
>CL31Contig2
CATAAATCCCATGGACACCAAAATCGGTTCCCTCGACGTTTGCAAGCCGGCGTGCACCAA
CGTCGGCAGCCTCCCGAACGGCGCCGCTTCGGCAATCCAAAGCACTGCCCCCTCCACCGT
CAACTCCTCTGACGCCACTCTGGGTCGCCACATCGCCCGCCGCCTCGTCCAAATCGGCGT
CACTGACGTGTTCACTGTCCCCGGTGACTTTAACTTGACCCTCCTCGACCACCTCATCGC
CGAGCCCGGGCTCACCAACATCGGCTGCTGCAACGAACTCAACGCCGGGTACGCTGCTGA
CGGCTACGCTCGGTCGCGGGGAGTCGGGGCGTGTGTTGTTACTTTCACTGTCGGTGGGCT
CAGTGTTCTCAATGCTATCGCCGGAGCTTACAGTGAGAATCTTCCATTGATTTGTATAGT
TGGAGGACCCAACTCGAACGATTACGGGACGCACAGGATTCTTCACCACACTATTGGCTT
ACCGGATTTTAGCCAAGAGCTGACATGCTTCCAGACCGTCACTTGCTATCAGGCTATGGT
AAATAATCTGGAAGATGCTCATGAAATGATTGATACCGCAATTTCAACCGCCTTGAAAGA
AAGCAAGCCTGTTTATATCAGCATAAGCTGCAACTTGGCTGGAATTCCTCATCCTACTTT
TAGCCGGGATCCTGTTCCGTTTTCAT
>CL33Contig1
TTTTTTTTAGAATCAAGGCAGATATGGATTATTTTACGTCTCTATGCCATTGATGTTCAA
ATATGCAACTGAAAAAGAAAAAACAGTCAAAGCGTCCACATATAATAATGGGCTCAACAA
CTCTAAAACCCACAAAAGTTATGCATCATCAACAGATTTCTCTATCTTAACAATGGCATT
ATTCAAAACTTCAGCTAATTCCGTTTTTCACACATTGCAGGGAGGCCAAACTTACAACCA
CACAAGGAATGGACGAGAGCATCTAAGAGAGGCAAGAGTATGCCAAAGCTTTCTCCTCAC
TAAGCTCATCTGCAGTTGCATCCAACTTCTTCCTCGAAAACTCGTCAATAGAGAGTCCTT
GAACAATCTTCCACTCTCCATTTTGGCAAGTGACTGGGAATGAAAAAATGAGACCCGAAG
GTACATTGTATGAGCCGTCTGAGTAGACACCCATGGAAACCCAAGTGCCCTCTGGGGTTC
CAAGTACCCAATCACGAATGTGATCACAAGCAGAACTTGCAGCAGATAATGCACTTGACA
GCTTACGGGCCTTGATGATTGCAGCACCACGTTGTTGAACAGTGGAAATGAATTCTCCAT
TCAACCATGCATCATCAGCAACAAGCTCACGGACACATTTCTCTCCAGATGGTGTCTTGA
CAGTTGCATGGTTGACATCAGGATACTGAGATGATGAATGGTTTCCCCAGATAATAACAT
TCTTCACATCGGAAACTTGAACATTCAATCTCTCTGAGACCTGGCCCAACGCCCTGTTAT
GATCTAGTCTAGTCAGACAGGTGATGTTTTTCTCAGGAATTGATGGTGCAAATTCCTTCA
AGATCAATGCATTGGTGTTTGCGGGATTAGCAACAACCAAAACCTTGCAGTTGGGAGCGG
CATGCTTTTCCAGTGCAGAAGCTTGGGACTTGTAGATGGAAACGTTCTTTGTCATGACGT
CTTTCCTTTCCATGCCTTCTTTCCTTGGGAAGCCACCCACCATCACGGCGATGTTGACTC
CAGTGCATGCCTCTACAACATCAGTTGTAGCAACAACACCTTTAAGCAGAGGGAAAGCGG
CATCCACCAACTCCATCTTGACACCATTCAAAGCCTCAGCAGCTGGTGGAATATCGAGCA
AGTGCAGAATCACTGGCTGATCCGCTCCGAGCATGATTCCCCTTGCGATCATTGGCACAA
GCGCATATCCAATTTGTCCTGCGGCTCCAGTGACAAGGACGCGAGCTGGTTCTTTCGCCA
TGGATTCCGAAGAACTGAGGAGGGAGACGAATCGATCGATCTGGGGTAGCGAAGTGGATT
TGCAGATGAGAAGAGCTAGAGAGAGAGAGAGAGAGAGGACAAGAGAGCTG
>CL33Contig2
CTCTCTCTCGTTCCCTTCCCTGCCTCCAGTGTAACCCTAACTAACCCAGTAACATTCTCG
CGCAGCCGAGCCTCCTCTCTGTCTTTCTCAAACTCTCTGTCTCTCTTGGTCTTGAATCCC
AGGCGACCCGCGACGGCGCGACCCTTCTCACTCTCAATCTCTCACACCTCGCCCTCGCCG
TGTGCTTCGGCGACCTCGAACAAGTGAAGGCGATGATCCTGATCCAAGTGGAGCTCACCA
ACATGGACCTCAAATCCATCTCCTCCAGGTCCTTGCCCGACCCGCATACCCTCCGAAAGT
CCTCTCACCTCATCGGCCCCAAAGTCCTCCAGATAGCTTGGGTGAGAGATCCAGGAAGAG
GCGATGGACCGATACATAATGTTGATGCCAATGTTGAATACTGTTCTGTGATCAAAACAA
AATTAGGGGCTCATCGTATTCTGATGGGTGCTGAAATGGATTGCTGTGATTCAACTGATG
ATGGAAGGAGGTTTTATGTGGAATTAAAGACAAGCCATGAGTTGGACAACCATAAGATAG
AGTACGAGTTTGAGAAAGAAAAGCTCCTCAAATTTTGGGTACATTACTGTTTTAAAGACA
AGCCATGAGGACTCTCTATTGACGAGTTCTCGNAGAAGAAGTTGGATGCAACTGCAGAGG
AGCTCAGTGAGGAGAAAGCTNTGGCATACTCTTGCCTCTCTTAGATGCTCTTGGCCTTTC
CTT
>CL33Contig3
AAAATCAAGGCAGATATGGATTATTTTACGTCAATGGGACAATCCCATTCAAATATGCAA
CTAAAAGAAGAAAAAAGTCGAAGTGTCCGAATAGAATATTGGGCTCAACAACTGTAAAAC
CCACAAAAGCAGCTTCTGCATCATTAACATATCTCTCTATCTTAACAATGGCATTATTCA
AAACTTCAGCTGCTTTTCTCACACATTGCAGGGAGGCCAACTTACAACCACACCAAGGAA
AGGCCAAGAGCATCTAAGAGAGGCAAGAGTATGCCAAAGCTTTCTCCTCACTGAGCTCCT
CTGCAGTTGCATCCAACTTCTTCCTCGAGAACTCGTCAATAGAGAGTCCTTGAACAATCT
TCCACTCCCCATGTTGGCAAGTGACTGGGAATGAGAAAATGAGACCAGAAGGTACATCGT
ATGAGCCGTCAGAGTAAACACCCATGGAAACCCAAGTGCCCTCCGGGGTTCCAAGTACCC
AATCACGAATGTGATCACAAGCAGAACTTGCAGCAGATAATGCACTTGACAGCTTACGGG
CCTTGATGATTGCAGCACCACGTTGTTGAACAGTGGAAATGAATTCTCCATTCAACCATG
CATCATCAGCAACAAGCTCACGGACACATTTCTCCCCAGATGGTGTCTTGACAGTTGCAT
GGTTGACATCAGGATACTGCGACGATGAGTGGTTACCCCAGATAATAACATTCTTAACAT
CAGAAACTTGAACATTCAATCTCTCAGAAACCTGGCCCAAGGCCCTGTTATGATCTAGTC
TAGTCAAACAGGTGATGTTTTTCTCAGGAATTGATGGTGCAAATTCCTTCAAGATCAATG
CATTGGTGTTTGCGGGATTAGCAACAACCAAAACCTTGCAGTTAGGAGCTGCATGCTTTT
CCAGTGCAGAAGCTTGGGACCTGTAGATGGAAACGTTCTTTGTCATGACGTCTTTCCTTT
CCATGCCTTCTTTCCTAGGGAAGCCACCGACCATGACGGCGATGTTAACTCCATTGCATG
CTTCCACAACATCAGTTGTAGCAACAACACCTTTAAGCAGAGGGAAAGCGGCGTCCACCA
ACTCCATCTTGACACCATTCAAAGCCTCAGCAGCTGGTGGGATATCAAGCAGGTGCAGAA
TCACCGGCTGATCTGCTCCGAGCATGATTCCCCTTGCGATCATCGGCACAAGCGCATATC
CAATTTGCCCTGCGGCTCCAGTAACGAGGATGCGAGCTGGTTCTTTCGCCATGAATTCCG
ATGAGCTCAGGAGGAAGATGAATCGATCGATCTGAAGTGGCGAAGTGGATTTGCAGATGA
GAAGAGCTTACAGTCAGAGAGTAAAGGTCAAGCAGGAGAGGGTACACATATACGTGGTAT
TCCTGTTGCCAAGAAGATGCG
>CL36Contig1
GGAACGGTCACAGGCCGGTCCGCCGATCGGCTCGGGGCGTGGACCGACGCGGATTGCGGC
GGCGGCCAAAGCCCGGGCTGTAGATACGCCCGAGGAGACGCCGTCGACGCGATCGTGGCG
GGCAGCGCGCGCCGCACCGGCGTGCTTCGGCAACTGCGCGCTCCCCATTCGGCCCGTCTT
GAAACACGGACCAAGGAGTCTGACATGTGTGCGAGTCAACGGGCGATCAAACCCGTAAGG
CGCAAGGAAGCTGACTGGCGGGATCCCCCTGGGGGTTGCACCGCCGACCGACCTTGATCT
TCTGAGAAGGGTTCGAGTGCGAGCATGCCTGTCGGGACCCGAAAGATGGTGAACTATGCC
TGAGCGGGGCGAAGCCAGAGGAAACTCTGGTGGAGGCCCGCAGCGATACTGACGTGCAAA
TCGTTCGTCTGACTTGGGTATAGGGGCGAAAGACTAATCGAACCGTCTAGTAGCTGGTTC
CCTCCGAAGTTTCCCTCAGGATAGCTGGAGCTCGTGAACGAGTTCTATCGGGTAAAGCCA
ATGATTAGAGGCATCGGGGGCGCAACGCCCTCGACCTATTCTCAAACTTTAAATAGGTAG
GACGGCGCGGCTGCTTCGTTGAGCCGCGCCACGGAATCGAGAGCTCCAAGTGGGCCATTT
TTGGTAAGCAGAACTGGCGATGCGGGATGAACCGGAAGCCGGGTTACGGTGCCCAACTGC
GCGCTAACCTAGAACCCACAAAGGGTGTTGGTCGATTAAGACAGCAGGACGGTGGTCATG
GAAGTCGAAATCCGCTAAGGAGTGTGTAACAACTCACCTGCCGAATCAACTAGCCCCGAA
AATGGATGGCGCTGAAGCGCGCGACCTACACCCGGCCGTCGGGGCAAGCGCCAGGCCCCG
ATGAGTAGGAGGGCGCGGCGGTCGCCGCAAAACCTGGGGCGCGAGCCCGGGCGGAGCGGC
CGTCGGTGCAGATCTTGGTGGTAGTAGCAAATATTCAAATGAGAACTTTGAAGGCCGAAG
AGGGGAAAGGTTCCATGTGAACGGCACTTGCACATGGGTTAGTCGATCCTAAGAGACGGG
GGAAGCCCGTCCGACAGCGCGTCTCGCGCGAACTTCGAAAGGGAATCGGGTTAAAATTCC
TGAACCGGGACGCGGCGGTTGACGGCAACGTTAGGGAGTCCGGAGACGTCGGCGGGGGCC
TCGGGAAGAGTTATCTTTTCTGTTTAACAGCCTGCCCACCCTGGAAACGGCTCAGCCGGA
GGTAGGGTCCAGCGGCTGGAAGAGCACCGCACGTCGCGCGGTGTCCGGTGCGCCCCCGGC
GGCCCTTGAAAATCCGGAGGACCGAGTACCGTTCGCGCCCGGTCGTACTCATAACCGCAT
CAGGTCTCCAAGGTGAACAGCCTCTGGTCGATGGAACAATGTAGGCAAGGGAAGTCGGCA
AAATGGATCCGTAACTTCGGGAAAAGGATTGGCTCTGAGGAACGGGCACGGGGGTCCCGG
CCCGGAACCCGTCGGCTGTCGGCGAACTGCTCGAGCTGCTCCCGCGGCGAGAGCGGGCCG
CCGCGTGCCGGCCGGGGGAAGGACCGGGAACGGTCCCCTCGGGGGCCTTCCCCGGGCAGC
GAACGTTCAGCTCAGAACTGGTACGGACAAGGGGAATCCGACTGTTTAATTAAAACAAAG
CATTGCGATGGTCCCTGCGGATGCTAACGCAATGTGATTTCTGCCCAGTGCTCTGAATGT
CAAAGTGAAGAAATTCAACCAAGCGCGGGTAAACGGCGGGAGTAACTATGACTCTCTTAA
GGTAGCCAAATGCCTCGTCATCTAATTAGTGACGCGCATGAATGGATTAACGAGATTCCC
ACTGTCCCTGTCTACTATCCAGCGAAACCACAGCCAAGGGAACGGGCTTGGCAGAATCAG
CGGGGAAAGAAGACCCTGTTGAGCTTGACTCTAGTCCGACTTTGTGAAATGACTTGAGAG
GTGTAGTATAAGTGGGAGCCTCGCGGCGAAATTGAAATACCACTACTTTTAACGTTATTT
TACTTATTCCGTGAATCGGAGGCGGGGCATCGCCCCTCTTTTTGGAACCAAGGCCCGCTC
GCGGGCCGATCCGGGCGGAAGACATTGTCAGGTGGGGAGTTTGGCTGGGGCGGCACATCT
GTTAAAAGATAACGCAGGTGTCCTAAGATGAGCTCAACGAGAACAGAAATCTCGTGTGGA
ACAAAAGGGTAAAAGCTCGTTTGATTCTGATTTCCAGTACGAATACGAACCGTGAAAGCG
TGGCCTATCGATCCTTTAGACCTTCGGAATTTGAAGCTAGAGGTGTCAGAAAAGTTACCA
CAGGGATAACTGGCTTGTGGCAGCCAAGCGTTCATAGCGACGTTGCTTTTTGATCCTTCG
ATGTCGGCTCTTCCTATCATTGTGAAGCAGAATTCACCAAGTGTTGGATTGTTCACCCAC
CAATAGGGAACGTGAGCTGGGTTTAGACCGTCGTGAGACAGGTTAGTTTTACCCTACTGA
TGACAGTGTCGCAATAGTAATTCAACCTAGTACGAGAGGAACCGTTGATTCGCACAATTG
GTCATCGCGCTTGGTTGAAAAGCCAGTGGCGCGAAGCTACCGTGCGCTGGATTATGACTG
AACGCCTCTAAGTCAGAATCCGGGCTAGAAGCGACGCCTGCGCCCGCCGCCCGATTGCCG
ACCTGCAGTAGGGGCCCCGGCCCCCAAAGGCTCATGTCGATGGCCTGGCCCTCGCGGCGG
ACGAGCCGCGGTGGCCGCCTTGAATCGTAATTCCCACCGAGCGGCGGGTAGAATCCTTTG
CAGACGACTTAAATACGCGACGGGGTATTGTAAGTGGCAGAGTGGCCTTGCTGCCACGAT
CCACTGAGATTCAGCCCTGCGTCGCTTCGATTCGTCCCTCCCCCTTTCCTCCCCGCCCCA
TCCTTTTCAATTTACCCATGTTTCGTGAGGCGAGGCTATTGGTCAACAATTGGGC
>CL37Contig1
CTTCCTCGAATCAAATTTCTCCTTTTTATTTTTTTATTATTTTCTCTGTAATTTATTCAC
CAATCAGCGGTTTCCTCTCTAGGGTTTTATCGTCACTGGTAATTTTTCTGTGGCTTTGGG
ATTCTTGCCATGGCTGCTCCACCTGCCAGAGCTCGAGCTGATTACGATTACCTCATAAAG
CTCCTCCTGATCGGCGACAGCGGTGTGGGTAAGAGTTGCCTTCTTCTGCGTTTCTCTGAT
GGGTCCTTTACAACTAGTTTCATTACAACCATCGGTATTGATTTCAAGATAAGGACCATA
GAGCTTGATGGGAAAAGAATTAAATTGCAAATTTGGGATACTGCTGGTCAAGAACGGTTT
CGAACAATTACAACTGCTTACTACCGTGGAGCCATGGGTATTTTGCTCGTGTATGATGTC
ACTGACGAGTCATCGTTTAACAACATTAGGAATTGGATTCGAAACATAGAACAGCATGCT
TCTGACAATGTCAACAAGATCCTTGTGGGTAACAAGGCTGACATGGATGAAAGCAAAAGG
GCTGTCCCCACTTCGAAGGGTCAAGCCCTTGCTGACGAATATGGCATCAAATTCTTTGAG
ACCAGTGCAAAGACAAATTTGAATGTGGAAGAGGTCTTCTTTTCAATAGCTAGGGATATC
AAGCAAAGACTTGCCGATACTGACTCGAGGGCTGAGCCTCAGACAATCAAAATTAACCAA
CCAGACCAGGGAGCTGGGGCTGCTCAAGCTGCCCAAAAATCAGCGTGTTGCGGTTCTTAG
GAAAACTGTGTCGAACATGATGCGATGGGTAAATGTTTAAGGCAAACGCAACCACTACGC
TGGGGAGAAAAACTGATTTGTCACAACTATGTTACTTGTGTTTGTATCGCTTTCTATTAT
CATTATTTTATAAGTACTTGTGATTTGGGTGTGAATGGTAGATCCTCATACTCTGGGAAG
TCAATTATATATTAGTTGATTTTTCATTTAGGTTTAAAAAAAAA
>CL37Contig2
CAGTGCCATTCATCCCCGAGCAAAATACCCATGGCTCCCCGGTAGTAAGCAGTTGTAATT
GTTCGAAACCGTTCTTGACCAGCAGTATCCCAAATTTGCAATTTAATTCTTTTCCCATCA
AGCTCTATGGTCCTTATCTTGAAATCAATACCGATGGTTGTAATGAAACTAGTTGTAAAG
GACCCATCAGAGAAACGCAGAAGAAGGCAACTCTTACCCACACCGCTGTCGCCGATCAGG
AGGAGCTTTATGAGGTAATCGTAATCAGCTCGAGCTCTGGCAGGTGGAGCAGCCATGGCA
AGAATCCCAAAGCCACAGAAAAATTACCAGTGACGATAAAACCCTAGAGAGGAAACCGCA
GATCAGGAGAGAGAGTGAGATCTAAGAAAATGTGAGAGAAAGAGGAGGGAAGCGGAAGCA
GAGTCCCTGTTACGTCAGCAGACTCAGCAGCACAAGTCGGCC
>CL39Contig1
TTTTTAAATAACCAGCAAATCACATAAATGAAACTTCAGGATGAATGGAATTTTTCACCA
CTCAATAATCTGGTTTATGGGAAACAAAACTCAATCCCGCAGTAAAATTCGGTTTGGGAT
TAACTCCCCTATAACTGAATTATTTTAAGAAAATTTTGCCGAAACGAGTTCTTCAAAAAC
TCAAAAAGATTTTCATCACCATCTAAAAGCTAATATGGCTTGGGAGGAAAAATATTCTTA
ACCGGAACCAGATCCGTACTTCTTGCCGAACACAAGCAGCTGTAGCTTGTCATAACCAGA
CAGCACACCAGCACCAGCAATGGCACGGAGGATGTTAGCACCAGCACCCTTGAAGAGAGA
CTTGGCACCCTCGTTCTTCAAGATTTGTTGGAAGGCATCCAGGGAACTCTTGTACTTGAC
GGCTTCACCGGAGGTCATCATCATTCTTCTGCGGACAGTGTCAATTGGGTAGGATGCAAG
ACCAGCACCATTGGTGATGACCCAACCAAGGGCAAAGCTAGCGAAGAAACTATCCTGCAA
GCCTCCAGTCAGGACAACAGGCTTCAGTGAATCATACAGTCCAAAGTAGAGACCACGGTA
GACAATAATTCCAACACAAGAGATGTTGAATCCACGGTAAAGACCAGCAATTCCATCAGA
TTTCAAAGTCTTCCTGTAGACATCAACCAGACCATTGAATTGTCTTTCTCCTCCCTTCTT
TGCAGCTTTAGAATCATTAGCCAAACGAGTACGAGCATAATCCAACGAGTAGACAAAGAA
AAGAGAAGAAGCACCAGCAGCACCTCCTGAAGCCAAGTTACCAGCAAACCATTTCCAATA
ACCGTCCCGGTCTTTCTTGAAGTTGAACAGCCTCTTGAAGTAATCCTTGAATGCAAAGTT
CAAGGCCTGAGTGGGGAAGTAACGGATAACATTGGCAGTGTTCCCTCTCCACAATGAACC
AAAACCCTCTTCCTTGATTGTACGGCTAAAGCACTCCCCAATGCCCTTGTAGGGTTGAGA
CAAACGACCAGTTTTGATCATCTCATCCTGGTTTTGAATCAACAGCTTGACACGCTCAAT
TGGGGCAGCAGCAGTTTTAGACACAGCAGCAGAGACTCCACCCATGAGAAAATCAATCAG
AAAGTGGCCTTTCTCTGCAGGGGCTTGAACAAAGATGGGTGATGCAGTTGATGGAACCAA
AGACATATCAGTGGTAGCTCTGCATGCTGGCATGAAGGGATACTGCAGTGCAGCATTAGT
GTAGTTCCCATAAGCACGTCTTTGGTACATTCCTGGTCTTTGGAAGCCATTATCGTAACC
CTGGATAGATTGCTGAAGGAGCTGGCCAGCTACCTTCTGGACGACAGAAGGATGTTGAAC
CTGATCAACCATTGTCACTTGCCCTTCGGTGGTGGTGGCTGCGAGGCGTCTCCGCTTTGA
GCTCTACGCTGAAATGCGCGAAAGACAAAAGAGAGACTGAGAGCGAGAGCGTGAGAGGTG
TGGAGGAGACGCCTCTTTGTAGAGAAACGGGGCCTTTTATGGTGACGGTGACCCTCAGAA
GCGAATAAC
>CL41Contig1
TGAGTTGTGGTTAGGGGTGAAATGCCACTCGAACCCAGAGCTAGCTGGTTCTCCCCGAAA
TGCGTTGAGGCGCAGCAGTTGACTGGACATCTAGGGGTAAAGCACTGTTTCGGTGCGGGC
CGCGAGAGCGGTACCAAATCGAGGCAAACTCTGAATACTAGATATGACCTCAAAATAACA
GGGGTCAAGGTCGGCCAGTGAGACGATGGGGGATAAGCTTCATCGTCGAGAGGGAAACAG
CCCGGATCACCAGCTAAGGCCCCTAAATGACCGCTCAGTGATAAAGGAGGTAGGGGTGCA
GAGACAGCCAGGAGGTTTGCCTAGAAGCAGCCACCCTTGAAAGAGTGCGTAATAGCTCAC
TGATCGAGCGCTCTTGCGCCGAAGATGAACGGGGCTAAGCGATCTGCCGAAGCTGTGGGA
TGTAAAAATGCATCGGTAGGGGAGCGTTCCGCCTAGAGGGAAGCACCCGCGCGAGCGGCG
GTGGACGAAGCGGAAGCGAGAATGTCGGCTTGAGTAACGCAAACATTGGTGAGAATCCAA
TGCCCCGAAAACCTAAGGGTTCCTCCGCAAGGTTCGTCCACGGAGGGTGAGTCAGGGCCT
AAGATCAGGCCGAAAGGCGTAGTCGATGGACAACAGGTGAATATTCCTGTACTACCCCTT
GTTGGTCCCGAGGGACGGAGGAGGCTAGGTTAGCCGAAAGATGGTTATCGGTTCAAGGAC
GCGGGGTGCCCCTGATTTTTCAGGGTAAGAAGGGGTAGAGAAAATGCCTCGAGCCAATGT
TCGAGTACCAGGCGCCACGGCGCTGAAGTAACCCATGCCATACTCCCAGGAAAAGCTCGA
ACGACCTTCAACAAAAGGGTACCTGTACCCGAAACCGACACAGGTGGGTAGGTAGAGAAT
ACCTAGGGGCGCGAGACAACTCTCTCTAAGGAACTCGGCAAAATAGCCCCGTAACTTCGG
GAGAAGGGGTGCCCCCTCACAAAGGGGGTCGCAGTGACCAGGCCCGGGCGACTGTTTACC
AAAAACACAGGTCTCCGCAAAGTCGTAAGACCATGTATGGGGGCTGACGCCTGCCCAGTG
CCGGAAGGTCAAGGAAGTTGGTGACCTGATGACAGGGGAGCCGGCGACCGAAGCCCCGGT
NGAACGGCGGCCCGTAACTATAACGGCCTAAGGTAG
>CL43Contig1
ACCAATATCGGGATGTTTCTTATTCATCAACAAATTTGATATGATATGATATGATGGACA
CCAAAGTTGATACAGTGTTTCAAAGAATTACACGTATGATTGATCGAGCCCGGTTTTCAC
CTTCAAATGGGAAAAATAATAACGATACAGTACATGCTAATTAAGATGATTCATCAAAAT
TAGGGCAGCGGTGGGGTTGCGGTGGCAAGCTTGGCTCTCAGGTCTTTTCTCAAGATCTTT
CCAGACGCAGACTTTGGAATTGCATGGACAAAGTGCACCTTGTGCAGTCTCTTGTAAAAC
ACCACCTGTTTTGCTATAAATTCCTTTACAGCCTCTTCAGTAAGTTCAAGACCATCAGAC
CGAACCACAAATGCAACTGGAACCTCACCAGCAGCATCATCTTTTTGCGGAACAACGGCC
GCATCTGCAATTGATGGGTGGCTTATAAGGAGGGACTCCAGCTCAGCTGGTGGCACTTGG
AAGCCTTTGAATTTGATGAGCTCCTTGACTCTGTCAACGATGAAAACCTCATCGTCATCA
TCCACATAACCTACGTCACCAGTGTGAAGCCAGCCCTCCGTGTCTATGGTGGTTGCCGTA
GCCGCAGCGTCATTCAAATATCCTTTCATAATTTGAGAGCCACGGATGCAAATCTCGCCT
GGTTGGTTATAGCCGAGTGACAGACCAGTTTCAGGGTCAAGGACCCTGAGCTCTGCATTT
CGGACCACCGTCCCACACGACCCTGACTTGGATGGCATCGGTTCCTTTGCGAATGCCATG
CACATTGACAGCACCGGCCCTGCCTCCGTCATCCCATAACCCTGACCCAACAATGCCTGA
GGGACTCGGCTCTTGAGCGCCTCCTCCAGCTCCTTCCCCAGGGGCGCCGCTCCTGACAAC
ANCCACCCTAATAGAGCTCAGGTCAAACTCCGCCACCATTGGGTTCTTCGCCAGCGCTAT
AACCAGCGGCGGCACCACCGCTGCCACTGACACTCGGTACCGCTGAATCAGCTCCAGAAG
CGTACCTATCTCAAACTTGTGCATCAGCAGAACTCCGGCCCCTGCTCGCAGCGAGCACAG
CAGCACGCTGTTCAACGAAAATATGTGAAACAACGGCAGCACGCACAATACGACATCGTC
CTCCTTCAAGTAGAGGTTTGGATTCTCTCCGTCCACCTGCTGGGCCACGCTGGTGACCAA
GCTCTTGTGTGTTAGAATGACTCCCTTGGGGAGCCCCGTGGTCCCCGAAGAGAACGGTAG
GGCCACCGGGTCCTCCGCGTCGATCACCACGTCCGGAAGCTCATTCTCGTTGGCCTCGGA
GAGCACGGAGAAATGCAAGCAATTCTCCGGAGGATCGTCAATCGTGACGACCTTAAAGTC
TTCGCCGAGTTTTGGGTAGTTATTTTGGTCGGCACCGTCGGCGGACGAGGGATGTTCTCG
GAGCTTATCGACGTACTGGGATTGAGTGATGATGAGTTTGGCATTAGCGGCTTTGACCTG
CTTGAAAATCTCGGCAGAGGTGTAGAAGGGGTTGGCGGTGGTGGTAACGGCGCCGATCAG
GGAAGCGCCCATAAAAGCGAAGACGAACTCTGCGCAGTTTTGAAGGAGGATCATGATGAC
GTCGCCTTTTTGGATGCCTAGATTGGAGAGGCCGGCGCCGGTCTTCTGAGAAATGAGGTG
GGTCTCGGAGAAAGAGTATGATTTTCCGGTGGAGCCCACGATCAAGCAAGGTCTATCGGA
GAACTCGGGGAGGTTCTGGAAGCAGTAGGTGTGGAGAGGGAGGTGGTTGGGGATGGGTAT
GTCTGGTAGTTTTGATCTGAATACATGGTTAATGGTGGCGGTGGCGGTGGTGGAATCAAT
AATATTGTTGGTGCAGGCGGGGGGTTGCAATTGGGTTAGGTTTTGTTGAGAGGTAGAATT
AATCAGAGGAGGCATGAGATTGGTAGATGTGTCTGCCGGCTTTTGGGTTTCAACGGAATT
AGAAGCAATGGAGATCATGGTGACTGTTGCTTCTTTGTGTGTGATATATCGACCAATAAA
CAGATTGAAATATACAGAAAAATAAGAATTTGAGAAAGAGGAGGCTTGATATAATATAGC
AGGCTAGCAGAAATGAATCAAATGATGATCAGAGAGAAGAGAGAGAGAGAGTAGCTACGT
GCGCGTTGTTGTTGTTGGTCACAAAAAAGTGGAGTTTGTCAGAAGTAATAAATATAAAGA
GATGGGTTAAGAAGGAGGAGGTAGGTAGAAACAAGGGTTGCTCTGTGTGTGTGAGAGAGA
GAGTAGCTACATGTGCGCCGTTGTTGTTGTTGATCAGAAAAAAGTGGAGTTTGTGAGAAA
TAATAAATACGAGGAGGAGAGGCCAGATGGGTGGAGGAGGTAGGTGGGTGGGAACAAGGG
TTGCTCTGTGTGTGTTAGAGAGAGAGAGAGAGAGAGAGAGAGAAGAGGAG
>CL43Contig2
AGTAGTCATATGCTTGTCTCAAAGATTAAGCCATGCATGTGTAAGTATGAACAAATTCAG
ACTGTGAAACTGCGAATGGCTCATTAAATCAGTTATAGTTTGTTTGATGGTACCTGCTAC
TCGGATAACCGTAGTAATTCTAGAGCTAATACGTGCAACAAACCCCGACTTCTGGAAGGG
ACGCATTTATTAGATAAAAGGTCGACGCGGGCTCTGCCCGTTGCTCTGATGATTCATGAT
AACTCGACGGATCGCACAGCCATCGTGCTGGCGACGCATCATTCAAATATCTGCCCTATC
AACTTTCGATGGTAGGATAGTGGCCTACCATGGTGGTGACGGGTGACGGAGAATTAGGGT
TCGATTCCGGAGAGGGAGCCTGAGAAACGGCTACCACATCCAAGGAAGGCAGCAGGCGCG
CAAATTACCCAATCCCGAGTTCTCCGATAGACCTTGCTTGATCGTGGGCTCCACCGGAAA
ATCATACTCTTTCTCCGAGACCCACCTCATTTCTCAGAAGACCGGCGCCGGCCTCTCCAA
TCTAGGCATCCAAAAAGGCGACGTCATCATGATCCTCCTTCAAAACTGCGCAGAGTTCGT
CTTCGCTTTTATGGGCGCTTCCCTGATCGGCGCCGTTACCA
>CL43Contig3
TAGAGTAAGTAAATAGAAGCGCGAGAAGTACCTGATCAACTGAAGATGACGGTCCCGGAG
CGCCGGAATCGAGGGCCGGCGCTGGAGCTCCGACTGAAGGTGCGGGTGGGCCGGGGGCCA
GTGCGAGGGGAGAAGGCGCCAAAGCTGGAGATTTCACGGTGGGTGCTGGAGCTGGTACCT
GAGCTGGCGGAGACGCAAGAGGGGCCGGTGGTGGTGTTGCTGGTGGTGGAGTGGCGGGTG
GCGGAGTGGCTGGTGGTGGTGTGGCCGGTGGTGGAGTAGCGGGTGGAGGAGTAGCTGGAG
GTGGAGTTGCGGGTGGAGGAGCGTTGACTGGAGGTGGGGTGGCCGGCGGGGGAGCTGAGA
CAGGGGGAGGAGTTGATGGAGGCGGAGACGTGGTAACTGGGGGCGGTGCTGTGGCAACGG
GAGGAGGAGCTGACGTGGGAGGAGGGGTGGATGCGGGAGGTGGTGCCCTTCCGTCAATTC
CTTTAAGTTTCAGCCTTGCGACCATACTCCCCCCGGAACCCAAAAACTTTGATTTCTCAT
AAGGTGCCGGCGGAGTCCTAAAAGTAACATCCGCCGATCCCTGGTCGGCATCGTTTATGG
TTGAGACTAGGACGGTATCTGATCGTCTTCGAGCCCCCAACTTTCGTTCTTGATTAATGA
AAACATNCTTGGCAAATGCTTTCGCAGTTG
>CL43Contig4
CCGGGCTTTGGCCGCCGCCGCAATCCGCGCCGGTCCACGCCCCGAGCCGATCGGCGGACA
GGCCTGTGACCGTTCCACATCCGACCGGGGCGCATCGCCAGCCCCCATCCGCTTCCCTCC
CGACAATTTCAAGCACTCTTTGACTCTCTTTTCAAAGTCCTTTTCATCTTTCCCTCGCGG
TACTTGTTTGCTATCGGTCTCTCGCCCGTATTTAGCCTTGGACAGAATTTACCGCCCGAT
TGGGGCTGCATTCCCAAACAACCCGACTCGCCGACAGCGCCTCGTGGTGCGACAGGGTCC
GGGCACAACGGGGCTCTCACCCTCTCCGGCGCCACCTTCCAGTGGACTTGGGCCCGGTCC
GCCGCTGAGGACGCTTCTCCAGACTACAATTCGAACGCCGACGGCGCCCGATTCTCAAGC
TGGGCTGTTCCCGGTTCGCTCGCCGTTACTAGGGGAATCCTCGTAAGTTTCTTTTCCTCC
GCTTATTGATATGCTTAAATTCAGCGGGTAACCCCGCCTGACCTGGGGTCGCGTTGAAAG
CTCCGCCGAAGCGAGAGCAGCGAGCGTCGCGGGCCGCTCGGAGCGCGACGAAAGCGCACA
ACTGGCAACCGAGGTTCGACGACCACCGATTGTCGTGGCGTTCGTCGCCGAGGACCCGGC
ATTTGTGCCAACCGCGCGGGGTGACGCACGGGAGGCCATCGTCCGCCCCCCCCGACGCTC
CCGAGGGATGCGCGGGGGGGGCAACGGCGTGTGACGCCCAGGCAGGCGTGCCCTCGGCCT
GATGGCTTCGGGCGCAACTTGCGTTCAAAGACTCGATGGTTCACGGGATTCTGCAATTCA
CACCAAGTATCGCATTTCGCTACGTTCTTCATCGATGCGAGAGCCGAGATATCCGTTGCC
GAGAGTCGTTTTGACTTATCGAAGACGACGACGCACCCGCGCGCGCACCGTTTCCGGGAT
TTCACCTCTGACTATGAAATACGAATGCCCCCGACTGTCCCTGTTAATCATTACTCCGAT
CCCGAAGGCCAACAGAATAGGACCGAAATCCTATGATGTTATCCCATGCCTAATGTATTC
AGAGCGTAGGCTTGCTTTGAGCACTCTAATTTCTTCAAAGTAACAGCACCGGAGGCACGA
CCCGGCCAATTAAGGCCAGGAGCGTATCGCCGGCAGAAG
>CL43Contig5
GTTTTCGTTTTCAAAATTAAAAGGGGGACAAAATGGTTTTAAGCGGGGTGGAAAAAACGT
TTCGAAAAATAGCGGGTTGGGAAAAATGTTTTTCTCTTTAAACTTTTGGGTTGGGTTTGT
TTTCTTTTGCTTGGGAGCGGGTGTTTTTTTCGACATGCATGTTTTCAACCCTCGGTTGCC
CTCGGATTGTTGGATATTAGGGAGGGTTCGGCTTTGGATGAACCAATGCGCAGGCTTCTC
CTAGGCGTGTTAGTGGGCGCACGGCAATGCAGTCCATGGACGTTTGTTTTCCGAAGGGCT
CGCCCAGTTCACTAGCATGTCGAAGATTTGTCTTCGCGGCGGCGATGAAGAAGTTTGTCC
CTCTCTTTCGGTTGTCCCTGTTGCGGAGCTTTGTAATCAGCAATGCTCGGGCTTGTTCTT
GGCAATGCTAGTGTCGGTTCGGCTCAGTGTGGTCCGAAAGGGCCCTCGCAGTGCACTAGC
ATGTTTGAGTGCGAGTTCGTGCGGCGGTGGTGAAGAAGCTTGTCCCTCGTTTGACGGTCA
AGAGGGGTTCGAAAACAAAGTTCGTGCTTGTTCTAGGCGTGCATAGATAAGGGGTTGGTG
CTATGTGTTAGGTCCTTCCCAACCCACGTTGCATGTCGAAAGCGAGTTCGTGCGGCGTCG
ACGAAGCTTCTCGGTAGCCGTTGAACTATTCGGTCGTACCTGTTGCCTTCGTATGTGTTT
TCATGCCTAGCGGTGCGGCTCGGCTCCTACCCGGCGTATCTGCACTCGAGACGCATCCCT
TTGTTGGGATAGTCGAGACGTGTATTTCGTTGGGCGGTGCTGGGTTTAGCTAACGTGACG
GCGTATGAGTGGTAATTGGGTTGTATTCGACGGCAGGCTCCGTGCTTCGGCATCGAACTG
TCGTCTCGTACCCCGCTTCATTGACGCGTCAAGATTCGTCTTGCGCGCAAGATGGGTTTC
TGTTTTGGCTACCTATCGCGAAGGAATGCTGCCTCTCGTCGTCCCTTTCCTCCTCTTGCT
GGCCTTGCCGGCGGGAGGACGACATCGTGGCGGTGCTCGTGTCCCGGACGAGCCGCACTC
GTTGCGGTGCAGTTTCGGTGCGCGAGTTTCCGGTCGACATCTCGGATGCGGAACGCTGAA
GGGGCGGTGGGTCTTTACGGCCTCCGACCGTCCGATCGAAGCCTTGTCGCTTGATGCGTA
CGACTGTCGTGCCCGTCGCGAGCCGTCGACCGTCAAGGTCGTCGGTCTCGTGCGGCGCCG
GCGTCGAAGAGGAATGCTACCTGGTTGATCCTGCCAGTAGTCATATGCTTGTCTCAAAGA
TTAAGCCATGCATGTGTAAGTATGAACAAATTCAGACTGTGAAACTGCGAATGGCTCATT
AAATCAGTTATAGTTTGTTTGATGGTACCTGCTACTCGGATAACCGTAGTAATTCTAGAG
CTAATACGTGCAACAAACCCCGACTTCTGGAAGGGACGCATTTATTAGATAAAAGGTCGA
CGCGGGCTCTGCCCGTTGCTCTGATGATTCATGATAACTCGACGGATCGCACAGCCATCG
TGCTGGCGACGCATCATTCAAATATCTGCCCTATCAACTTTCGATGGTAGGATAGTGGCC
TACCATGGTGGTGACGGGTGACGGAGAATTAGGGTTCGATTCCGGAGAGGGAGCCTGAGA
AACGGCTACCACATCCAAGGAAGGCAGCAGGCGCGCAAATTACCCAATCCTGACACGGGG
AGGTAGTGACAATAAATAACAATACCGGGCTCTATGAGTCTGGTAATTGGAATGAGTACA
ATCTAAATCCCTTAACGAGGATCCATTGGAGGGCAAGTCTGGTGCCAGCAGCCGCGGTAA
TTCCAGCTCCAATAGCGTATATTTAAGTTGTTGCAGTTAAAAAGCTCGTAGTTGGACCTT
GGGTTGGGTCGACCGGTCCGCCTCTGGTGTGCACCGGTCGGCTCGTCCCTTCTGCCGGCG
ATACGCTCCTGGCCTTAATTGGCCGGGTCGTGCCTCCGGTGCTGTTACTTTGAAGAAATT
AGAGTGCTCAAAGCAAGCCTACGCTCTGAATACATTAGCATGGGATAACATCATAGGATT
TCGGTCCTATTCTGTTGGCCTTCGGGATCGGAGTAATGATTAACAGGGACAGTCGGGGGC
ATTCGTATTTCATAGTCAGAGGTGAAATTCTTGGATTTATGAAAGACGAACAACTGCGAA
AGCATTTGCCAAGGATGTTTTCATTAATCAAGAACGAAAGTTGGGGGCTCGAAGACGATC
AGATACCGTCCTAGTCTCAACCATAAACGATGCCGACCAGGGATCGGCGGATGTTACTTT
TAGGACTCCGCCGGCACCTTATGAGAAATCAAAGTTTTTGGGTTCCGGGGGGAGTATGGT
CGCAAGGCTGAAACTTAAAGGAATTGACGGAAGGGCACCACCAGGAGTGGAGCCTGCGGC
TTAATTTGACTCAACACGGGGAAACTTACCAGGTCCAGACATAGTAAGGATTGACAGACT
GAGAGCTCTTTCTTGATTCTATGGGTGGTGGTGCATGGCCGTTCTTAGTTGGTGGAGCGA
TTTGTCTGGTTAATTCCGTTAACGAACGAGACCTCAGCCTGCTAACTAGCTATGCGGAGG
TCATCCTCCGCGGCCAGCTTCTTAGAGGGACTATGGCCGCTTAGGCCAAGGAAGTTTGAG
GCAATAACAGGTCTGTGATGCCCTTAGATGTTCTGGGCCGCACGCGCGCTACACTGATGT
ATTCAACGAGTCTGTAGCCTTGGCCGACAGGCCCGGGTAATCTTTGAAATTTCATCGTGA
TGGGGATAGATCATTGCAATTGTTGGTCTTCAACGAGGAATTCCTAGTAAGCGCGAGTCA
TCAGCTCGCGTTGACTACGTCCCTGCCCTTTGTACACACCGCCCGTCGCTCCTACCGATT
GAATGGTCCGGTGAAGTGTTCGGATCGCGGCGACGCGGGTGGTTCGCTGCCCGCGACGTC
GCGAGAAGTCCACTGAACCTTATCATTTAGAGGAAGGAGAAGTCGTAACAAGGTTTCCGT
AGGTGAACCTGCGGAAGGATCATTGTCGAACCTGCAAGGCAGAACGACCCGAGAACCCGT
TTCAACGTCGGGGGTCGGCGGGCCTCCGGGCCCGGCGTCCCCTTCGTCCCGGGAGCCCGC
TCCCGGGCGTACAAACTTACACCGGCGCGTGTTGCGCCAAGGAATATGAACGAAAGAGCG
CGCTCCCGCCGCCCCGGAAACGGTGCGCGCGCGGGTGCGTCGTCGTCTTCGATAAAAGTC
AAAACGACTCTCGGCAACGGATATCTCGGCTCTCGCATCGATGAAGAACGTAGCGAAATG
CGATACTTGGTGTGAATTGCAAAATCCCGTGAACCATCGAGTCTTTGAACGCAAGTTGTG
CCCGAAGCCAT
>CL43Contig6
CCAAAACTCCATAAGTCGACCGAGTCGACTTACTCATTCATTCTCTCTCTCTCGCTCTCT
GTTAATCACACAGAGAGATCAGACATGGATCGCAAGACTTTGTTCTTCCTAGGCTTTGTC
TGCATTGTCTTCGCCGGTGTCGGGGGCCAATCTCCCCCCGCCAACCCACCCACCACTAGC
ACTCCTGCTCCCCCTGCCACACCCACAACTCCACCATCCAACAACCAGCCACCACCCTCT
CCCCCCGCCAGCACTCCACCTCCCGCATCCACCCCTCCTCCCACGTCAGCTCCTCCTCCC
GTTGCCACAGCACCGCCCCCAGTTACCACGTCTCCGCCTCCATCAACTCCTCCCCCTGTC
TCAGCTCCCCCGCCGGCCACCCCACCTCCAGTCAACGCTCCTCCACCCGCAACTCCACCT
CCAGCTACTCCTCCACCCGCTACTCCACCACCGGCCACACCACCACCAGCCACTCCGCCA
CCCGCCACTCCACCACCAGCAACACCACCACCGGCCCCTCTTGCGTCTCCGCCAGCTCAG
GTACCAGCTCCAGCACCCACCGTGAAATCTCCAGCTTTGGCGCCTTCTCCCCTCGCACTG
GCCCCCGGCCCACCCGCACCTNCAGTCGGAGCTCCAGCGCCGGCCCTCGATTCCGGCGCT
CCGGGACCGTCATCTTCAGTTGAT
>CL44Contig1
CTTTTGTTTTCTTATTATTTTTCTTGGTCGGCAAAAGCAAGCAGTAAAATTCAACCACCA
CAGAAGGGCATTCTGGGCAACAAAAGCAGCGGCATCTGCAAATCTCCACATTAACCAAGG
ACAAAATGGTAAACTCACCATCCGTCGTCGGCCATTTCCCCGTAAGAAAAAATATAAAAC
GATAAACCCTCATTTTGTTCAGCAGAAAAATAACGAAAGCTTTTCTCTCCCTCTCTCTGA
TCGCTTGCTTTACTTCCAAAACACAAAAACCAGTCAGTGGATTCAACTTTTTCACCTGAA
AAATCCCAACTTTTTTAATTTTTCTGACACCCTTTTCAGCTGCAAGTCCTCCGTGAAACA
GCATAATGTGTGGAGGTGCTATTATTTCCGATTTCATAGCGCCGGCGGCACGGTCCCGGC
GGCTGACCGCCGACTACCTCTGGCCCGATCTCAAAAAACCCAGTTCGGGAAAGCGGTTCT
CGAAGCCTCTGAGGTCCGAAATCGTTGACTTGGACGACGACTTCGAGGCTGATTTCCAGG
AATTCAAGGACGAGTCCGATGTGGACGAGGACGATGAAATGGTTGATTTCAAGCCCTCTG
CCTTCTCTGCCGGAAAGCCCTCTTCTGCCCGTGGTTCTACTGCTGTGAAATCTGTGGAGT
TCAATGGGCAAGCTGAGAAATCTGCAAAGAGAAAAAGGAAGAACCAGTACAGGGGAATTC
GCCAGCGCCCATGGGGAAAGTGGGCTGCAGAGATCCGCGACCCAAGGAAAGGGGTTCGGG
TTTGGCTTGGAACTTTCAACACTGCAGAAGAAGCTGCAAGGGCATATGATGCCGAGGCAC
GCAGAATTCGTGGTAAGAAAGCCAAGGTTAACTTCCCTGAAGAAACCCCTCGTGCTTCTG
CAAAGCGTTCTGTGAAGGCAAATTCTCAGAAACTGATACCCAAGACAAACGTGAATGGCA
CTGAGTCTAATCTGAACCAGAATTTCAATTTTGTGAACGACTCAAGTCAGGACTATTACA
GTGCTCTGGGTTTTCTGGATGAAAAGCCAACATTGAATAACTTTGGGTATATGTCTACCT
TCCTTGCCAATGGAGATGTTGCACTGAAATCCTCTACTCCATCCGATCCTGCCCCCTTTT
ATTTGAGTTCCGATCAGGGAAGCAACTCATTTGATTGTTCTGACTTCGGCTGGGGAGAAC
AAGGCTCAAAGACTCCAGAAATCTCATCAGTTCTTTCTTCTGTGATGGAAGAAACTGATG
ACTCACTGTTTCTCGAGGATGCTAACCCAACGAAGAAGCTGAAGCCCAACTCACAGGATC
TGGTGCTTCCTCAGGATAATGCAGGAAAGACACTGTCTGATGAGCTCTCAGCTTTTGAGA
TGAAGTACTTTCAGACCCCATATCTTGATGGGAGCTGGGATGCTTCAGTGGACGCCTTCC
TTAACGGAGACGCAACTCAGGATGGTGGTAATCCGGGGGACCTATGGACCTTTGACGATC
TGCCCGCAATTGTTGGAGGAACTTTCTGAGAGATGAACCTTACCCCAGCTTTCCAGTTTA
TGTAAATAAAGCTACATGTTAGATGTGTTTCGGGTTGGAGTACATCTGTGCAAGCTGTTG
ACATGGATAAGGCTTGTACGGGGGAGCATTTAAGCCGTAGCTAATGGCGTATGGAGATCG
TATAGGTAATGGGTCCACTTTCTCG
>CL44Contig2
AGAGAACTAACGAAAGCTTTTCTATATCTCTCTCTCTCTCTCTCTCGATTCTCTTTCAAA
GCACTAAAACCAGTCGAATCAAACTTTTTTCTGTGAAAAATCCCTTTTCCGATACCCTTT
TCTGCTGCAAGTCCGCTGTGAAACAGCAAAATGTGTGGAGGTGCTATTATTTCCGATTTC
ATAGCGCCGGTACGGTCCCGCCGGCTCACGGCCGACTACCTCTGGCCCGATCTCAAAAAA
CCCAGTTCTGGGAAGCGGCTCTCGAAGCCTCTGAAGTCCGAAATCGTTGACTTGGACGAC
GACTTCGAGGCTGATTTCCAGGAGTTCAAGGACGAGTCCGATGTGGACGAGGACGATGAA
ATGGTTGATTTCAAGCCCTCTGCTTTCTCTGCCGGAAACCCCTCTTTTGCTCGTGGTTCT
ACCGCTGTGAAATCTGTGGAGTTTGATGGGCAAGCTGAGAAATCTGCAAAGAGAAAAAGG
AAGAACCAGTACAGGGGAATTCGCCAGCGCCCATGGGGTAAGTGGGCTGCAGAGATCCGA
GACCCAAGGAAAGGGGTTCGGGTTTGGCTTGGAACATTCAACACTGCAGAAGAAGCTGCA
AGGGCGTATGATGCCGAGGCACGTAGAATTCGCGGCAAGAAAGCGAAGGTTAATTTCCCT
GAAGAAACTCCTTGTGCTTCTGCAAAGCGTTCCATCAAGGAAAATCCTCAGAAATTGATA
GCCAAGACAAACTTGAATGGCACTCAGTCTAATCCGAACCAGAATTTCAATTTTGTGAAC
GACTCAAGTGAGGACTACTACAGTGCTCTGGGTTTTCTGGATGAAAAGCCAACAATGAAT
AACTTTCGATACATGTCCACCTTCCCTGCCAATGAAGATGTTGCACTGAAATCCTCTGTT
CCATCAGAAAATGCCCCTTTTTATTTCAGTTCCGATCAGGGAAGCAACTCCTTTGATTGT
TCTGACTTTGGCTGGGGAGAACAAGGCTCGAAGACTCCAGAAATCTCATCCGTTATTTCA
TCTGTTATGGAAGAAAGTGATAACTCACCGTTTCTGGAGGATTCTAACCCAACAAAGAAG
ATGAAGCCTAACTCACAGGATCTGGAGCCTCCTGAGGATAATTCAGGAAAGACACTGTCT
GATGAGCTCTCAGCTTTTGAGATGAAGTACTTTCAGACCCCATATCTCGATGAGAGCTGG
GATGCTTCAGTGGACGCGTTCCTCAACGGTGACGCTACTCAGGATGGTGGTAATCCAATG
GACCTTTGGAGCTTTGATGATCTGCCCGCAATTGTTGGGGGAGTTTTTTAAGCGATGAAC
CTTTCCCCACCTTTCTAGTTTATGTAAATAAAGCTACATGTTAGTGAGTTTTTCAGTCCT
CCGTGAGCTTCTACATTGTTTCATTATTGGTCTCGTGTTCGCTCCCATTTTATCCAGAAA
GAGTTGTCGGGTTGGAGTGCAACTGTGTAGGCTGTTGAACATGCATAAGGCCTGTGCGGG
GAGTATTTTAAGCCGTAGCTAATGTCATATGGAGAG
>CL44Contig3
ACTGTCTGATGAGCTCTCAGCTTTTGAGATGAAGTACTTTCAGACCCCATATCTCGATGA
GAGCTGGGATGCTTCAGTGGACGCGTTCCTCAACGGTGACGCAACTCAGGATGGTGGTAA
TCCAATGGACCTTTGGAGCTTTGATGATCTGCCCGCAATTGTTGGGGGAGTTTTTTAAGC
GATGAACCTTTCCCCACCTTTCTAGTTTATGTAAATAAAGCTACATGTTAGTGAGTTTTT
CAGTCCTCTGTGAGCTTCTACATTGTTTCATTATTGGTCTCGTGTTCGCTCCCATTTTCT
CCAGAAAGAGTTGTCGGTTTCCTTTACTTGTGCTTGCAGGATGTGTTTCGGGTTGGAGTG
CAACTGTGTAGGCTGTTGAACATGCATAAGGCCTGTGCGGGGAGTATTTTAAGCCGTAGC
TAATGTCATATGGAGAGCGTATAGGTATTAGGTTTACTTTCACCTCCAAAGAGCTTGAAC
TTGTGGTTTCTCAACTTTGATGTTTGTATTGATGAAATTGTGTGAGCTATGATGGAATAC
TGAAACCTCATAAATCTGTACTTGTTTAAATTTATTCAGGTCTTTCATTTTAAAAAAAA
>CL46Contig1
GATCAAAATGGCGAATTATCAGTCTCAATATGGTACAAAGCCCCAAGACACAGATGAGTA
TGGAAACCCGATTCAACAGGGTACTACGGGAGGCTTCGGTAGTGCCACCACTGGTACTGG
GTACGGGACCACTGAAACCCCGTACACAGGAGGGCAGCAGCAACAAGAGAGAGGTACTGG
CATGACTGGAAGTGGTTACGGGACTACTGATGCCCCGTACACAGGAGGGCAGCAGCAACA
AGAGAGAGGGATGATGGATAAGATCAAGGACAAGATTCCAGGAACTGGTGGTGGACGTAG
GGATGACGACCCCTACTCATCGAATGCCCAGACCGGTACTGGCATGACTGGAACTGGGTA
CGGAACTACTGACGCCCCGTACACTGGAGGGGAGTACGAAGAAAGGGGGATGATGGACAA
GGTCAAGGACAAGATTCCGGGGACTGGGCAGAGGGATGAAACCTACTCATCTAAGACGGC
CTCCACCACCGCACCTTACGGTGGCACCACCGGAGAGCACCAGGAAAAGAAGGGCGCCAT
GGACAAGATCAAAGAAAAGCTTCCCGGTGGACGCCATTAAATATATATGTGTGTGCGCGC
GTATGTATTCTAGGGTCTTTTGATGTGCTAATAACCGGTGCTTGGTGTGATTGTGTGAAC
GTAATTTCTTTCTTACGTGCGCGAGTGAGCAGCGAGCACTTCGCAGTGTCAGTGTGTGTT
TTGTAATCGGTACTTTGTGGTTTTATCAATAGAGCAATAGTATTCTAGTTTCCGTATAAA
AAAAA
>CL48Contig1
ATGCAGGTCTTGATGATCTGCTTGATGGGTTCATAACAGAACTGAACGAAACCGCGTTTG
CAGGTAGCAGTTCCAGTGTGCTTGCTCGTCCATTTCTTGGTAGCTGGGTCAAAGAAGTTC
TCACCCCAGAGCCTTTCCATCATCTTTGACTCGTCAACTCCAAACTTGGAAGCATACATC
TTGGCGAAGTTGGTCAGAGTGAAAGCCCAACCGTGCAAACCAGCTGAGAAGGCGACAGTT
CCTTTCTCCGGGTAGACTTGGACATCACCAAGAAGTGGATCTTCATATGTAGCCATAATG
ACATTGGCATTTTCAATAACTCTTTGGAATGTCTGGTAAGCCTCTTCTCCATCGACCTGG
AGCTCAAGGAAGCACCTGTCCATCTTGTTAACGGTCAAAACAGGCCTGATCCTCTCTCCC
AAGGCTTGACGGAGCACAGTCTCAGTCTGGACACACACACCCTCAATACAATCCACCACC
ACAAGTGCACCATCAGTAATACGCAGAGCAGCTGTGACCTCAGATGAAAAGTCAACGTGC
CCGGGGGAATCAATGAGATTGATGAGGTACTCATTTCCGTTTCTCTCTCCCTTGAACCTC
GACAAAGACTCATCAGTCATCTCATAGTACAAAGAGATACCGGTAGATTTGATTGTGATA
CCACGCTCAGCTTCATCTGCACGAGTATCCGTCATACGGACATCACCGGCAACTTCCTGT
GCAATGATGCCAGCTGCAGCGACAAGGGAGTCGGTAAGAGTTGACTTCCCATGGTCGACG
TGCGCAATAACAGACATATTACGAATGTTGTGTTTGTAGTCCATAATCCTACGGAGCTCC
TCAGCTGTGAACTTCACCATCTTGTCTCTTCTTCAAATGTCACCTCCAAAAATACTATTA
ATACCTGCCAACAAAAACAGGTGACAAGATGCGAGAGAGGCGGCAGGCGAAAGAAAATGG
AGCTCGAATGTTAGACCTCTCCTTTAT
>CL48Contig2
AGCAAAAATGGCAGAAATTGGTCCATAAGACAAAGTAAAAACAGAATATGTAGGTCTCTG
TTCTGAGCAGGCACAAAACATTTAACTAGTAGTAGCACAGATGCTGACTACAACAACAGT
GTAACAGCATTAAACAAAAACGATTCAAATGGAAACCAAAAATTAACGCAGTGCATCAAC
GACGTAATATTACTCAAAGCTTGTCCTCGAACTCGGATAGCGGGGTCATCTGCTCCTTCA
ATCCCTTCCTCTTACGGATGTCGGTAACAAGTGCTGCAGCCTGGGATCCCGCTTCCAATG
GATCGGACGACATCATCTCCCAATGATCAAACACACATTGCGGGAAAGCCTGCCCAGAAG
TTGCAGCCCTCAGTTGACCAGAGAATCCAAAGGACTCAACGACAGGGAGGTATGCCTTGA
TGTTGTAGAGTGGAGTTCCAGGCCTTTGCATCTCCTCAAACACGTGCCCACGTTTCTGAT
TCAGAACACTGTAGATACCGCCAAGAGCCCCCTCTGGAGCTTGAATTTCAACGAGATAAA
CTGGTTCGAGAAGCCTTGGCTTGGCTGTAAGCTGAGAGGCATAGATGACCCTTCGAGCGG
TTGGAATGACCTGACCACCCCCTCTGTGGATAGCATCAGCATGAAGAACCACATCACAGA
CTTCAAAGCAAATACCTCTCATGTTTTCTTCAGCCAATGCACCTTCCTTTGAGGCCCACT
GGAACCCAGCAACAACAGAATCCTTGATTTCATTAAGGTACTGAACTCCCTTACACATGT
CGACCACCATGTTAGGACCAGTCGTCTCGGGACCAAAACACCAGATTTTCTTAGCAAGAT
CCTTGTCCCAACCAAACTCCTCAGCCAAGATCTTGGAACGAATCTTGGGATCATCTCTTG
GGCCAATGCGACCTTCATCAATAGCCTCGGGAAGACCTTCCTCAAGGGGCCTTGCTTCCA
TGTACAGACGATTATGCTTGTTTGGAGACTTGCTCATCACTGTACGGCAGGACTTATCAA
GGACAGTCTCACGGAAGGACACAACAGGGTCAGACTTTATAATCTCAGCACCACCCATAA
AATCATCTTGCAGATCCTTCAAACAGATCTCAAGATGCAGTTCACCAGCACCAGCAATAA
TGTGCTCTCCCGACTCCTCAATGGAGCAGACAACCATAGGATCAGACTTGGCCAAACGCT
TGAGACCTTCAACAAGTTTGGGAAGGTCAGATGCAACCTTGCACTGGACAGCAACACGCA
CGACGGGTGAAACTGAGAACTTCATAGCACGAATAGGGTGAGCATCCACTTCCTTCTCAT
TTGTTAAAGTAGCATTCTTGGTGATAAACTGATCCAAACCGACCAAAGCAACAGTGTTAC
CGCAAGGAACATCCTCAACAGTTTCTTGTCTCTTTCCCATCCAAATAACCGTCCTCTGTA
CGTTCTTGACATACAAATCCTTCTTTTCTCCAGGAACAAAATTTGGACCCATGATTCTAA
CCTTCAAACCTGTCTGAACTTTACCAGCAAAGACACGGCCAAAGGCAAAGAATCTACCCT
TATCAGAAGCAGGAATCATCTTAGACACATAAAGCATAAGAGGTCCTTCGGGGTCACAAT
TCCTGATGGCATTGGCATATTGATCATCAAGGGGACCCTCGTACAAATTCTCAACACGGT
ACCTTTGAGCCGTGGAGGGAGATGGAAGGTGAAAGATCATCATTTCCAATAGAGCAGTGC
TAGCTGGTAGCCAGGTCTGCATAACACGCTTCATCAACGCCTTCCCCATCAGGTCCTTCT
CATCACTCTTCATGGTGACACCAAGCTTTGTCAACATGGGCCACAACTTATCCTTCTGAT
CATTCATGCAGGTTTTGATGATCTGCTTGATGGGCTCATAACAGAACTGAACAAAACCAC
GCTTGCAAGTAGCAGTTCCAGTGTTCTTGCTGGTCCATTTCTTGGTAGCTGGGTCAAAGA
AGTTCTCACCCCAGAGCCTTTCCATCATCTTTGACTCATCAACTCCAAACTTGGAAGCAT
ACATCTTAGCAAAGTTGGTCAGAGTGAAAGCCCAACCGTGCAAACCAGCTGAAAAGGCAA
CAGTTCCTTTCTCTGGGTACACCTGGACATCACCAAGAAGTGGATCTTCATATGTAGCCA
TAATGACATTGGCATTTTCAATAACTCTTTGGAATGTCTGGTAAGCCTCTTCTCCATCAA
CCTGGAGCTCGAGGAAGCACCTGTCCATCTTGTTAACGGTCAAAACAGGCCTGATCCTCT
CTCCCAAGGCTTGACGGAGCACAGTCTCAGTCTGGACACACACACCCTCAATACAATCCA
CCACCACAAGTGCACCATCAGTAATACGCAGAGCAGCTGTGACCTCAGATGAAAAGTCAA
CGTGCCCAGGGGAATCAATGAGATTGATGAGGTACTCATTTCCGTTTCTCTCTCCCTTGA
ACCTCTGCAAAGACTCATCAGTCATCTCATAGTACAGAGAGATACCGGTAGATTTAATTG
TGATACCACGCTCAGCTTCATCGGCACGGGTATCCGTCATACGGACATCACCGGCGACTT
CTTGTGCAATGATACCAGCAGCAGCAACAAGAGAGTCTGTAAGGGTTGACTTCCCATGGT
CGACGTGCGCAATAACAGACATATTACGGATGTTATGTTTGTAGTCCATAATCCTACGGA
GCTCCTCTGCTGTGAACTTCACCATCTTGTCTTTTCTTCAAATGTCACCTTCAAAATTAC
TATTAATACCAGGTGACAAGGTGCGAGAGAGGCGGCAGGCGAAGGAAATGGAGCTAGAAC
GTTAGACCTCTCCTTTAAAAGGGCAGGAGGGTTTGAGGTGAGAGAATAAAATAAAACGTC
GTGCCGAATT
>CL49Contig1
CGCTGATTCTTCAACATCAGTCGGTTCGGACCTCCACTTAGTTTCACCCAAGCTTCATCC
TGGTCATGGATAGATCACCCAGGTTCGGGTCCATAAGCAGTGACAATTGCCCTATGAAGA
CTCGCTTTCGCTACGGCTCCGGTGGGTTCCCTTAACCAAGCCACTGCCTATGAGTCGCCG
GCTCATTCTTCAACAGGCACGCGGTCAGAGCCCTGGGCTCCTCCCACTGCTTGGGAGCTT
ACGGTTTCATGTTCTATTTCACTCCCCGATGGGGGTTCTTTTCACCCTTCCCTCACGGTA
CTACTTCACTATCGGTCACCCAGGAGTATTTAGCCTTGCAAGGTGGTCCTTGCTGATTCA
CACGGGATTCCACGTGTCCCATGCTACTCGGGTCAGAGCGCAAGCTAGTGATGCTTTCGG
CTACTGGACTCTCGCCATCTAGGGTGCGGCACTCCACCGCTTCGCCTAGCAGCACGACGC
TTGTATTGCTCTCCCACAACCCCGTTTTCACGGTTTAGGCTGCTCCCATTTCGCTCGCCG
CTACTACGGGAATCGCTTTTGCTTTCTTTTCCTCTGGCTACTAAGATGTTTCAGTTCGCC
AGGTTGTCTCTTGCCTGCCCATGGATTAAGCAGCAGTTCGAAAGGTTAACCTATTCGGGA
ATCTCCGGATCTACGCTTATTTTCAACTCCCCGAAGCATTTCGTCGCTTACTACGCCCTT
CCTCGTCTCTGGGTGCCTAGGTATCCACCGTAAGCCTTTCCTCGTTTGAACCTCGCCCTT
AACTTTATTTAAGGCTATGCCATCCCCTAAGGTGCTGCTAAATGGAAGGATCTTATCAAC
GTCCATGAATGATAAATCATAGCATAGATCGAACTGCCGAATCGGAAAAATTGGGTGCTA
TCATATAGCTTTGTATCGGCTAAATTCGCGAGTTGGAGATAAGCGGACTCGAACCGCTGA
CATCCGCCACAGGGTAAACTACCGCCTCTCAGGCCCCCGACTGATTCTACCATAGAGGCC
AACGATAGACAATAACTCCCCCCCGAACACAGCTTACAACTTTCATCGTACTGTGCTCTC
CAAAGAGCAACTCTTCTCAAAATCTCAAAAGGAAAGGTGCTGAGTTGGAATCCCATTCTA
ACTAAGGATTCTTGTGGTTCCGGAGGATCTAGCTACAGGAGAACCAGGAACGGAGAGCTT
TCCCCCCTTTTCCACCCGACTCTTTGGTCTTAAGAATGCTGGTTTTAAGAATGAGTGATT
GCCCTTCTCCGACCCTTACTGCCCAACCTGAAAGCGGACAGCTAATGCGGTCCACTTATT
GAACAGGGTTCTATGGTCGGTCCGCGACCCCTGGATGCCGAAGGCGTCCTTGGGGTGATC
TCGTAGTTCCTACGGGGTGGAGACGATGGGGTCGGTCCATGGATTTTTCTTCCTTTTGCC
GCATTTCGCTCAAAGGGTTGAAGGGAGATAGTGCATCAAGCTGTTCGCAAGGGCCAACTT
GATCCTCTTCCCCAGGGATCCCAGATGAGGGAACCCTAGGAGAGCCGCCGACTCCAACTA
CCGTCCATGTACGATCCATACTAGATCTGACCAACTGCCCATCCTACCTCCTCTACGTTC
TTGACAGCCCATCTTTGTCTCAGTAGAGTCTTTCAGTGGCATGTTTCGGTCCTCTTCCCC
ATTACTTAGAAAAAGTGAGCCACCGGTTCAGGTACAAGATACTATCATTACCGCCTGGAC
AATTAGACATCCAACCCGTAATCGCAACGACCCAATTGCAAGAGCGGAGCTCTACCAACT
GAGCTATATCCCCCCGAGCCAAGTGGAGCATGCATGAAGGAGTCAAATGCTTCTTCTATT
CTTTTCCTTGGCGCAGCTGGGCCATCCTGGACTTGAACCAGAGACCTCGCCCGTGAAGTA
AATCATCGCACCTACGGTCCAACCAATTGGGAGAGAATCAATAGATTCCTTTTCGGGAGC
GATTCATCCTTCCCGAACGCAGCATACAACTCTCCGTTGTACTGCGCTCTCCAAGTGTGC
TTGTTCCTCCCTTCTTCCTTACCATGGCAAGTCTTTGTGAAATAACTCCGATGAGAAGAA
AAAAGAAGGCGTTAAGAGACCCTCCTGGCCCAACCCTAGACACTCTAAGATCCTTTTTCA
AACCTGCTCCCATTTCGAGTCAAGAGATAGATAAATAGACACATCCCATTGCACTGATCG
GGGGCGTTCGTAGTGACTGAGGGGGTCGAAGACCAAGAAGTGGGTTATTTATTAGCCAAG
CATTCTTCTTACGGCTAGATCCAATCTCCTGGTCCCTGCGGAAAGGAAAAAGAATTTCAC
GTTCTTCCTTTCGGGAAGGGAGGATTAGGAAAATCCTATTGATTGCAGCTTTCTCCAGAC
CTCCGGGAAAAGCATGAAAAAAAAGGCTCGAATGGTACGATCCCTCCGTCACCCCAGAAT
GAAAGGGGCGATCTCGTAGTTCTTGGTCTGTGAAGATACGTTGTTAGGTGCTCCGTTTTA
TTTTCCCATTGAGGCCGAACCTAAACCTGTGCTCGAGAGATAGCTGTCCATATACTGATA
AGGGATGTATGGATTCTCGAGAAGAGAGGAGCCGTGGTGGTCCCTCCCGGACCGCCTGGA
TCCCACGAGTGAATAGAAAGTTGGATCTACATTGGATCTCACCTGAATCGCCCCATCTAT
CCTCCTGAGTAGAAGTTTGGTTTCAAACCCCGGTTCGAACAGGAGAAGTACGCCATGCTA
ATGTGCCTTGGATGATCCACATCTCAGGGTCAGGCGCTGATGAGCACATTGAACTATCCA
TGTGGCTGAGAGCCCTCACAGCCCAGGCACAACGACGCAATTATCAGGGGCGCGCTCTAC
CACTGAGCTAATAGCCCGCCGTGCGGGCCTCCCGCTGGGGGCCCGCTATGCCAAAAGCGA
GAGAAACCCCATCCCTCTCTTTCCTTTTTTACGCCCCCACGTCGCCACACGGGAGGGACA
TGGGGACGTAAAAAAGGGGATCCTATCAACTTGTTCCGACCTAGGATAATAAGCTCATGA
GCTTAGTCTTACTTCACCGTCGAGAAACGAAAGAAGACTTCCATCTCCAAGTTTAACTCA
GACGTAGCTCGCTTCTTTTTGGGTGTGAAGCAGTGTCAAACCAAAATACCCAACAAGCAT
TAGCTCTCCCTGAAAAGGAGGTGATC
>CL50Contig1
CTGACCACTGCATGAAAATTCTGAATAGATGAGGTGGAGTCTCACACGTCTGTGCCACCA
TCAGCCCGTACAACCATCCATGTCCGCCCACGTGTCGCGACAATCGGATAACTCCATACC
TGCCACGTTATCATCACCTCCACCTGCAAGTCCACTGTCAGTCACTGCTATATGACCGCA
TCTCATTCACCCCCAGCCACCGCAACGGCAATACGCAGCACCATGGGCCAGGAAAACGAC
ACCCACTTCAACCTCGTTGGGTTCTCCAACTTCGTCCGGACGAACCCCCGGTCCGACCGG
TTCAGGGTCCACCGGTTCCACCACGTCGAGTTCTGGTGCACCGACGCCACCAACGCCGCC
CTCCGATTCTCCTGGGGACTCGGCATGCCCATGGTAGCTAAGTCCGACCTCTCCACCGGC
AATCAAACCCATGCCTCCTACCTTCTCCGCTCCGGCGACCTCAATTTCCTCTTCACCGCC
CCGTACTCCCCCACCCTGACCCGAACCGCCGACCCGGCCCGGCCCAGCAACTCCAGCGCC
TCCATCCCCACCTTCGACCACACCGCCTCCCGCGCCTTCTCTGCCACCCACGGCCTCGGC
GTCCGCGCCGTCGCCATCCAAGTCGAAGACGCCGTCTCCGCCTTCACCACCAGCGTCGCC
CACGGCGCCAAACCCTCGGCCGCCCCCATCCTCCTCGACAACCGCGTCACCATCGCGGAA
GTCCAACTCTACGGCGACGTTGTTTTGCGGTACGTCAGCTACTCGGACCACAACCACCTC
ACAGATCCGGACCCCAACCTCTGGTTCCTCCCCGGATTCGAACCCCTACCGTCGTCGTTT
CCAATCGACTTCGGAATCCGCCGCCTCGACCACGCCGTCGGCAACGTGGAGGATCTCAAA
TCGGTGATATCGTACGTCAAAGGCTTCACCGGATTCCACGAGTTCGCCGAGTTCACCGCC
GACGACGTCGGAACGAGCGAGAGCGGATTAAACTCCGTCGTTTTGGCGAACAACGAGGAG
ATGGTGCTGCTTCCGATGAACGAGCCGGTGTACGGGACGAAGAGGAAGAGCCAGATTCAG
ACGTACCTGGAGCACAACGAGGGGGCCGGACTCCAGCATTTGGCGCTGGTGAGCGAGGAC
ATATTCAGGACGCTGAGGGAGATGCGGAGCCGCAGCAGCGTCGGCGGATTTCAGTTTATG
CCGAAGCCGCCGCCGACGTATTACGAGAATTTGAAGAAGAGGGCAGGGGATGTGCTGACG
GATGAGCAGATTAAGGAATGTGAGGAGCTGGGGATTTTGGTGGATAGGGACGATCAGGGG
ACTCTGCTT
>CL52Contig1
CTTTTTATAATTTAAGATTTCTTATACGTTCACAGCACCGGGAGACTGTCCTATAAAAGA
AGCACACCCACCCCCTCCCGTTTACGTCTCTCTGTATACAGTCATTCACTGAGAGGATAG
AGAGAGAGGGGTGAGAGAAAGTCTTCGTTCCCAAGTCTCTGTGTTTCTCCGGAACTATGT
CGCTGCTCACAGATCTCATCAACCTTGATCTCTCAGGCTCTACTAAGAAGATCATCGCAG
AGTACATATGGATTGGTGGATCTGGAATGGATATCAGAAGCAAAGCAAGGACTCTGCCAG
GACCAGTGAGTGATCCATCAAAGCTCCCCAAGTGGAATTATGATGGTTCCAGCACAGGTC
AAGCTCCTGGAGAAGATAGTGAAGTTATCTTATACCCTCAAGCCATTTTCAAGGATCCAT
TCAGGAGAGGCAACAACATTTTGGTGATATGCGATACCTACACACCTGGTGGAGAACCGA
TTCCAACCAACAAGAGGGCTGCTGCTGCAAAGATTTTCAGCCATCCTGATGTTGTTGCTG
AAGTACCCTGGTATGGAATTGAACAGGAGTACACCTTGTTGCAGAAAGATGTCAAATGGC
CCCTTGGGTGGCCTGTTGGTGGCTATCCAGGCCCTCAGGGCCCATACTATTGTGCTGCTG
GAGCAGACAAGGCCTTCGGACGAGACATTGTTGACTCGCACTACAAGGCCTGTCTCTATG
CAGGCATTAACATTAGTGGAATAAACGGTGAAGTGATGCCTGGCCAGTGGGAGTATCAAG
TTGGCCCTTCTGTCGGCATATCAGCTGGAGATGAACTGTGGGCTGCTCGTTATATTTTGG
AGAGGATCACTGAGATTGCTGGGGTGGTTCTGTCTTTTGATCCCAAGCCAATCCAGGGTG
ATTGGAACGGGGCTGGTGCTCACACAAACTACAGCACCAAGTCCATGAGAGAAGATGGAG
GCTATGAAGTTATCAAGAAGGCAATTGACAAGTTGGGACTCAGGCACAAGGAGCACATTG
CTGCCTATGGAGAAGGCAATGAACGCCGTTTGACAGGAAGGCATGAAACTGCCGATATCA
ACACATTTAAATGGGGTGTTGCCAACCGCGGTGCTTCTATCCGTGTTGGTAGAGAGACAG
AACAAGCTGGCAAGGGCTATTTCGAGGACAGGAGGCCTGCGTCGAACATGGATCCATATG
TTGTCACTTCTATGATTGCAGAAACCACCATTCTGTTGAAGCCATGAGCACACACCGCTG
CACCTACACCCGTGCAGTTCCAAGTCCCGTCTTTCATTGAGGCTGGAAATGTGTTTTGCC
AGGTCCGTTTAAAAGATCCTTGTGTGTCCTTAGCTACAAACTAGAATTAGCTTTGTCCTT
TAAATTGTATTGCGTTGCTATTTTCCCTATTAAAAGTGCCAAGATGTGGTTAATTGCTCC
AATTCCTCATCATTCTGCCCATTGTGTTGAATAAGTGTCATCTATGAACCGTATTTTTCA
AAGGGCTGGTTGGTTTTAATGTCATTTTACTTGTAATTCTTGACAAATGCAAGCCTCATC
TTTTAT
>CL52Contig2
ATGGACTTGGTGCTGTAGTTTGTGTGAGCACCAGCCCCGTTCCAATCACCCTGGATTGGC
TTGGGATCAAATGACAGAACCACCCCAGCAATCTCGGTGATCCTCTCCAAAATATAACGA
GCAGCCCACAGTTCATCTCCAGCAGATATGCCGACAGAAGGGCCAACTTGAAATTCCCAC
TGGCCAGGCATCACTTCACCGTTGATTCCACTAATGTTGATGCCAGCATAAAGGCAGGCC
TTGTAGTGTGCGTCAACAATGTCGCGCCCGAAGGCCTTGTCAGCGCCAGCTGCACAATAG
TACGGTCCCTGAGGGCCTGGGAAACCACCAACGGGCCAGCCGAGTGGCCACTTGACATCT
TTCTGCAGCAAGGTGTACTCCTGTTCAATTCCATACCAGGTTACTTCAGCAACAACATCA
GGATGGCTGAAAATCTTTGCAGCTGCAGCCCTCTTGTTAGTTGGAATTGGTTCCCCAGCG
GGTGTGTAGGCATCGCATATCACCAAAATGTTGTTGCCTCTCCTGAATGGATCCTTGAAA
ATGGCTTGAGGGTATAAAATAACCTCACTATCTTCTCCAGGAGCTTGATTTGTGCTGGAA
CCATCATAATTCCACTTGGGAAGCTTTGAAGGATCACTCACTGGTCCTGGCAGAGTCCTT
GCTTTGCTTCTGATATCCATTCCAGATCCACCAATCCATATGTACTCTGCGATGATCTTC
TTAGTGCTGTCTGAGAGGTCGAGGTTGATGAGATCTGAGACGAGCGACATAGTTGCGGAG
AAACACAAAGACTTGAAGCGAAGACTCTCTCTCTCTCTCTCTCTCTATCTCCTCTCTTTC
AGTGAGTGAATGC
>CL54Contig1
GATATCAAAAAACTAACGTCTGTAAATAAATTGTAATAAACATCAGGTCTGATCCACAGA
ATCAATCTAAGAATGCAAAGACAACAACAAATTAAGCATCCTGAATAAAATAGCTATAGC
GAACCTAGGCTTTTGTGTGCTGCATCACGAGAAACGACACTCGAACATGAATGGAAACAC
TAATCGAAGACAAATTTCACACATTCTACGGTTACCATTATCAGGCCGTTGCTGACAGGT
AATTTATTCATAAATCAGAAAAATGACGACCGTCATAAGCTTCACGATTGCATTCAATAA
TCTTCTTCCTCTTCTTCCTCTCTCCAGCAGCCCTTGAGAGTTGATCGAGGAGAACTGCAG
CGCTCGGTCTTCAGGAACCTCTGGTAGACAATGGCTCCACCCAGTCCAAGCTCTTCGTGG
CTGCTCTCTTCGCGACAGTATCCCTTCAAATCCACGGAACAATGCTGCTGGTGTGACTTG
CTAGCAACATTGGAGTGCACAGCTATGGAGAACTCTTTCGGTTGGAAACAAACCAATACC
CTCTCAACCAACTGGTTCAGGTTCACATCTTTCAGATCATATCCAGCGGTTTCAAAACTT
GCATAACTGAAGCCATCTTCTGGTGTGACGTGAAT
>CL54Contig2
AATTCAGCACGACGGCCAATTGAGCCATAAGCAGCAATCAAAATCCCCTAGGGTTTAAAG
TTTTAATCCGGTTCCAAATCGCTTTGAGATCTCAATTTTCTCGCCGCCCGCTGGTTCGGT
CAATTTCGGTATCGATTCCCAAATCCTAGGGTTTCCTTGAAGCTTGATAGCCATCGTCCG
GTCCTCTGAAGAGAGTGCCTAACAATTTCGCATATTTGAAGAACTGAATGACCTGATGGA
GTCCAAAGGTGGTAAAAAGTCTAGTAGTAGTAGTAGTAAATCATCATTATTCTATGAAGC
ACCTCTCGGCTACAGCATCGAAGACATCCGACCCAACGGTGGAATCAAGAAGTTCAGATC
GGCTGCTTACTCCAACTGCGCTCGCAAACCATCCTGATATTCCTTAGTTGGATTTTTAAC
CACGAGACGTGGTTTCTGTTTTATTGCTTTCCTAGGTGTTTATTTCCGTTTTCTTCAATC
GACATCTTCCTCTCTTTCTCTCTTTTGCGACTGTCATCTCTTTGCAACTGCAATCTGCTT
TGATCCTCTGATCTTCTTGCAACTGTAATCATTCCTGTTAGTCAATATGGCCATGGAGGG
ATCTGCTATTGGATTTGAAGGTTATGAAAAGAGGCTAGAAATAGCATTTTTCGAGCCGAG
TATCTTTCTCGACCCTGAAGGAAGGGGTCTTTCGGTCTCTGTCCAAAGCTCA
>CL54Contig3
GGAGAAACAACAAAACATAGCTTTCATATAACCAAGCATTGAAGATCAACATCAGATCTG
GTCACAGGACCTCTTACGAATACAATTAACTAAATCCAACTTAGGGTTTGATGTGCTGTA
TCATGCGAAAACAACACTCAACATGAACGGAAAGATTAATCAAAGACAACACTTTCAGAC
TACCATTACCATTATCAGGCCGTCGCTGACAGGTAATTTATTCATAAATCCAAAAAATGA
CCAATGTAGCTAAACTACTAGTCAATTGTGCTTAATAATCTTCTTCCTCTTCTTCCTCTC
TCCAGCAGCCCTTGAGAGTTGATCGAGGAGAACCGCACCGCTCAGTCTTCAGGAACCTCT
GGTAGACAATGGCTCCACCCAGTCCAAGCTCTTCGTGGCTGCTCTCTTCGCGACAGTATC
CCTTCAAATCCACGAAACAATGTTGCTGGAGTGACTTGCTAACAACATTGGCATGCACAG
CTATGGAGAATTCTTTTGGTTGGAAACAAACCAATACCCTCTCAACCAACTGGTTCAAGT
TTACATCTTTCAGATCATATCCAGCGGTTTCAAAACTTGCATAACTGAAGCCATCTTCTG
GTGTGACGTGAATGGTCGAAATTGCAGCTCCTTCGATGGAATTCATGGAATAACCACAGG
GGTCAAACTCGAAATCACAAATATCGGAATCTGGAAGGATTTTTCGGATACCAGATTCGT
TTGTCATTGTTGTGGCTGAGCTCGATTCAGATTTGTAGAATACAGAAGCCTTTCCCCTGT
CCAAACCAGTCATGCACATTTCAAGAGTGTACACAGGTTCAACGAAGCTTGCTGATTCGG
CAGTCGCAGAATACACATGCCACTTCTGAGGTCCGTCTGACCTGCCCATCACATACGCCC
TGCTACCTGACCCAAGCTTCCCGAAGTAGCTGTCGAGGACCGAAACTTCTTCTGAGAAGC
TACGATGAGGGTACGTCTGTGCTCCCGGAAAAATGAAACTCCCACGAGTGTACTTCACAG
ATCTCACAGCAAGGGAAATGGTTTCAGCCAACTGCAGGACAGTCGGGATCACACGGAGCA
ACTTGGTTGTGCCACAAGTTTTGATGATCATCTTGTATGGATGAATAAAGAGGCTTGACT
CAGAAAGAACATATGAGTCAACATCGTCATTCGACAATGACGAGACGATGGTGCACTCAG
CTTGGTCAAGAAATTCATCTATCTGAGCTTTGGACAGAGACCGAAGACCCCTTCCTTCAG
GGTCGAGAAAGATACTCGGCTCGAAAAATGTTATTTCTAGCCTCTTTTCATAACCTTCAA
ATCCAATAGCAGATCCCTCCATGGCCATACTGACTAACACAAGCGCTTACAGTTGCAAGA
AGATCACAGAATCCAAAGCAGATTGCAGTTGCAAAGAGATGACAGTCGCAAAAGAGAGAA
GAGAGGAAGATGGGATTGAAGAAAACGGAAATAAACACCTAGGAAAGCAATAAGACTGAT
GAACCACGCCTCGTGGTTAAAAATCCAATTTAGGAATATCAGGATGGTTTGCGAGCGCAG
TTGGAGTAAGCAGCCGATCTGAACTTCTTGATTCCACCGTTGGGTCGGATGTCTTCGATG
CTGTAGCCGAGAGGTGCTTCGTAGAATAAGGATGATTTACTAATACTACTACTACTAGAC
TTTTTACCACCTTTGGACTCCATTAAATCATTCAGTTCTTCAAATATGCGAAATTGTTAG
GCACTCTTCAGAGGACCGGACGATGGCTATCGACCTTCACGGAAACCCTAAGATTCGGGA
ATCGACACCGAAATTGAACGAGCCGGCGGACGGCGAGGTAATTGAGATCTCAAATCGATT
TGGTACTGGATTGGAACGAAAACCCTAGGGATTTTGATTGCTGCTTTGCTTAATTGGCC
>CL56Contig1
TCTCTGGAGAACAAATCAATCAAGAAAAGAACCCTGAATTTTTTTTATTATTATTTTAAA
TTCTTTTTATTTATATAATACAATTATTTATATACAATAAGGTCCGGATATTGATACAAT
TCCTCTAATTATTCTTTGTAATACAATACTTCAGTAAATTTCGATTAATTTATCATATTT
TAGTTTAGTTTTAATTTTGTTTTATGAAATTTCATAAAAAATAAGGAGTCTTTATGTCAC
GTTACAGAGGGCCTCGTTTCAAAAAAATCCGTCGTCTGGGGGCTTTACCGGGACTAACTA
GTAAAAAGCCTAGAGCCGGAAGCGATCTTAGAAACCAATCGCGCCCCGGAAAAAAATCTC
AATATCGTATTCGTTTAGAAGAAAAACAAAAATTGCGCTTTCATTATGGTCTTACAGAAC
AACAATTACTTAAATACGTTCGTATCGCCGGAAAAGCCAAAGGATCAACAGGTCAGGTTT
TACTACAATTACTTGAAATGCGTTTGGATAACATCCTTTTTCGATTGGGTATGGCTTCGA
CTATTCCTCAAGCCCGCCAATTAGTTAACCATAGACATATTTTAGTTAATGGTCGTATAG
TAGATATACCAAGTTATCGCTGTAAACCCCGAGATATTATTACAGTGAGGGATGAGCAAA
AATCTAGGGCTCTGATTCAAAATTATCTTGATTCATCCCCCCGCGAGGAGTTGCCAAACC
ATTTGACTCTTCACCCATTCCAATATGAAGGATTCGTCAATCAAATAATAGATAGTAAAT
GGGTCGGTTTGAAAATAAATGAATTGCTAGTTGTAGAATATTACTCTCGTCAGACTTAAC
CCCAACTAAAATAACAAGGGTTCGGACAATTTTGACCTCTCCATTTTGGCTTAAGTAAAG
GGACCCGGGGTAAGTAAGGTAAGGGGTTTGATCTGGGGATTTTGATCTCATTCATGTATC
ATAGATCGGTAGGGGATTTTCATTCCTTGTCCATTTTGCCCAGTATTTTTCGTACCACAG
AAGATTTGGATTAGGAATACAGAATCGATATCAAAGAAAGGTCTAACTGTTGGAGTATAC
ATTTTTATTTGATGCATTGCAGTCAGTAACATTGGTGAATTAGGTGAAGAGTACGGAAAG
AGAGGGATTCGAACCCTCGGTAAACAAAAGTCTACATAGCAGTTCCAATGCTACGCCTTG
AACCACTCGGCCACCTCTCCTACATAATGATTATGGCCAAAAAACCGAGTTAATAGTGAG
TCATTCATATTATTTTGGATAGGTATCTACATTGAATTAAAATTATTAAAAAATTGAACT
CTAAAAATAGAAAACTTTTCATCAAAGACAAATCCTTCCGCATAAATCTTTTTTGTGAAA
AATTGTAAAATAAAGATATATCTATTCATGTTTGCGAAGATGGGGTTTCCGCCCTTTCTA
ATATTTATACCGGATTTAATCTCTCAATTGAAACGAATTCAACGATTGATCCATTTTTTT
AGACTGTGTTTAATGGATATCTTTAGATCATTATTCAATTTTCATAAAAATTCTAAAATG
CCTTTCCAGTTTTAGATTTTTCAACAACAACTCCTTACTCCAACTTCTTAACCCATAGAT
TGATTTCAAATTCATGAACCGTCCCCCGGATTTTTTTTTTTATTGATTCCTGTCAAAACG
AAACAATTTGAGTATGAGTAAAAGGTCTTCCTTTTTATTTTAATGAATCCGTTTTTATGT
TATTTCGTACTGTACAATTCCTTTGTTTGTGGGATCATTTTCTCACGAAATGAAATAAAA
ATAAATTATAGAATGGATTAATACACCTATGTCTAGATCTGGGATAAATGGAAATTTTAT
TGATAAAACCTTTTCAATTGTAGCCAATATCTTATTACGAATAATTCCGACAACTTCGGG
AGAAAAAGAGGCATTCACCTATTACAGAGATGGTGCGATTTGATTATTTTTTTATTTATT
TTCTTTTCTATTTTTTACTGCTCTCAGTCTTAAGAGAAAGACAACATTATTCGGGATAGG
AAAAAAAATTATTGAAATAAATCTACGCTTGTTGAAGGTGAAGTTTGTAAATAAAGCAAA
CCCTTCTGTCGTGTATCCCCGATTAATGCAGCCTCAGATGCTTCAATTGTCGATTCTAGA
GTATTGAGCGGGAGGTTACACCTATGGGTTAGGTCTCCACCAATAGAGGGCATAGGGGAA
GAAGCACTACTCCTAGGAATCAACACACGAAAACTTTGTTATAAATTATCCCTTTTCCTT
ATCAGGATCGGGACTAACAAGAATGGTTGGGACAACAAACATCCATCTCGTTCGTTTTTT
GGATACCCGTATAACCATCGAAGACTGTTGAAGTGACTAATTCCTGCAAATTAAAGGGCG
TTGAAGACAAAGAAATTGTTGGAGTAACTTTTTATCTAATACCAACATGCTTGATGTTAA
GTAAAGATCTTTTACAAGAAGGTTGGCTAGAGATTTCTTGTAAAAACACCAGCCCCGCTT
AGTTTATAATGAGAATATTTCAATCTTTTTTGATTCCACGTATTATTATCATTATGCACA
TAAAGGAGGAGCCGTATGAGATGAAAATCTCATGTACGGTTCTGAAACGGAGATTTTTTG
AATCGAATGACGACCGTAACGGATGTCAGCTCAATCCGAAGGAAATTATGCAGAAGCTTT
ACAGAATTATTATGAAGCTATGCGATTAGAAATTGATCCTTATGATCGAAGTTATATACT
CTATAACATAGGCCTTATCCACACAAGTAACGGAGAACATACGAAAGCTTTAGAATATTA
TTTTCGGGCACTAGAGCGAAACCCATTCTTACCACAAGCTTTTAATAATATGGCCGTGAT
CTGTCATTACGTGCGACTATCTCCACTATAGAAATAAAAAAAGGAAAGAAGGAACAAATT
CGTTAATAAATACTAGAAACAAAGGGTAGGCTTTCTACATATGTATCGTTCAAAACAACG
ATTTTTATCAGCTGTAGCAAAGAAATAAACTTCATAAAAGTCGAAATATGAAGAAATAGG
TATGCCTAGATACTTTATTCTATGGATAAAGGATCTAATTGATAGAAGAAGCGCCGTAAA
GATCAATTCGCGAGGTTTTGGTCCGATACAATAAGAACTGCTTGCTTATGTCATGATATG
AGATAAAAGTTAGGAATCCACTTATGTAATAGAGTTGATCCCCTAAGGTATTGAGCAGCG
GTGTAGCATCAGATCCCAAAGATAGTAAGTCTTTTCCTTCTTATGAAGGAAGGTCTTTTT
CAAAGATTCTATATCAATTTATATATGAAACCGAGATAGTTACCTTTCAGAAAATTAGAA
TGATAGTGAAAATGCTTATGCTTTAGTTTTCTGAAGGTGGGAGAAAAGATAAAACTGATT
ATTAAGAAAAATTTGAGTTTGAAACTTATGCAATTAACCTCTTTTCTTTGGTTAA
>CL58Contig1
ACGTAATAGTTATTATAACAACCAGCGTACGTAACACAGTGAAAAGATAGATGCAATTCC
ATTCAAGGATTAAGGTTAAAAACTTAAAATCCTTTCAAAGGACTCAATGTGATATACAAT
GCATTTCAATTTTGATTTGAGGAGGACAAAAAGGAAACTTAAAATTACAGGGTTGGAGCT
CTTTCGATAGAGCCACCAATCACAGTCAGCAAGTTGTTGCCGAAGGGATCGCTGAGATGC
TTTGATAGGTTTTCAACAGGACCTTCTCCGGTGACATACGCTTGGAGGAAGAAACCGAGC
ATGGAAAACATGGCAAGTCTTCCGTTCTTAATCTCCTTCACCTTTAGCAATGCAGCCTGG
TCTGGATCCTTAGCCAGCCCCAGTGGGTCAAAAGGACCACCTGGGTGAAGCTTGTCCTCC
AATTCCAAACCGTTAGTGATTCTGTAGTATTCAGCTCCACCAAGAAGAACAACCTCAGCA
ACAACAGCGAAGATAAGATTAATCGGTATGTTCTTCCCAAAGTAATTCAGTGTGTTCCCA
TCAAGGAGTAGAGCTCCTGTCTTGAACCAAACAGCCTCAGGGCCGCAGTTAGCTCCAAAT
TTGTTGAAGGCCTCTGGAATGATGAATCCGGCTGCACCAAGCATGGCCCACCGAGCGTGG
ATCAGCTCATATGCTTGGTATTTGCTGAAGTTTTCTGGCTTCTTGCCTAGGCCAAAAGGA
TCATATCCATAATCTCCAGGAACTTCTCCGGTCAAGTACTCTGGGATCTCTGATCGGTCC
AAGAGCCCCGACGGCAAGAAGATTCTTCTATCAGGACCATACCACTTGGCGAGCTCTTCG
TCAGCGGGAGCAACAGCCTTGGCCTTGGGAGGTGGTGCGGCCTTCTTCTTGGAGAAGAGT
GCGACGGTCTTGAAGGTGGCTGGGGTGTTGGCTGAAGGGGCCGACCTTGCTGCTCCACTG
AAGTTGATCAGGCTGTTTCCGAGCAATTCAGACATGCCGAGGGAGGCGGCCGCTGTCGAT
GCTGCCAGAGAAGCCATTTGAATATCAGTCTCAACTACACGTACTGGCTACGTCCTTCCC
GGCCAGGAGACTCTCGCCCTATCTCAGCGTCGTGCCGAATTCTT
>CL58Contig2
GTAACGGACGTGAAAAGATAGAGCAATTCCATTTAAGGATCAAGGTTAAAAGCCTTTAAA
AGGACTCAATTTGATATACAATGCTTTTAATTTTGATTGGAGGAGAATAAGGAGGAAACT
TAAAATTACAGGGTTGGAGCTCTTTCGATAGATCCACCAATGACAGTAAGCAAGTTGTTG
CCGAAGGGATCGCTCAGATGCTTTGATAGGTTTTCGACAGGACCTTCTCCGGTGACATAC
GCTTGGAGGAAGAAACCGAGCATGGAAAACATGGCAAGTCTTCCGTTCTTAATCTCCTTC
ACCTTTAGCAATGCAGCCTGGTCTGGATCCTTAGCGAGCCCCAGTGGATCAAAAGGACCA
CCTGGGTGAAGCTTGTCCTCCAGTTCCAAACCATTTGTGATTCTGTAGTATTCAGCTCCA
CCAAGAAGAACAACCTCAGCAACAACAGCAAAGATAAGATTAATTGGTATGTTCTTACCA
AAGTAATTCAATGTATTCCCGTCAAGGAGTAGAGCTCCTGTCTTGAACCAGACAGCCTCA
GGGCCGCAGTTAGCGCCAAATTTGTTGAAGGCCTCTGGAATGATGAATCCGGCTGCACCA
AGCATAGCCCACCGAGCGTGGATCAACTCATATGCTTGGTATTTGCTGAAGTCTTCTGGC
TTCTTGCCTAGCCCAAAAGGATCATATCCATAATCTCCAGGAACTTCTCCAGTCAAGTAC
TCTGGGATCTCTGATCTGTCCAAGAGCCCCGATGGCAAGAAGATTCTTCTATCAGGACCA
TACCACTTGGCGAGCTCTTCATCAGCGGGAGCAACAGCCTTGGCCTTGGGAGGTGGCGCA
GCCTTCTTCTTGGAGAAGAGTGCGACCGTCTTGAAGGTGGCTGGGGTGGTGGCTGACGGG
GCCGACCTCGCTGTTCTGCTGAAGTTGCCCAGGCTGTTTCCGAGCACTTCAGACACGCTG
AGGGAGGCGGCCGCTGTTGATGCTGCCAGAGAAGCCATTTGAATATCAGCTGCACTCACA
ACAAGTCTCAGCTACAAGTACTTGCTACGTCCTGCCCAGCCAGGACACCCTCTCTATAT
>CL60Contig1
CGGGACCAACTCAACCTCTACACCTACCCCCTCCTCCCTCCCCCTTCCAACCATCACCGT
AGTATTTCTCCCAATTCCATACCTCCATTCTTTCTCCTGATTTCTCAAAGAACCCATCTC
TCTCTCTCTCTCTCTCTCTCTCTCTCTCTCATCCATGGAGGCCAAGCTGCTGATGGCCTC
CTCTCCTGCCGCTCTTTCAGCTCCCCATGTTTCCAATTCAAGACCCAATTATTTGTTTCC
CTTGAAAGCAATGCAATCCAACAGCTTTGCATGCCTCAATTCTTCCTTACCAAAGAAACC
AAATTTGTCTGTCCAGGCTGCTTCGACTTCCATTGGATCATTGGCTACGAAGAAAAGGGT
GGATGAAACCGATAGTTTGACACTAGAAGGTATAAGACATTCTTTGATCCGGCAGGAGGA
TAGCATAATTTTTAGCCTTTTAGAGAGAGCTCAATACTGTCATAATTTGCCTACATACGA
CCCCAATGCTTTCCCTGTTGAGTGTTTCCATGGCTCCTTGGTAGAACACATTCTTAAAGA
AACAGAAAAGCTTCATGGCCAGGTGGGCAGATTCAGCAGTCCTGATGAGCATCCTTTCTT
TCCGGATGACGTACCTGAACCAGTGTTGCCACCTCTGCACTACCCTCAGGTACTGCATCC
CATTGCCAACTCAATTAATATAAACAGCAAAGTTTGGGAAATGTACTTCAGAGATATTAT
TCCAAGACTGGTTAAAGAAGGAGATGATGGTAATTACGGTTCAACTGCTGTTTGTGACAC
AATGTGCTTGCA
>CL60Contig2
CTAATAATTTTTATTTTATATAGATAGATTTCAACTATAAGAACAGTGGAGAAAAAAGTA
AAACTCTAACTTTCTCCTCCCCAACTTTATTTAGCACAAACGATAAAACCCAAAACCCTA
ATTTTGATTTCTTTTTGTCGTGTTCCATCGGACGGCTCTCAGACCTCGGGCAGTTTCAAC
AGGGGTGGTTTCCCTGGCCTTCATAGCTTCAAATCTTGGCTCCTTGGCTTGGAATTTGAG
GCCAGAATACAGCTTCATGTAATCATCAAACAAAAATTTGGGATAAGTTGGGGTTTCCTC
AGATTTCTTCTCCAGCAATGCCGGTGCCGGGCTGATGAACGAATCGTCGCCCGGGTTGTA
GAACGAGGCTATCGACATTCTGGTCCCATCCGACTGAGCTATCACCCGGTGCATCACACT
TTTGTACTTCCCATTGGTGATCACCTCAATCTGGTCACCTAAGTTTATGACAATGGAGTG
GTGCATTGGGGGGACATCCACCCATTCACCATCCTTGAGAAGCTGGAGGCCGCTGACCTT
GTCATCCTGGAAAAGCAGGATGATGCCACCGGCGTCGCTGTGGGCCCGGAGTCCCTTGAT
CAGGTCTGGCTTGGGGCATGGAGGGTAGTTGCTGACCTTGGTCCCAAAATTCGGACCCTT
GGATCCATAGAAAACCTTCTTCAGATAACCCTTCTCGAGTCCAAGATTCTCACACAGCAA
GTCCAAAAGCTTCTCAGCTAGCTTCTCCAGTTCCACTGCAAATTCCTTCATGGTCTTCCT
GTACTCTTCCTCGAGATCAGGGATTTCGGAAATGTTTGAGGAAGGAAGGTGGCGCAAGAA
GAAGGTGCTTTCCCAGTCCAAGTCGTGGATTTCGGACTGGACATCGTCGAGGCCTTTGGC
TGCCACCATTTCCTTAAACCTTTGCTCCATGGTCTTCTTGTAGTGATCCTTGGTCATCTT
CTCCACAGTGTCCAAAAGCTCAGTAGACATCCCATGGTTCACCAGCTCAAAGAAACCCCA
GTTCTCACAAGCATCATTGATCTTCTCCAAGGTTGCTGCTCTCTCTTCACCATTGACAAG
GCTCAAGTCAACAACTGGGAAAGTCGCCATTTCTCTTTGGATTGCTTGGTTTGTATGCTC
TGTGTGTAGCCTTTCCCTGCAGCNCCGGGGGATNCCACTAGTGTAAGAGCGGCCG
>CL60Contig3
TTTTTTTTGGATTTGGAATCTAATCATTTGTATTTTATATAGATAGATTTCAACTACAAA
AACTGTGGAGCAAACATTTGTATTTTATATAGATAGATTTCAACTACACAAACAGTGGAA
TAAAAAATAAAAGAAAACAAAATAAACCCAAACTTTCTTCTCCCCAACTTTATTTGGCAC
AAAAGCATAAAACCCAAACCCTAATTTTAATTATTTTTGTGCCATGTTCTCGGACGGCTC
TCAGAGCTCAGGCAGTTGCAACAGGGGTGGATTCCTTGGCCTTCATAGCTTCAAATCTTG
GCTCCTTGGCTTGGAATTTCAGGCCAGAATACAGCTTCATGTAGTCATCAAACACAAACT
TGGGATAAGTTGGGGCGTCCTCAGTTTTCTTCTCAAGCACTGCCGGTGCTGGGCTGATGA
ATGAGTCGTTGCCTGGGTTGTAGAACGAGGCTATCGACATTCTGGTCCCATCCGACTGAG
CTATCACCCGGTGCATCACACTTTTGTACTTCCCATTGGTGATCACCTCAATCTGGTCAC
CTAAGTTTATGACAATGGAGTGGTGCATTGGGGGGACATCCACCCATTCACCATCCTTGA
GAAGCTGGAGGCCGCTGACCTTGTCATCCTGGAAAAGCAGGATGATACCACCAGCGTCGG
TGTGGGCCCGGAGTCCCTTGATCAGGTCTGGCTTGGGACATGGAGGGTAGTTGCTGACCT
TGGTCCCAAAATTCGGACCCTTGGATCCATAGAAAGCCTTCTTCAGATAGCCCTTCTCAA
GTCCAAGATTCTCACACAGCAAGTCCAAAAGCTTCTCAGCTAGCTTCTCCAATTCCACTG
CAAATTCCTTCATGGTCTTCCTGTAATCTTCCTCGAGATCAGGGATTTCGGAAATGTTTG
AGGAAGGAAGGTGGCGCAAGAAGAAGGTGCTTTCCCAGTCCAAGTCGTGGATTTCGGACT
GGACAGCTTCGAGGCCTTTGGCTGCCACCATTTCCTTGAACCTTTGCTCCATGGTCTTCT
TGTAGTGATCCTTGTTCATCTTCTCCACAGTGTCCAAAAGCTCAGTTGATATCCCATGGT
TCACCAACTCAAAGAAACCCCAGTTCTCACATGCATCATTGATCTTCTCCAAGGTTGCTG
CTCTCTCTTCACCATTGATAAGGTCCATGTCAACAACTGGGAAAGTTGCCATTTCTCTTT
GGATTGCTTTCTTTGTATTTCCTTCTCTCTCTAGTTTTCTCTCGCTTTCTCTCTCTTTCT
CACAAGCTTAACCGGCCTTGGTTAGTATC
>CL63Contig1
CTTCATCTCAACTCTGAAGATAATCAGAGAGACAGAGACTACAAACTCAACTCAACCATC
TTCTCTACTTTCTCTGCCACACCAACCGCCATGTCAACGAAGGATTGTGGACTGCATCGC
CAAAACAAGCGGCGGAGGATGTTCCGCCGCTGTTGCGCTGGCCTCCTAATCTTCAACTTC
ATCCTCCTTGTCACAATCCTCATCGTGTGGGCCATCCTCCAGCCCTCCAAGCCCCGCTTC
GTCCTCCAAGACGTCACCGTCTTCAACTTCAACACCTCCGCCTCCAACGTCTTCTCCTCC
AGCTTCCAGGTCACCATCTCCTCCCGAAACCCTAACGACAAGATTGGCATCTACTACGAC
AGGCTCAACATCTACGCGACCTATCGTGCGCAGCAGATCACGTTCCCGACGCTCATCCCG
CCGGTATACCAAGGCCACAAGGACGTCAACATCTGGTCGCCGTTCATCTACGGCACCGAC
GTCCCCATCGCTCCGTACAACTCCATCGCTCTGGGGCAGGACCAGAATGCCGGGTCGGTT
CTTTTGCTCATCAAGATGGACGGCCGGGTCAGGTGGAAGGTCGGCACCTTCATCTCCAGT
CGGTACCATTTGTACATCCGGTGCCCCGCTTTTATCACTCTGGGTTCCAAGACCACCGGA
GTTGAGGTCGGTAACAACGCTGTCAAGTACCAGCTGGTGCAGCGCTGCAAAGTGACCGTA
TGAAGAAATTGGAGGCAAAACTGATGTGCCGTTAATTATTGGTTTAACGCCGGTATCTGA
GTTCCTTTTTCTCTCCTTTTTATTTTCATTTTTAGCTTTTGAATATGTCTTTCTCGAATA
TCTTTTTCATGTAAATTTTGCTATAGAATAAATGTGGAGGATTTTATGATATAGACGTAT
AGCAAAATTGCAGTCGGTGGTAATTGAATTTTAAGTTGTATAATTATGTAGTTTTATTAA
ATATCATTGAAATCAATAATTATGCATTTTATTTTGGTCAAAAAGCTGATGCTTGAACCC
GCCTATTTTGTGCGGCCTGTCAGTGTGGCGTTTCAGGTCATCAATGGTTTCCGCTTTTAC
AAGTCGGGAGTTTACACCAGTGACACATGCGGCACCGGCCCCATGGATGTGAACCATGCA
GTTCTTGCAGTTGGGTACGGAGTGGAAGGCGGCGTCCCGTACTGGCTCATCAAGAACTCT
TGGGGAGAAAGCTGGGGCGACAATGGCTACTTCAAGATGGAGTATGGGAAGAACATGTGT
GGTGTTGCAACATGTGCATCGTACCCGGTTGTC
>CL63Contig2
TTTTTTTTCCAAGTAAACGTGCAACTTTAATTTGAACAAAAGGACCTTTCGTTGCTTATA
TTACATAGGCCATAAATAATAGTCTTCGTATCTTATTTGTGCATCAAGGCAGAAACAACA
GAGTCACCACTAAACGACGGCCCGTTCCTTCACCTTCAAGCTGGAAACCCTAGTACAACA
CAACATATCCCAGTCCGAAACAACGATGAATTTCGTATTACATATCCACAACCAAGCCCA
CCGTTTCTTTCGACAGACTTACGCGACAACCGGGTACGATGCACATGTTGCAACACCACA
CATGTTCTTCCCATACTCCATCTTGAAGTAGCCATTGTCGCCCCAGCTTTCTCCCCAAGA
GTTCTTGATGAGCCAGTACGGGACGCCGCCTTCCACTCCGTACCCAACTGCAAGAACTGC
ATGGTTCACATCCATGGGGCCGGTGCCGCATGTGTCACTGGTGTAAACTCCCGACTTGTA
AAAGCGGAAACCATTGATGACCTGAAACGCCACACTGACAGGCCGCACAAATGCAACGGC
ATGCTTCAATTCTTCTTCAGCACCCAGGGTGATATTGACAGAGTCGACGACTTGGACACC
AACATTTTCTGCCGAATATTTGCAAACACCGTCGACTCCAACATACGGATAAGCAGCCTC
GGTGTCAAGACCGCCATTGTACTTGATGTACTCAAATGCTTGAGATGGCAACCCACCACT
GCAGCCGTTATTGTTGAAAGCGCCAGCGCAATCCACAAGCTGCTGCTCAGATAGGGAGAT
CTGCTTTCCGAAGGCCTGCACATACGCTGCCTCGAGAGCTCCAGTGGTGCTGAATGTCCA
GCAAGATCCACAGTGACCTTGATCTTTAACTGGAGTCACTATGCCTTCTTCTTTCCAGTT
TTTCGAGTCAGGGAGAACGGCATCAGTGAGCTTGTGGTTGCCCTTTGTGGTGGCGGAGCA
GTTCTGAGCAGCTCCCAACCTGTGCCTTGTGAACTCTTCCCAGCTCCAATCAGCAAACCG
ATTGAGAGCAAGAGTGTACGGCAAGCCCTTCTTATTGGTAGATCGAATCAGCTTCTTATT
CTCCGAGAAAATCGCATACCGCAGCTTCATCTCCTCCGCGCTCTCGTACTTCTTCCCGTA
CCTGTGAGCGAAGCGGGCGAAGGAGAGGACGTGGCGGCAGTTGCCGAGGACTTGGACGAC
TTGCTCCTCCATGTCACTTAGGGAGTCGGACACCAATCGGATTGGGTTGGACTCATCGAA
GCTCGATGCTGCCGCGACGCAGCTGATCGCCGCCAGGGCCAAGGCGGCCGACAAGAATAG
CGTCAGCCGAGCCATGTTATGTCGGAGGAGAAGATCGACGGAGATTCTGCTGATTGAATA
TTTGGTGAGGGGGAGGCC
>CL63Contig3
AAAGAGGGGCTTTCATCAAAGCCCAGATGTTAAAATCAAATAAAGCAGGCTAATTGATCT
CACAACCTGTTTTTCGTTTTGTATCTTGATTAATAGAGAATTTAAATAAAGGACCTTTTG
TTGCTTACATTACAATGTCCGAAAACAAATCGAGTCTTGTAACTTATTTGTGCATCAAGA
TAGAAACATTACAATCGGCCACTGAACAACGACCCTTTCGTTCACCTTCAAACTGGAAAC
CCTACTGCAACAGAACATCTCCCAGCCCGAAACAACGATGAATTTCGTTTACATATCCAC
AACCAAGGCCGCCGTTTCTCTCGACAGACTTACGCGACAACGGGGTACGATGCACATGTT
GCAACACCACACATGTTCTTCCCGTACTCCATCTTGAAGTAGCCATTGTCCCCCCAGCTT
TGTCCCCAAGAGTTCTTGATGAGCCAGAACGGGACACCGTCTTCCACTCCGTACCCAACT
GCAAGAACTGCATGGTTCACATCCATGGAACTGCTGCCGCATGTGTCACTGGTGTAAACT
CCCGACTTGTAAAACCGGAAACTTTGGACGACCTGAAACGCCACGCTGACCGGCCGCACA
AATGCAACGGCATGCTTCAATTCTTCTTCAGCACCCAGGGTGATATTGACAGAGTCGACG
ACTTGGACGCCAACATTTTCCGACGAAAATTTGCAAGCACCGTCTACTCCAACGTAGGGA
TACGCAGCCTCAGTGTCAAGACCCCCGTTATACTTAATGTACTCAAATGCTTGAGATGGC
AGCCCACCATTGCAGCCGTTGTTGTTGAAATCTCCGGCACAATCCACAAGCTGCTGCTCG
GAGAGGGAGATTTGCTTTCCAAATGCCTGCACATACGCTGCCTCGAGAGCTCCAGTGGTG
CTGAATGTCCAGCAAGATCCACAGTGACCTTGATCTTTAACCGGGGTCACTATGCCTTCT
TCTTTCCAGTTTTTCGACTCAGGGAGAACGGCATCAGTGAGCTTGTGGTTGCCCTTTGTG
GTGGCAGAGCAGTTCTGAGCAGCTCCCAACCTGTGCCTCGCGAACTCTTCCCAGCTCCAA
TCAGCAAACCGATTAACAGCAAGAGTGTAAGACAAGCCCTTCCTGTTGGTGGATCGAATC
AGCTTCTTATTCTCCAAGAAAATCTCATATCGCAGCTTCATCTCCTCCACGCTCTCGTAC
TTCTTCCCGTACCTGTGAGCGAAACGGGCGAACGAGAGGACGTGGTGGGAGCTGCCAAGG
ACTTGGACGACTTGCTCCTCCAGGTCACGGAGAGAGTCGGACACCAATTGGATTGGGTTG
GACTCATCGAAGCTCGACGCTGCCACCCCGCAGCTGATCGCCGCCAGGACCAAGGCAGCG
GACAAGAACAGCATCAGCCGCGCCATGTTTTTGCTGATATGTCGGAGTGGGGAGAAGATC
GATGGAGATTCTGCTGCTTGAATTTTGGTGAGCGG
>CL65Contig1
CTATATCGCTAACAACTACTGATAGGGAAGAAGAAGCGAACCCCAAAAGAAAGAACCATT
CAAGCCCTCTCTATCCCTCCGAAAGAGAAATGGCGTCTCACATTGTTGGATATCCCCGTA
TGGGCCCTAAGAGAGAGCTCAAATTTGCTCTTGAATCTTTCTGGGATGGGAAGAGCAGTG
CCGAGGACTTGCAGAAGGTGTCTGCTGATCTCAGATCTTCCATCTGGAAGCAGATGACTG
ATGCCGGGATCAAGCACATTCCCAGCAACACCTTCTCATACTACGATCAGGTGCTCGACA
CCACCGCATTGCTCGGGGCTGTCCCGCCAAGATACGGGTGGAATGGCGGTGAGATAGGAT
TTGATACATACTTCTCCATGGCCAGAGGAAATGCCTCTGTCCCTGCTATGGAAATGACCA
AGTGGTTTGATACCAACTACCATTTCATTGTCCCTGAGTTGGGCCCTGATGTGAACTTCT
CTTATGCTTCTCACAAGGCTGTTGAGGAATACAAGGAGGCTAAGGCGCTTGGAGTGGATA
CTGTTCCAGTCCTCGTTGGCCCAGTGTCATACTTGTTGCTGTCCAAGCCAGCAAAGGGTG
TTGAGAAGACCTTTTCTCTTCTCTCTCTTCTTCCCAAAATTCTTCTCGTCTACAAGGAAG
TTGTATCTGAGC
>CL65Contig2
TAAGGGTAAAATCAGAAAACAAATAAAAAAAAGAAAAGAAAAAAGTTGATAATCCCAGAT
CTAGCAGCAGCTTTTGATTATAAATAGGGCACGAGTAAGGCATTCGAACTCGCTCCGCTC
TCTTCTCTGCTAACAAATACTGATAGGGAAGAAGAAGTGAACCCCCCAAAAGAAAGAACC
AGTCTTCTCTATCCCTCCGAAAGAGAAATGGCGTCTCACATTGTTGGATATCCCCGTATG
GGCCCTAAGAGAGAGCTCAAGTTTGCTCTTGAATCTTTCTGGGATGGCAAGAGCAGTGCT
GAGGACTTGCAGAAGGTGTCTGCTGATCTCAGATCTTCCATCTGGAAGCAGATGGCTGAT
GCCGGGATCAAGCACATTCCCAGCAACACCTTCTCATACTACGATCAGGTGCTTGACACC
ACCGCATTGCTTGGGGCTGTCCCACCAAGATATGGGTGGAACGGCGGTGAGATTGGATTC
GATACATACTTCTCCATGGCCAGAGGAAATGCCTCAGTTCCTGCTATGGAAATGACCAAG
TGGTTTGATACCAACTACCATTTCATTGTCCCTGAGTTGGGCCCTGATGTGAACTTCTCT
TATGCTTCTCACAAGGCTGTTGAGGAATACAAGGAGGCTAAGGCGCTTGGAGTGGATACT
GTCCCAGTCCTTGTTGGCCCAGTGTCATACTTGTTGCTGTCCAAGCCAGCCAAGGGTGTT
GAGAAGACCTTTTCTCTTCTCTCTCTTCTTCCTAAAATTCTTCCTATCTATAAGGAAGTT
GTATCTGAGCTTAAGGCAGCTGGAGCTTCATGGATTCAATTTGATGAGCCCACACTTGTT
TTGGATCTTGAATCCGACAAGTTGCAAGCATTCACTGATGCCTACTCTGAACTGGAGTCA
ACTCTTTCTGGCTTGAATGTTCTTATTGAGACCTACTTCGCTGATGTTCCTGCTGCGGCA
TTCAAGATCCTCACTAGCTTGAAGGGTGTCAACGCATATGGTTTTGATTTGGTCCGTGGT
ACCAAGACCCTGGATTTGATTAAGAGCGAGTTCCCCAAGGGAAAGTACCTCTTTGCCGGT
TTGGTTGATGGAAGGAACATCTGGGCTAATGACCTTTCTGCCTCTCTAAGCACATTGGAG
ACCCTTGAAGGCATTGTTGGAAAAGATAAACTTGTTGTCTCCACCTCCACCTCTCTTCTT
CACACTGCTGTTGACCTTGTCAATGAGACCAAGCTCGACCAGGAAATTAAGTCATGGTTG
GCTTTTGCTGCCCAGAAAATTATTGAAGTTAATGCTTTGGCCAAGGCCTTGGCTGGTCAC
AAGGATGAGGCATTTTTCTCTGCTAATGCCGCTGCCCAGGCTTCAAGGAAGTCCTCCCCA
AGGGTGACCAATGAGGCTGTTCAGAAGGCTGCTGCTGCTTTGAAGGATTCTGACCACCGT
CGTGCTACCAATGTTAGTGCTAGACTCGATGCTCAACAGAAGAAGCTTAACCTTCCAATT
CTCCCAACCACCACCATTGGATCGTTCCCTCAGACCATTGAACTCAGGAGGGTCCGCCGT
GAGTACAAGGCCAAGAAGATTTCTGAGGAGGAATATGTCAAGGCCATCAAGGAAGAAATT
AACAAGGTTGTTAAACTTCAGGAAGAGCTAGACATTGATGTCCTTGTTCATGGAGAGCCT
GAGAGGAACGATATGGTTGAGTACTTCGGAGAGCAATTGTCTGGCTTTGCCTTTACCGCC
AATGGGTGGGTGCAATCATATGGATCTCGATGTGTGAAGCCACCAATCATCTACGGTGAT
GTGAGCCGCCCCAAGCCTATGACTGTATTCTGGTCATGTGCTGCTCAGAGCATGACTGCC
CGCCCAATGAAGGGTATGCTTACCGGCCCCGTCACCATCCTGAACTGGTCGTTCGTCAGA
AATGACCAACCCAGATTCGAGACCACCTTTCAGATTGCTTTGGCCATCAAGGATGAAGTG
GAGGATCTTGAGAAGGCTGGTATCAGTGTTATTCAGATCGATGAGGCTGCTTTGAGAGAG
GGATTGCCTCTAAGGAAGTCTGAACATGCTTTCTACTTGGATTGGGCTGTGCACTCCTTC
AGGATCACCAACAGTGGTGTCCAGGACACTACCCAGATTCACACTCACATGTGCTACTCC
AACTTCAACGACATCATCCACTCAATCATCGACATGGACGCTGATGTGATCACCATTGAG
AACTCTCGTTCCGATGAGAAGCTCCTGTCAGTCTTCCGTGAGGGAGTCAAGTACGGTGCT
GGAATCGGCCCTGGTGTGTATGACATCCACTCTCCAAGAATACCATCAACCGACGAGATT
GCTGACCGGATCAACAAGATGCTTGCAGTGCTGGAGACCAACATCTTGTGGGTGAACCCC
GACTGTGGGCTCAAGACCCGCAAGTACCCAGAAGTGAAGCCGGCGCTCAGCAACATGGTT
GCTGCCGCCAAGCTCCTCCGCACCCAGCTCGCCAGTGCCAAGTGAATCGTTTGAGAGGAA
GGGAGGGTTGAATCCTCACGTTCTATTGCGATCAAATGGATGAGAAATCATGTTTGTATT
GGTTTAATAACTGTGTGATGAAATA
>CL66Contig1
CTCCCAACTCCCTCCACCTACCCGCTCCTTTACCTACTCCCCGCACGCCCGCACACTTCT
CTCCAACCCCATTTCCGTCAAAACTAACGCCGTTACACTCCGCATTCACGCCTTTACGTC
TTCCAACCACCCCCCACAGACACATGACCACGCAACCCACCTAACGTCCGCGAAACCGTC
CCTCTATAAAACGCAAACCCAAAGCCCCCCAAAACGTCAGTTCACTCTCCCACACAACTC
TCTGCATTTCTGCTCTGCCCACCCACTAAATCACTTGACACACCCACACAGGCAATGGAC
CTCCTCCTCCTGGAAAAGACCCTTCTGGGTCTCTTCGTCGCTGTCATCGTCGCCATCGCC
ATTTCGAAACTCCGCGGCAAGAAATTCAAGCTCCCGCCGGGTCCCATACCCGTACCCGTA
TTCGGAAACTGGCTCCAGGTCGGTGACGACCTCAACCACCGCAACCTCACCGACATGGCC
AAGAAATTTGGCGACTGCTTCCTCCTCCGCATGGGGCAGCGCAACCTCGTCGTCGTCTCC
TCGCCGGAGCTGGCCAAGGAGGTCCTCCACACCCAGGGAGTCGAATTCGGGTCGAGGACC
CGAAACGTCGTCTTTGATATTTTCACCGGTGAAGGCCAGGACATGGTGTTCACCGTCTAC
GGCGAGCACTGGCGGAAAATGCGGCGTATCATGACCGTCCCCTTCTTCACCAACAAGGTC
GTCCAGCAGTACCGCTACGGATGGGAATCGGAGGCGGCGGCGGTCGTCGAGGACGTGAAA
AAGCACCCCGAGGCGGCGACCAGCGGAATGGTGCTGCGGAGGCGGCTGCAGCTGATGATG
TACAACAACATGTACAGAATCATGTTCGACCGGCGATTCGAGAGCGAGGAGGATCCCCTG
TTCGTGAAGCTCAAGGCGCTGAATGGGGAGAGGAGCCGATTGGCGCAGAGCTTCGATTAC
AACTACGGTGATTTTATCCCGATCTTAAGGCCGTTTTTGAGAGGGTATTTGAAGATCTGC
AAGGAAGTGAAGGAGAAGAGGATTCAGCTGTTTAAGGACTATTTCGTGGACGAGAGGAAG
AAACTTTCGAGCACAAAGCCTACAACAAACGAAGGGTTGAAATGCGCCATCGATCACATC
CTCGACGCGCAGCAGAAAGGAGAAATCAACGAGGACAACGTTCTCTACATCGTCGAGAAC
ATCAACGTTGCTGCTATTGAAACCACGTTGTGGTCGATCGAGTGGGGAATTGCCGAGCTA
GTGAACCACCCCGAAATCCAGAAGAAGTTGAGGAATGAACTCGACACAGTCCTCGGCCGC
GGAGTTCAGATCACAGAGCCCGACGTTCCTAAACTTCCCTACCTGCAAGCCGTGGTCAAG
GAGACTCTCCGACTTCGCATGGCAATCCCGCTCCTTGTCCCCCACATGAACCTCCAGGAT
GCCAAGCTCGGGGGGTTTGATATTCCGGCGGAGAGCAAGATATTGGTGAATGCTTGGTGG
TTGGCAAACAACCCTGCCCTGTGGAAGAAGCCAGAAGAGTTTAGGCCCGAGAGGTTTTTG
GAGGAGGAGTCGAAGGTGGAGGCTAACGGGAACGACTTCAGGTATCTCCCGTTTGGTGTT
GGGAGGAGAAGTTGTCCTGGGATTATTTTGGCACTGCCAATCCTGGGCATTACAATTGGA
CGTTTAGTCCAGAACTTCGAGCTTCTGCCTCCGCCAGGACAGTCCAAGCTCGACACCTCG
GAGAAAGGTGGACAATTCAGCCTGCACATCCTGAAGCACTCCACCATTGTGATGAAGCCG
AGGGCGTAGATTGATGCTTGGGGAGTAAGATTTTGATTCTATGAAATATGATGTTTGGGT
TGTGAAAATGTAAATTTATCAACTTTTTTCGTTCTTGTTCTTTGTTTACTTAGATTTATG
AACTTCGAATTAATGGAAGGTTCAAGTAATAAATTTCTTTTTATTAATAAGTATTTGGCC
TAATCAGATAACC
>CL66Contig2
TTTTTTTCAAAAACAGAAAGAAGTTTATTACTTGAACCATCCATTAATTCAAGTTCATAA
ATCTAAGTAACCAAAGAAGAAGGAAGAACTTTGATAAATTTACATTTTCAAAACCCACAT
ATCATGTCATATAATCAAAATCTTTCTCCCCAAGCATCAATCTACGCCCTCGACTTCATC
ACAATGGTGGAATGCTTCAGGATGTGCAGGCTGAACTGCCCACCTTTCTCCGAGGTGTCG
AGCTTGGACTGTCCCGGCGGAGGCAGAAGCTCGAAGTTCTGGACTAAACGTCCAATTGTA
ATGCCTAGGATTGGCAGGGCCAGGATAATCCCGGGACAACTTCTCCTCCCAACACCAAAC
GGGAGATACCTAAAGTCGTTCCCGTTAGCCTCCACCTTCGACTCCTCCTCCAAAAACCTC
TCGGGCCTAAACTCTTCCGGTTTATTCCACAGGGCAGGGTTGTTTGCCAACCACCAAGCA
TTCACCAAAATCTTGCTCTCCGCCGGGATGTCAAACCCGCCAAGCTTGGCGTCCTGGAGG
TTCATATGGGGAACAAGGAGTGGGATTGCCATGCGAAGTCGTAGAGTCTCCTTGATCACA
GCTTGCAGGTAGGGAAGTTTCTGAACATCGGGCTCTGTGATCTGAACTCCGCGGCCGAGG
ACTGCGTCAAGTTCATCCCTCAACTTCTTCTGGATTTCAGGATGGTTCACTAGCTCGGCA
ATTCCCCACTCGATCGACCACAATGTGGTTTCAATAGCAGCAACATTGATGTTCTCGACG
ATGTAGAGAACATTATCCTCGTTGATTTCTCCCTTCTGCTGCGCGTCGAGGATGTGGTCA
ATGGCGCACTTCAACCCCTCGTTTGTTGTAGCCCGTGTGCTTGAAAGTTTCTTCCTCTCG
TCAACGAAATAGCTCTTAAACAGCTGAATCCTCTTCTCCTTCACCTCCTTGCAGATCTTC
AAATACCCTCTCAAAAAGGGCCTTAAAATGGGGATAAAATCGCCGTAGTTGTAGTCGAAG
CTCTGGGCCAATCGGCTCCTCTCCCCGTTCAATCCCTTGAGCTTCACGAACAGGGGATCC
TCCTCGCTTTCGAATCGCCGATCGAACATGATTCTGTACATGTTGTTGTACATCATCAGC
TGCAGCCGCCTCCTCAGCACCATCCCACTGTTCGCCGCCTCAGGGTGCTTTTTCACGTCC
TCGACGACCGCCGCCGCCTCAGATTCCCATCCGTGGCGGTACTGCTGGACCACCTTGTTG
GTGAAGAAGGGGACAGTCATGATCCGCCGCATTTTACGCCAGTGCTCGCCGTAGACGGTG
AACACCATGTCCTGGCCTTCACCGGTGAAGATATCAAAGACGACGTTTCGGGTCCTCGAG
CCGAATTCGACTCCCTGGGTGTGGAGCACCTCCTTGGCGAGCTCCGGCGAGGAGACGACG
ACGAGGTTGCGCTGCCCCATGCGGAGGAGGAAGCAGTCGCCGAATTTCTTGGCGAGGTCG
GTGAGATTACGGTGGTTGAGGTCGTCGCCGACCTGGAGCCAGTTTCCGAAAACGGGTACG
GGTATGGGACCAGGCGGGAGCTTGAATTTCTTGCCGCGGAGTTTTGAAATGGCGATGGCG
ACGATCACGGCGACGAAGAGACCCAGAAGGGTCTTTTCCAGGAGGAGGAGGTCCATTTTT
GGGGGAGCGTTGGTGTGGTGAGTAATTTGGTGGGTGCACGGAGCGAAATGCAGAGAGAGT
TGCGGTGGGAGAGTGAACTGATTC
>CL68Contig1
CAAAGAATTCTTAGTCTATCAACTGCGTCCATGCAAAAGTAACCGGGCTTTTGACTTGGT
GTTGTGGGTTTGCCCACACAATTGACCCAAACTCCGACCTTGCTGTTTTATCTGCACCCG
GCAAAGCCACAAATGTGACCGTGTACTTCTGCTTCTCTCCTACATTGTTGAACACGAGCC
GAGTGGGCTTCACGATGGTCCTCACCGTCGAAGGACTGGTCACGGAGGCTCTGTATACAG
AGCCGGCTGCGCCGACATTCGTCAATTCCCGGGTGTACCTCACAACCCTTTTGTTTTTGC
TCCCGAACACGATTGAGAAGGAAGGGTAGTTGAGCTGGCCGGGGTCCGAATACTTTCTCG
CACAAGTAACATTGGGCCTCTTGACAATGGCTTGGACATGCTCATTGGTGTACTCCAATG
AGCACAAAAATGCAATGTAGTCCTCGGCGGTGGTGTCGTAAACCAGGCCCGGGGAGAGCG
CCTTCGAGGGGTCGACATGGCCGGAGCCGTGCGCCCACGGGTTAGAAAGCGTGCCGTCGG
CCGCGTCTCGGAGAGGGGAGTTGGTGTTGTCATGGGTGTAAGCTGTGGTCATTAGGGCAG
ATTTCACAGCGCTTGGGCTCCATTCTGGATGGGCCGCCTTGAGCAGTGCGGCAAGCCCAC
TAATGTGTGGGCATGACATTGATGTACCTGACATGATGTTGAACTGGCTCTTCCTCTTGT
CCTCCTCAAGCCCGGTGGGCCCGATCGCCTCCGACCACGCTGCCAAAATGTTGACACCTG
GACCAATCACGTCCGGCTTCAAGATCTGGGGGTTCACAGTATTGGGCCCCCGTGAACTAA
ACGCCGCCACGACCGGTGACGGCCGTACATTCAACACGGTCCCGCCGAAGGTAATAACAG
CCGTAGGATTGGGATCGTGCTGAGCGTATGCCCTGATTTGATCACCGACTTTTCTTCCGA
CGGCGACAGCTGGTAGCAAGTGACTGTCAGCCACCAACTCCTCACCGCTGGCGGCGGTGT
TGGCGATTATCATCCCAATCCCACCAGCTGCGCGCACGACGCCACCTTTCTCGACACGTG
CGTTGACGCCTCGGTCGCACATCACCACTTTCCCACGCACCAAATCCGGGTTGAGCGAAC
CGGGTAGGCACAAGTTACTAGAGCCGTTGGACCCCTTATTGTAAACCAACTGGACCGGTT
TGTTTCCCATTCCGGTGCCGCTGTAAAGAGAGACGCCGATGAACCGGAGTTTGTTTCCTA
GCAAAGCGTAAGCAGGGAAATCCCGATCCAAAGTTCCGGCTCCAACGGTCATGATCCATG
GGGCTGTGTTGGCCAACGAGGCCTCAGTGGGTCCACTGTTCCCGGCCGAGCATGAGACGA
AAATACCCCTCTCCATAGCCGTGAACGCGCCAATCGCGATCGTGTCGCGGTAGTAAGGAG
CGGAGCCACCGCCTAGAGAGAGCGACAAGACGTCGACGCCGTCGATGATGGCGCGATCCA
TTCCCGCGATAATGTCCGAACCGAAACATCCGGTGCTCCAGCAGACCTTGTAGGCGGCGA
CGCGCGCGTGAGGAGCCATTCCGCGAGCCGTTCCGCTCGCGTATCCGAGGAGGCTGGCGT
TGGCCACGAGGGACCCGGCGGCGGTGCTGGAGGTGTGGGTGCCGTGACCGTCTATGTCGC
GAGGGGACACGACTTCCTTCGGCTTTCTCAAGTTGCTTCCGCCGGAGGCCATTTGATAGC
CTTTGGAGAAGCTCCGAGCTCCGATTAACTTCTTGTTGCAGAGAGTAGCAGCAAAATCGG
GGGCAGATTCGCACTGGCCGCGCCACTTGGTCGGGATCTCGGGCATTCCGGTATCGTCGA
AGCTCTTGGACTCGGGCCAGACCCCTGTGTCGAGAACTCCGATGATAACGTCATTGGATG
CCTGGTTCAAATCCTGGGTCGAGTGACCCGCCCAGAGTCCCGATTCGGTATCAAGACCCA
GGAACTCGGGGGTACGAGTGGTGTGGAGGTTGTAAACCGTGTCTTCGTAGACGCCAATGA
CAGAGTCGGACTGGCGGAGCAGCTCGGCCTGGTCCGGATCTAAGGAGGCGGCGAAGCCGT
GGTAGGCGTCGGTGTAGGTGTAAAGGAGGGAATCTGAGTCGGAGGAGAGGGACTGGAGGC
TGGCGGAGTACCAGTCATGGTGGGTCGCGTAGGATTCCGGCTTGGAGTGTTGGTTCATGT
GCACAATGTAAGTCTGCTTCGCCATGGCTGAGAGACATGGAAGAAGAAGGAGCAGAGCTC
CGAACCAGAAGGCCTCGGAGGCCATGGCTAAAAAGCTTGAGCTGGGTAGATTTAGTATAT
CCAAATGTGGAAGATGAAGAGAGAGTGAGAGAGTACAGTCGCTCTGGAGCCGCCCCAGAA
ACACCACCATCCCCACCAAGAAGGAACAGGTCTTCTCAACCTACTCCGACAACCAGCCCG
GAGTCTTGATTCAGGTGTATGAAGGAGAAAGAACCAGAACCAGGGACAACAAC
>CL68Contig2
CAAGCCGTAACGGCCGCATTGTTCTAGCTCTCTTCATTTTTTCGTTCCAAACAAACCCTA
GATAGCTACAATGGCCGGTAAAGGAGAAGGTCCGGCCATCGGAATCGATCTTGGTACCAC
TTACTCATGCGTCGGTGTCTGGCAACACGACCGTGTTGAGATCATCGCCAACGACCAGGG
TAACAGAACCACCCCGTCGTACGTCGCTTTCACTGATACCGAGCGGTTGATCGGAGATGC
CGCCAAGAATCAAGTCGCCATGAACCCCATTAACACCGTCTTCGATGCTAAGCGGTTGAT
TGGTCGTAGAGTTACCGATGCCTCTGTCCAGAGCGACATGAAGTTGTGGCCATTCAAGGT
TACCTCCGGCCCCGGTGACAAGCCCATGATTGGAGTCTCCTACAAGGGAGAAGACAAGCT
CTTCGCCGCTGAGGAAATCTCCTCCATGGTCCTCATCAAGATGCGTGAGATCGCCGAGGC
CTACCTTGGCAGCACCATCAAGAACGCTGTTGTCACAGTCCCTGCCTACTTTAACGACTC
CCAGCGTCAGGCAACCAAGGATGCCGGAGTTATTGCCGGAATCAATGTCCTCCGTATCAT
CAATGAGCCCACCGCTGCCGCCATTGCTTATGGTCTTGACAAGAAGGCCACCAGCGTTGG
TGAGAAGAATGTCTTGATCTTCGATCTTGGAGGTGGTACCTTCGATGTGTCTCTTCTCAC
CATTGAGGAGGGTATCTTCGAGGTCAAGGCCACAGCCGGTGACACCCATTTGGGAGGAGA
AGATTTTGACAACAGAATGGTGAACCACTTCGTTCAGGAGTTCAAGAGGAAGAACAAGAA
GGATATAAGTGGCAACCCCAGAGCACTCAGGAGGTTGAGGACATCCTGTGAAAGGGCGAA
GAGAACCCTCTCTTCCACCGCGCAGACCACCATCGAAATCGACTCCCTTTATGAGGGTAT
TGATTTCTACTCCACCATCACCCGTGCCAGATTCGAGGAGTTGAACATGGATCTTTTCAG
GAAGTGTATGGAGCCAGTCGAGAAGTGTTTGAGGGATGCCAAGATGGACAAGAGCAGCGT
CCATGATGTTGTGCTTGTCGGAGGATCCACCCGTATTCCCAAGGTGCAGCAGCTTCTCCA
GGACTTCTTCAACGGCAAGGAGCTTTGCAAGAGCATCAACCCTGATGAGGCCGTCGCCTA
TGGTGCTGCAGTTCAGGCCGCCATTCTCAGCGGAGAGGGCAACGAGAAGGTTCAGGACCT
TCTTCTGTTGGATGTTACCCCTCTTTCCCTTGGATTGGAAACCGCTGGAGGTGTCATGAC
TGTTTTGATCCCGAGAAACACCACCATCCCCACCAAGAAGGAACAGGTCTTCTCAACCTA
CTCAGACAACCAGCCCGGTGTCTTGATCCAGGTGTACGAAGGAGAGAGAACCAGAACCAG
GGACAACAACTTGCTCGGAAAGTTTGAGCTCTCCGGAATCCCACCTGCACCCAGAGGAGT
ACCCCAGATCACTGTCTGCTTCGACATTGACGCTAACGGTATCTTGAATGTCTCCGCCGA
GGACAAGACCACCGGACAAAAGAACAAGATCACAATCACCAACGACAAGGGCAGGTTGTC
CAAGGAGGAGATTGAGAAGATGGTTCAGGAGGCCGAGAAGTACAAGTCGGAGGACGAAGA
GCACAAGAAGAAGGTGGAGAGCAAGAACGCCTTGGAGAACTATGCCTACAACATGAGGAA
CACCATCAAGGACGAGAAGATTGGGGCCAAGCTGCCGCCGGCCGACAAGAAGAAGATCGA
GGACTCGATCGAGACTGCCATCCAATGGCTAGACAGCAACCAGCTGGCGGAGGCCGATGA
GTTTGAAGACAAGATGAAGGAGTTGGAGAGCATCTGCAACCCAATCATCGCCAAGATGTA
CCAGGGAGCTGGGGGCGACGGTGCCGGCCCAGTTGATGATGATGATGCTCCACCTAGTGC
CAGCGGTCCAGGCCCCAAGATCGAGGAGGTTGACTAAGTTTTTGGCTGCCAGGGGTTATG
TCTTTTTTCGGGAATTATTTAGGTGTTTGGGGAACTTAATATTTTTATGTTTTATTTGGG
CCTTGAAATTATATATCAATGCCTATTTTTCTATTTTGCGGAACCTTTAATGTTGTGCCG
CTGGTAAATTTTTGCCCGGCGCTTATTTTTATTTTTTTGAACTTTTTAATTTGTACTTTT
TTAGCCAGTTTTAAAGGAATGTTCTTTTGGCTT
>CL68Contig3
TTTTGATGTGTCTCTTCTCACCATTGAGGAGGGTATTTTCGAGGTCAAGGCCACAGCCGG
TGACACCCATTTGGGTGGAGAAGATTTTGACAACAGAATGGTGAACCATTTCGTTCAGGA
GTTCAAGAGGAAGAATAAGAAGGATATCAGCGGCAACCCCAGAGCCCTCAGGAGGTTGAG
GACATCTTGCGAAAGGGCGAAGAGAACCCTCTCTTCCACCGCTCAGACCACCATTGAAAT
TGACTCCCTTTACGAGGGTATCGATTTCTACTCCACCATCACCCGTGCCAGATTTGAGGA
GTTGAACATGGATCTTTTCAGGAAGTGTATGGAGCCAGTTGAGAAATGTTTGAGGGATGC
CAAGATGGACAAGAGCACCGTCCACGATGTCGTTCTTGTTGGAGGATCCACCCGTATTCC
TAAAGTACAGCAGCTTCTTCAGGACTTCTTCAACGGCAAGGAGCTCTGCAAGAGCATCAA
CCCTGATGAGGCTGTCGCCTATGGTGCTGCCGTCCAGGCTGCCATTCTCAGCGGAGAGGG
CAACGAGAAGGTCCAGGACCTTCTTCTGTTGGATGTTACCCCTCTTTCCCTCGGATTGGA
AACCGCCGGAGGTGTCATGACTGTGTTGATCCCCAGAAACACCACCATCCCCACCAAGAA
GGAACAGGTCTTCTCAACCTACTCCGACAACCAGCCCGGAGTCTTGATTCAGGTGTATGA
AGGAGAAAGAACCAGAACCAGGGACAACAACTTGCTCGGAAAGTTTGAGCTCTCCGGAAT
CCCACCTGCACCCAGAGGAGTACCCCAGATCACTGTCTGCTTCGACATTGACGCTAACGG
TATCTTGAATGTCTCCGCCGAGGACAAGACCACCGGACAAAAGAACAAGATCACAATCAC
CAACGACAAGGGCAGGCTGTCCAAGGAGGAGATTGAGAAGATGGTTCAGGAGGCGGAGAA
GTACAAGTCGGAGGACGAAGAGCACAAGAAGAAGGTGGAGGCCAAGAACGCCTTGGAGAA
TTACGCCTACAACATGAGGAACACAATCAAGGACGAGAAGATTGGCGCCAAGCTGCCGCC
GGCCGACAAGAAGAAGATAGAGGACTCGATCGAGACTGCCATCCAATGGTTGGACAGCAA
CCAGCTGGCGGAGGCGGATGAGTTCGAAGACAAGATGAAGGAGTTGGAGAGCATCTGCAA
CCCAATCATCGCGAAGATGTACCAGGGAGCTGGAGGCGACGGTGCCGGTCCAGTTGATGA
CGATGCTCCTCCCAGTGCCAGCGGCCCAGGCCCCAAGATCGAGGAGGTCGACTAAGTTTC
TGCCGCAAGGGTTCTCATGTCGTTTATTGGGATTATTTTGGTGTTTTGGACACTTTTTTA
TTAATGTTTTTATTTTTGGGCCTTGGAATTATAGATCACGGCCTTTTTTTAATTTCAATT
TTTGCATTTGCAGAAGCTTTATATAGGCACCCGGACCTAAACTATATTTTTTAGCCAGTT
ATAAAGAAGTTTTCTTTTGGCTACC
>CL70Contig1
TTTTTTTTGATTAAAAAGTAATTTCATTATATTTATAGAAGATAATACACTCCGTTCAGT
CTGCAACTTTTTTCCAAACAAAGACATCAATAGCAACAAGAAGATCATCACAACCATAAC
ACTTATTTTTCAAGCCCAAACTGCCCAAACCATGGTTATTACTTTTGGCTGACGTGAAAA
AAACATACAAAGAAAAGCCACACAACCTTCGACTGACCATATAGTAACGGTAACACCCAA
AACACCATAGATACTTATGATTAATTTAGTTGTATGCGTCGGGGTGGTCCTTAAGGTAGC
TCTCAATAAGTTTGAACAAACCATGGGCCTTCTCTTTTCCAGCCTTGACGTGCTCTTCCT
TGATTTCAATGTTTCCCTTGGTGTGGTAATGACTGATGCTCTTGATGGTGGAACCACTTC
CACATGCCACCAACTTGGTCTCGTAAGATATTTTCTCGATGGTGTCTGTCAAAGCATCTC
CTTCAATCAAAGTGTAGGAGTATGAGTAGCTTGCTTCGTCAATTGAGTCAATCCTGTGCT
TCACGTAGCCGTACTGGCTGCCTTCACCAAAAGTGATCTTCTTGATGGTTCCGGGGCCAC
CGTTTCCTTCAAGGATTTCAGCTTGCTTGATTGCCTGGGGTGCAATCTTGGGGATGAGGT
TGTCAGCATCAAGGACAAAGGCCTTGAACAATCTTGATGGTGGAATCTCAGAGGTGAACT
CGTTCTCAAATGTGCAGACACCCATGATGATTAAAAAAAAGGTTGGAAAATGAGCAAAGG
AAGGATGATGGTTTTATTGAAGGTTGAGA
>CL70Contig2
TCAACCTTCACTAAAACCATCATCCTTGGTAGTTGCTTTCTTTTGCTCATTCTCAACCCT
CTTTTTTCTCATCATGGGTGTCTACACATTTGAGAACGAGTACACCTCTGAGATTCCACC
ACCAAGATTGTTCAAGGCCTTTGTCCTCGATGCTGATAACCTCATCCCCAAGATTGCACC
CCAGGCAATCAAGCATGCTGAGATCCTTGAAGGAGACGGTGGCCCTGGAACCATCAAAAA
GATCACTTTTGGTGAAGGTAGCCAATACGGCTACGTGAAGCACAAGATCGACTCGGTTGA
CGAGGCAAACTACTCATACGCCTACACTTTGATTGAAGGAGATGCTTTGACAGACACCAT
TGAGAAGGTCTCTTACGAGACCAAGTTGGTGGCATCTGGAAGTGGTTCCATCATCAAGAG
TATCAGCCACTACCACACCAAGGGTGATGTTGAGATCAAGGAAGAGCACGTCAAGGCTGG
CAAAGAGAAGGCTCATGGTTTGTTCAAGCTTATTGAGAGCTACCTTAAGGGCCACCCCGA
CGCATACAACTAAATTAATATGTTTCTATGGTATTTTGGGTGTCACCCTTCAGTCGAAGG
TTGTGTGGCTTTTCTTTGTATGCTTTTTCTAGTCAGCCCAAAGTAGCCATGGTTTTGGGC
ACTTTGGCTTTGAAAAATAAGTTTATGGTTGCGATCATCTTCTGGTTGCCCTTGATGTAT
TTGTTTGAAAAAAAAGTTGCAGACTGTAAGTGTATTATCTATAAATATAATGAAATCAGT
TAATGTCTCC
>CL73Contig1
GTGGACTACAGATTATCAAACATGGAGAATCCTCATCGAGTGTCGGACCACCTGGAGCCC
TGGCGCCACCTCCACGGCAAAGTCGTCATGGTCACCGGCGCTTCCTCTGGCCTCGGCCGC
GAGGTGTGCTTAGACTTGGCTAAAGCCGGCTGCCGAATCGTAGCCGCCGCTCGCCGCATC
GACCGCCTTCAGTCCGTGTGCGATGAAATCAACCAGCTCTCCATCACCGCTCCTTCTTCA
TCATCTTCTGTTGCTGATAATGGGACTGAAGGAGGCCCGAGGGCTGTGGCTGTGGAGCTG
GATGTCAGCGCCGATGGCCCAGCTATCGAGAAGTCTGTGAACAAGGCTTGGGACGCGTTT
GGGCTCATCGATGCCCTTGTTAACAATGCCGGTATTAGAGGTAATGTGAGTTCTGCATTG
GACCTGTCTGAGGAGGAATGGAATCATGTTTTCAGGACAAATTTAACGGGTTCCTGGTTG
GTATCAAAGTTTGTTGCTATACGCATGCGAGATGCTGATCAGGGAGGGTCAATCGTCAAT
ATATCTTCCATTGCTGGTCTTAATCGTGGATATTTGCCTGGAGCTACAGCATACAATTGT
TCAAAGGCTGGTGTAAACACCTTAACAAAGACTATGGCTATGGAGCTGGGGGTACACAAA
ATCAGAGTGAATGCAATATCACCTGGACTTTTCAGATCGGAAATTACGGAGCGTCTTATG
GAAAAAGACTGGCTGCACAATGTGGCTATGAAAACTGTCCCTTTAAGAACATTTGGCACT
TCAGATCCAGCATTGACATCGCTAGTTCGATATTTGGTACATGACTCTTCTGAATATGTC
TCTGGCAACATTTATATTGTTGATGCAGGAGCCACCTTGCCGGGTGTTCCTATTTTCTCT
TCCCTCTGAATTTTCATGTAGATTTATTTTCATGTGGAACAAAAAAGAGTAGAGAAATAA
ACAAACGTACAACAAATATATATTGTACCAGCCCTGGCAAGTTGAAGATTCAAGAATAAT
AGAATGTACGGCTGAATTCAAAAAAAA
>CL76Contig1
TTTTTTTTGAAAAGAAAAGCTGTTTATTTTAACTCAGTTACTAGTTATCTTCCCAAAACA
GGGAGCAGCATAAACCATAACCTTCCTTATGCATACATAACACAGAAATTACAGAGGAAA
ACACCAACGATATGAAGATGAGAAGTCGATTTTCTCTAAACTTCTATAGACGAAACTTGC
CATTAAGCATTGGCGGCGGCGGCGGTGGCGGCTGCGGTAGCTGTTGGCTTCTGAATGATA
AAGGCCATGCACTGACCCTGGTTGACGTTGTCGAATGCCACGCAGCGAATATAAGCATTA
GGGTATTCTGTTTTGCACTGCTGGATTTCATTGAGAACGAGCGACGGATCAGTACAACCA
AACATGGGCAGCTTCCACAATGTCCAGTATCTCCCATCATAATACCCTGGCATCTGGCTA
TTCTCCCTGTAAACATACCCAACCTCATCGAATTCGAGGCAAGGGATCCATCCCTTCTTG
AGCATGTAGTCAATCTCCTTCGCAATAGAATCATCAGAGAGTGGTGGTAGGTACGAGAGG
GTCTCGAACTTCTTGTTGTTGATTGGATTCCATACCTTCATGCAGAGAGTTCTTGATCCA
TTGGAGACGGTTTTCTTGGCCCATCCAATAGAATCATTCACCGGAAAAAGTTTCCAAGGG
TTGACTTTCAAGCCAGCATAACCGGATGCACCAACCGGAGCATTAAAGATCAAAGCAGAC
ATCTTCGAACTTGATGTCCAACAGGATGACTGATCAAAAGTATAGTAAACCAACACAGCC
ACAAGGTGAAGGACTATTTGTAATGGTAGTGGAATTGGTCGGGGAAAAGAACAAAAAGAA
GCAGGGTTTGTTGAGAGAAAGAGAGCGTCGTG
>CL78Contig1
AGCTTGTTGAGATTATCAAGGTTTTGGGCACTCCGACAAGGGAGGAAATCAAATGCATGA
ATCCTAACTATACAGAGTTCAAATTCCCGCAAATTAAAGCTCACCCGTGGCACAAGATAT
TCCACAAGCGTATGCCTCCAGAAGCTGTTGATCTGGTTTCAAGACTGCTGCAATACTCTC
CCTAACTTGCGGTGCACAGCTCTGGATGCCTTGGTCCACTCCTTCTTTGATGATCTTCGT
GACCCGAACACCCGCCTGCCGAAATGGACGCTTCCCTTCCGCCTTTATTCAACTTTAAAT
CACATGAAATTAAAGGGGGTGCCTGCGGAAACTTTGATGAAATTGGTTCCGGAGCACGCG
AGAAAGCAAGTCCCGTTCTTGGCATCCGATTAGTTTGTGAAATGTGAGTAACCGCAAGCG
TGGTCCCATATTAAGCTATGTGTTATCGTCTGCCTGGGCTGCTATTTGTGTCCCTTTCAT
TTAATGTACCTCATTGTATGACCTTATTTTGTAAAATTAGATGTGTTCTATCGAATCTTG
ACATGTCCGAACCGCAAAGGGTATTTATGAGTACCACTTCCCTGTAACCCCCGAAGATTG
TAGCATCGCATAGAAGACGAGCACCAGCTTTTATCTAAATGTTTATCTGTATCTGTATCT
GTATTTGTAGTAGACAGACCAATGTACCGATGTTCGGTGATTTCGTATTTCCGATGTAAT
CGAGGTCTGTTTGTGAGATGAGTTGATTGAAGGAAGTAGCAAATTTGCCGTAGATTAGAA
GGG
>CL78Contig2
ATGTGTAGAGTTTAACATATATCAGAGGCATCCGTTGGTTCACTTGTTTGTAGTGTTTAA
TCACACGATGAACCGTTTCAGGGACATACTCAAGCACCAAGTTAAGATAAAGTTCATCCT
TTTCAGTCGTTGAAAAGAAGCAATGCTTCAAAGAAACAACATTTGGGTGGTCAAGAAGAC
GCATGGTCTGTAGCTCACGATTCTTGTACCTCTTGTCTTGCAGAACCTTCTTTATAGCCA
CAGTTTCACCAGTCTCTAAGCACTTTGCTTGGAACACCACTCCAAATGATCCGTGCCCGA
CAACACGCTCAGCCATGTAACTAATTGTCTGCTTTGGCTGGCCATTTCTACCACCAATAG
TTGTCACAATTATATGACCTGCCTCTGTTCCGTTACCATCAACGACTGCGACTGTGGATT
CCATTTCTTTGTCATCCCGAATTTTCATGTCATTCATCTCCTCCGGCAACTTATCCACAC
CAACCGCGTGACCACTGGGTTCTCTCACACCTGACGTAGGCGCCACCCCTACTGAAGCCA
TTCCCTATTCTCTTATTGTTTAGCCTTGATAAAACCAACCATCAACCTACGACGAAGCAG
AAATTGGCGAAGATCAAGGGAAGATCATCTGGAAAACGGAGGGCCTGAGGTTGAATCAGA
GGCGTAGATCCACGATCAGAGACAAAGAAGATCTAGGTTTGTTTCTTCTTTTGGATTTGA
GTGTTTGTTTGTTTTGTTTATGTTTGCTTTTTTTTCCCTGCA
>CL78Contig3
AGCACCACCACACAAAAAAAAGGCAACAATAAACAAAACACACAAACACTCGAATCCAAA
AGAGGAAAAGACCTAGATCCTCTCTCTCTCTCCCCCCTCACCACCTCTCTCTGATCATGG
ATCTACGCCTCTGATTCCACCTCACGCCCTTCCTTTTCCAGATGATCATCCCTTGATCTT
CGCCAGGTTCTGCTTCGTCGTAGGTTGATGGTTGGTTTTACCAAGGCTAAACAATAAGAG
AACAGGGAATGGCTTCAGTGGGTGTGGCGCCTACTTCAGGTAGGAGAGAACCCAGTGGTC
ATGCGGTTGGTGTGGATAAGTTGCCGGAGGAGATGAATGACATGAAAATTAGGGATGACA
AAGAAATGGAATCCACAGTCGCAGTTGTTGACGGTAACGGAACAGAGACAGGCCATATAA
TCGTGACAACTATTGGTGGTAGAAATGGCCAGCCAAAACAGACAATTAGTTACATGGCTG
AGCGTGTTGTCGGACACGGATCATTTGGAGTTGTGTTCCAAGCAAAGTGCTTAGAGACTG
GTGAAACTGTGGCTATTAAGAAGGTTTTGCAAGATAAGAGGTACAAGAATCGTGAGCTAC
AGACCATGCGCCTTCTTGACCACCCAAATGTTGTCTCTTTGAAGCATTGCTTCTTTTCAA
CGACGGAAAAGGATGAACTCTATCTTAACTTGGTGCTTGAGTATGTTCCTGAAACGGTTC
ACCGTGTGATTAAACACTACAACAAGTTGAACCAACGGATGCCTCTTATATATGTTAAAC
TCTACACATACCAGATCTTTAGGGCGTTATCCTACATTCACCGCTGCATTGGAGTGTGTC
ATCGGGACATTAAGCCTCAAAATCTTCTGGTGAACCCACATACCCACCAAGTAAAGTTGT
GCGACTTTGGAAGTGCCAAAGTTTTGGTAAAAGGAGAGCCAAATATATCTTATATCTGCT
CTAGATATTATAGAGCACCGGAACTTATATTTGGAGCAACTGAGTATACTTCAGCTATTG
ATGTTTGGTCTGTTGGGTGTGTTCTTGCTGAGCTATTGCTCGGACAGCCTCTCTTTCCTG
GTGAGAGTGGAGTTGACCAGCTTGTTGAGATTATCAAGGTTTTGGGCACTCCAACACGGG
AGGAAATCANATGCATGAACCCTAACTATACGGAGTTCAAATTTCCTCAAATCAAAGCTC
ACCCGTGGCAC
>CL79Contig1
AGAGATAAATTGAACAAGTATGGCCGCCCTCTATTGGGATGTACTATAAAACCAAAATTG
GGGTTATCCGCTAAGAATTACGGTAGAGCAGTTTATGAATGTCTACGCGGTGGACTTGAT
TTTACCAAAGATGATGAGAATGTTAATTCCCAACCATTTATGCGTTGGAGAGACCGTTTC
TTATTTTGTGCCGAAGCAATTTATAAAGCACACGCTGAAACAGGTGAAATCAAAGGGCAT
TACTTAAACGCTACTGCAGGTACATGCGAAGATATGATGAAAAGAGCTGTATTTGCCAGA
GAATTGGGGGTTCCAATCGTAATGCATGATTACTTAACAGGGGGATTCACTGCAAATACT
ACCTTGGCTCATTATTGCCGAGATAATGGTCTACTTCTTCACATCCACCGTGCAATGCAT
GCAGTTATCGATACACAGAAGAATCATGGTATGCACTTTCGTGTACTAGCTAAAAGCGTT
ACGTATGTCTGGTGGAGATCATATACACGCTGGTACCGTAGTAGGTAAACTTGAGGGGGA
AAGAGAGATTACTTTAGGCTTTGTTGATTTACTACGTGATGATTTTGTTGAAAAAGATCG
AAGCCGCGGTATTTATTTCACTCAAGATTGGGTCTCTCTGCCAGGTGTTTTGCCTGTGGC
TTCAGGGGGTATTCACGTTTGGCATATGCCTGCTCTGACCGAGATCTTTGGAGATGATTC
TGTACTACAATTTGGTGGCGGAACTTTAGGACACCCTTGGGGAAATGCACCTGGTGCCGT
AGCTAATCGAGTAGCTCTAGAAGCATGTGTACAAGCTCGTAATGAGGGACGTGATCTTGC
TCGTGAGGGTAATGAAATTATTCGTGAGGCTAGTAAATGGAGTCCTGAACTAGCTGCTGC
TTGTGAAATATGGAAGGAGATCAAATTCGAATTCGAAGCAATGGATACTTTGTAATCCAG
TAATTACTTACTGTTAGTTCTCTTAATTGAATTGAAATTAAAATTGAAATTAAACTCGGC
CCAATCTTTTACTAAAAGGATTGAGCCGAATACAATAAAAAGATCCTATTGTATAGATGT
ATAGATTTTTGAGAGATACATACTTATATAGATATACAAGATCTTAAATACAAAAATATA
AGACGAAACAACTTAAACGCTTTTTTTTATTGTTGTGTTGGATCCACAATTAATCCTATG
GATCCCTAGGATTGGTGCATTCTTATACTATTTTTTTTATATATTATTATCTACGGATCC
TGCGTTTTTGGATCATGATCGAGCCAAGTATCACAACTTCTTCTACCCATCCTGTATATT
GTCCTTTTCATTCTGTGTTGAAATATAAACTTATTATATTAGTAGGCGAGATTTTACGAA
AAAGGTTCTTTATATTCCTTTATATTCATAGCATAGGAGAAACTACTATTTTTTTTTTTT
TTTTTTTCAATATCCCCTCGTTATTAGTTACTAACCCTAGTGATTGGATTTATATGCTTA
TTCTGATCGGAATATTCAAATGATTTTCATGGAATGACTATTCATCTATTGTATTTTCAT
GTAAATGAGGGGCAAGAAAGTTCTATGGAAAAATGGCGGTTCGATTCGATGTTGTTTAAC
GGGGAGTTAGAATACAGGTGTAGGCTAAGTAAATCAATGGACAGTCTTGGTCCTTTTGAA
AATACCAGTGTAAGTGAAGATCCAATTTTAAATGATATGGATAAAGACATTTTTAATTTT
AGCGACAAGTCTAATTACAGTAATGTTGATCATTTAGTCGGCGACAGATACATTCGGAAT
TTCATATCTGATGACACTTTTTTCGTTAGGGATAGTAATAGGGACAGTTATTCCATATAT
TTTGATATTGAAAATACAAATTTTGAGATTGACAACAACCGTTCTTTTCTAAGTGAACTA
AAAAGTTCTTTTTATAGTTATCAGACTTCTAGTTATATGAATAATGCACCCCAAAGTGAC
GATACTCGCCACGATCGTTACATGTATGATACTAATTCTCATTATAGTTGGAATAATCAC
ATTAATAGTTGTATTGACAGTTATCTTGGTTCTCAAATTTGTATTGATAGTTATATTTTA
AGCAACAGTAACAATTACAGTGACAGCTACATTTATAGTTACATTTGTGGCGAAAGCGTA
AATAGTAATAAAAGCGAGAGTTCCAGTATAAAAACTAGCACAGATGATAGTGATTTTAGT
ATAAGTTCTAATAATTTAAATGTAACTCAAAAATACAGGCATTTGTGGATTCAATGCGAA
AATTGTTATGGATTAAATTATAAGAAATTTTTAAAATCAAAAATGAATATTTGTGAACAA
TGTGGATGTCATTTGAAAATGAGTAGTTTTGATAGAATCGAACTTTCGATTGATCCCGGT
ACTTGGGATCCTATGAACGAAGACATGGTCTCTCTGGATCCCATTGAATTTCATTCGGAG
GAGGAACCTTATAAAGATCGTATTGATTCTTATCAAAAAAATACAGGATTAACTGAGGCT
GTTCAAACAGGCACAGGTCAACTAAATGGTATTCCCGTAGCAATTGGTGTTATGGATTTT
CAGTTTATGGGTGGTAGTATGGGATCTGTAGTGGGCGAAAAAATCACACGTTTGGCCGAG
TATGCTACCAATCAATTTTTACCTCTTATTCTAGTGTGTGCTTCCGGAGGAGCACGCATG
CAAGAAGGAAGCTTGAGCTTGATGCAAATGGCTAAAATATCTTCCGCTTTATATGATTAT
CAATTAAATAAAAAGTTATTTTATGTAGCAATCCTTACATCCCCTACCACAGGCGGGGTG
ACGGCTAGTTTTGGTATGGTGGGAGATATCATTATTGCCGAACCCAATGCTTATATTGCA
TTTGCAGGTAAAAGAGTAATTGAACAAACATTGAATAAGACAGTACCTGAGGATTCACAA
GTGGCTGAATATTTATTCCATAAGGGCTTATTCGATCCAATCGTACCACGTAATCCTTTA
AAGGGCGTTCTGAGTGAGTTATTTCGGCTACATGCTTTCTTTCCTTTGAATGAAAATTAG
ATTAGAGTCTTAATTTAATATTTAATATATTTAATAAGAGTATTAATTTAATAAAACTTA
ATAAATTTTTTTATGTGTGGTGATCAAGTAGTTATTTAATTTATAGGAATCAAAGTCAAA
ATCCGAAGAATGGATTTTGACTTTGGTAACATAAGATTGAATTGTAGAAAGAACCATCCG
GATCGTTTTTTTATCGATATTCCTGGTTACTAATACTAACTAGGAAATCTCTATTAAACA
AAAGAGTGAATTCTTTCAAAATAAAAGAGTGAATTCTTTCGCTTTCTTCCGTGGAATTAG
TTAACAAGGTCTTGCATCTTTCTATATCTCCCGAAAAAAATCCCCCACTAAGAATCCTTT
TTGTTGGATCGTATTATAACGAATTCTTTGGGAGTTTTTAGGAAATACTTTAAAATTTTA
TTAAATTATGAAATTTATAAGACAAGAAAAGATAATAACTACTAATACGAATAATAAAAG
GGTGGATTATCGTATATATATATTTCATGTAGAAACATGTAGAAAGATGAATTAGAAACA
TGTAGAAAGATGAATAGGTCCATTTATTTATATATTTATTGTATTTTATTAATTAATATA
TATTTCTTAAATTAATATATATTTCTTAAAACATATACTTATAGACTCCCTATCCCTATT
AAGTATATATATACTCACTTAGGTATACTTAGTATAATATAACAATTATATATGAATTAT
AAGATATCTTTATAACAATATAAGGATAAGGTTCAAATATAAAACAATAAATATAACAAT
AAATAACAGGTACAAATATTAAATCGAGGTACCCATTCTATGATAACTCTCAACAGTCTC
CCCTCCATTTTTGTGCCTTTAGTGGGCTTAGTATTTCCGGCAATTGCAATGGCTTCTTTA
TCTCTTTATGTTCAAAAAAACAAGATTTTTTAGATACAACAAGGACAAATCTTATATATA
TATTTTTTCAAGACTTACTTGGATCATAACACGGATATCTATTTAGTAAAATATGGTATA
ATATGCGGCTTCCTTCGAGCATAAGCTCTTATGTATGTGTAAACATGATAAATGAATTAT
AACTATTTTCAAATAGATCGGGATCGGGGAGAATTTCTGAAATGTAAAGTCAATATATCT
ATATGTATTAGGAAATCATATGAAAGGGATGTTATTATTTTAGTTTGGATCTAAGAAATT
CGATGAATTATCCCTAAAGGTTCACATCATAATAATGCTGGTTGATGAGAGTTACTTCGG
AAACAAAAAAAAGTAAAAAAAATTATTTTTGTTATTCTCCCAATTCCAATAAAATGCAAC
TAGGTCTAGTTAGAGTATGAGTTGGCGATCAGAACGTATATGGGTAGAACTTATAGCGGG
GTCTCGAAAAACAAGTAATTTCTGTTGGGCCTTTATTCTTTTTTTAGGTTCATTAGGGTT
TTTATTGGTTGGAACGTCCAGTTATTTTGGTAGGAATTTTATATCTTTATTTCCTTCTCA
GCAAATAATTTTTTTTCCACAAGGTATCGTGATGTCTTTCTATGGGATCGCAGGTCTTTT
TATTAGCTCCTATTTGTGGTGCACAATTTTGTGGAATGTAGGTAGTGGTTATGATCGATT
CGATATAAAAGAGGGCATAGTGTGTATTTTTCGTTGGGGATTTCCTGGAAAAAATCGTCG
CATATTCCTCCGATTCCTTATGAAAGACATTCAGTCCATCAGAATAGAAATTAAAGAGGG
TATTTATGCTCGTCGTGTCCTTTATATGGAAATAAAAGGACAAGGAGCCATTCCCTTGAC
TCGTACTGATGAGAATTTTACTCCACGAGAGATTGAGCAAAAAGCTGCTGAATTGGCCTA
TTTCTTGCGTGTACCAATTGAAGTATTTTGAAAAAAGGAACTGAAGAATGAATACTTTGC
AAGAGATAAAAAACTCAAGAATCATCTTTTTTTCTATAGCATAACTTAACTGAAGTTTCT
TCAGAACGCTTA
>CL81Contig1
CTCTTCCTCTCTCTCTTCCCAAAACCCAAGACTCTGTTTTTCTCTGTTTCTCCGGACTGT
GTGAACCTTAAGCTTTTTTAATGGCCAAGGACATGGAGGTTGCAGAGAGGGGCTCCTTCT
CAGCCAAGGACTACCACGACCCACCGCCTGCGCCGCTCATCGACTCGGCCGAGCTCACCA
AATGGTCGTTTTACAGAGCTCTCATAGCTGAGTTCGTAGCCACTCTTCTCTTCCTCTACG
TCACTGTGCTCACAGTGATTGGCTACAAGAGCCAGACCGACCCAGCCACCAATGCTGACG
CTTGCGGTGGGGTTGGGATTCTGGGCATTGCTTGGGCCTTTGGAGGCATGATCTTTGTGC
TTGTTTACTGCACTGCTGGGATTTCAGGGGGTCACATCAACCCGGCGGTGACATTTGGGC
TGTTCCTGGCTCGGAAGGTGTCGCTGGTGAGAGCTGTGCTGTACATGGTGGCTCAGTCGT
TGGGGGCCATAGCCGGTGTTGCGCTGGTGAAGGCTTTCCAGAAGAGCTACTACACCAAGT
ACGGCGGCGGAGCAAACTCGCTTAGCGATGGGTACAGCACCGGAGTTGGATTGGCTGCTG
AGATTATTGGCACCTTTGTGCTGGTTTACACCGTCTTCTCTGCCACTGACCCCAAGAGAA
GTGCTAGAGACTCCCATGTTCCGGTTTTGGCTCCAC
>CL81Contig2
AACACAGAGAGAGAGAGAGAGAGAGAGAGAGAGAGAGAGAGAGTTGAAGTAAATTTAGTG
GAAGGTGATGAGGTGGGCTGTGTAGTAAAAAGGCAGGTCACACAGAGTCGGTGGAAGCGA
AAAGAAGACACAAAAATAGTAGGTGGGTTAACTCCACATGTTTCAAATTTTCCAGTAAAT
CTAATTCCTAATCTCTCACCACACCATATATACCCCCTCTCTCCTCACCCCCTCTCCCAC
ACCAAAAAAGCCTCTGTTTTTCTCTGTTTCTCCCAAACTCTGTGAAGCTTAAGCTTTGTT
AATGGCCAAGGACATGGAAGTTGCAGAGAGGGGCTCCTTCCCAGCCAAGGACTACCACGA
CCCGCCGCCTGCGCCGCTCTTCGACCCGGCTGAGCTCGCCAAATGGTCCTTCTACAGAGC
TCTCATAGCTGAGTTCGTAGCCACTCTTCTCTTTCTCTACGTCACTGTGCTCACTGTGAT
TGGCTACAAGAGCCAGACCGAACTAGACAATTGCGGTGGGGTTGGGACCCTGGGGATTGC
TTGGGCCTTTGGGGGCATGATCTTTGTCCTTGTTTACTGCACTGCTGGGATTTCAGGGGG
TCACATTAACCCGGCAGTGACATTTGGGCTGTGCCTGGCTCGGAAGGTGTCGCCGGTGAG
AGCTGTGCTGTACATGGTGGCTCAGTCGTTGGGGGCCATAGCCGGTGTTGCGCTGGTGAA
GGCTATCCAGAAGAGCTACTACACCAAGTACGGCGGCGGTGCCAACTCACTTAGCGATGG
GTACAGCACCGGAGTTGGATTGGCTGCTGAGATTATTGGCACCTTTGTGCTCGTTTACAC
CGTTTTCTCTGCCACTGACCCCAAGAGGAGTGCTAGAGACTCCCATGTTCCGGTTTTGGC
TCCACTGCCAATCGGGTTTGCTGTGTTCATTGTTCATTTGGCCACCATCCCAATCACTGG
CACTGGCATCAACCCTGCTAGAAGTCTTGGACCTGCTGTTATCTTCAACCAAGACAAGGC
TTGGGATGACCAATGGATTTTCTGGGTTGGACCCTTCATCGGAGCAGCAATTGCAGCCTT
CTACCACCAATTTATCTTGAGAGCAGGAGCTGCCAAGGCCCTTGGATCATTCAGGAGCCA
CCCGAGTGTTTGAATTGAAATATTTTCTGAGAATGTGATGGGATTTGGAAAACAATGTTA
ATTATTATGAAGGGTAATATTTATATTTAATTGTGCTTAACTTATGCTTTGTGTATGAAG
GTTTCATTTGGTCATCTCTCAAATAAATTTCCATCAGAAAAAGGGGCTGAGAGGCCATGA
ATTTGTAGATATTGTCACGTACTTGCCTTTGAATTTACTTCAATGTCATTGCCATTTTCT
C
>CL83Contig1
CATTTTCCAAAATGGCCAAGCTCCTCCTCAGCCTCGCCGCTCTCTTCTTCCTCTTCGCCT
TCTCCCGCGCTCACACCTCCTCCGATCTACCCGCCAACGAAATCAAAGCCCGCGATCCAG
CCGACGTCAAGTTACCCGAATCCAATCCCAAGCGCAAAACCCCCACCACCACCACCATCC
TCTTGCCTAGCGAGAAACCCGACACCGAGTCCGCAACCGGCGCCACCATCTTACCAAAGG
AAGAGTCGACCATCGAGACCGTCCCGTTGACCGTCTTCAGCTTCCGCCCCGTCAACCGCC
ATTTCCCCAGGCGCCCCTTCCCGTTGTCTTTCCGTCACGGCCGCCCATGCGGCCACGGCC
GCCGCCCCTGGACCCCGCGCTTTCACGGAGGCGAGCGCGAACATCGCGAGGGCGAGTCTG
TTTCGTACGGCAACGATATGATCATGGCGTCCGGGGACAACATGGGATTCGATCCGGCGT
TTCGCGGTGGAGAGCGACAGATCCCCGCTAGGTGGGTCAATTTCCGCCACGGTGGGCCTA
GGTTCCCGTTCAGGCATGAGGAAGAAATGGAATTGGAGAGGCCGCATCACCACCACCGCC
ACCACCATGACCACGACCAAGACCGCCGCGAAGGATTCGAAGGAATGGAGAAGCCGTTTA
GAGAGCACAAGCATGAGCATGAGGGCGGTTTGATGAGGAAGTTCCGCAAGTTCTTGAGCC
ACTTTTGAGCTTTGAAACCATTGATTGATCCCACATATCAATCTAATCTATCTTTTTATG
CTTACTTCTAGTTTATGTAAAGAACTTTGCATCCATGAGAGATGTTGAATCGTGTTTATG
TTCGTAAACTCATAATCGTATGTATGTATGTATGTATGTATTTGTTTGTGTTTGTGTTTG
TATTTGTATTGAGTATGAGTAGATTGTGTTTATGTATTTGTACTTGATGAATTTGAATTT
TGTTTGAGATTATTGGTTCTCT
>CL83Contig2
AATCTTAAAACAAATTTCAAATTTATCAAGTGCAAATACATAAACACAATCCACTCATAC
TCAATACAAATACATACATCCATACGATTATACGAACACAAATACGATCCTACATCTCTC
ATGGATGCAAAGTTATTTACAGAAACTGGTAGTAAGCAAAAAAGAGAGAGATCGATATGT
GGGAATCAATCAATGCCTTCAAAGCTCAAAAGTGGTTCAAAAACTTGCGGACCCTCCTCA
TCAAACCGCCCCCATGATGCTCATGATCATGCTTGTGCTCTCTCGGCTGCTTCTCCGTTC
CTTCGAATTCTTCGCGGCGGTCGTGGTCGTGTTCATGGTGGTGGCGGCCGTGGTGATGGT
GATGAGGCCTCTCCAATTCCATGTCTTCCTCATGCCTGAACGGGAACCTCGGCCCACCGT
GACGGATATTGACCCACCTAGCGGGGATCTGGCGCGCTCCGCCTCGAAACGCCGGATTGA
ACCCCATGTCGTCGCTGGACGCCACAAGCATATCGTTACCGTACGAAACGGCATCGCCCT
CGCCTCCGTGAAAGCGCGGGGACATGGGGCGGTGGGCGTGGCGGCAGCGGTGCCCGTGAC
GGAAAGACAACGGGAAGGGGCGCCTGGGGAAGTGGCGGTTGACGGGGCGGAAGCTGATGA
CGGTCAACGGGACGGTTTCGCTGTGCTGGAACTCGGTCGACTCTTCGTTGGCTAAGATGG
TGGCGCCGTCAGATTCCGGAAGCTTCGAGGTGGTGATCTCGCGCCATTCGGGAAGGGTTG
CGGGATCGTCGACGGGTTTCTCGCTAGGCAAGAGGATGGTGGTGGTGGGCTGTCTGGGCT
TGGGCCTGGATTCGGGAAACTTGGCGCCGGCCGGATCGCGGCCGCTGATTTCGTTGGCGG
GTAGGTCGGACGACGTGCGGGCGTGGGAGAGGGCGAAGAGGAAGAAGAGGGCGGCGACGG
TGAGGAGGAGCTTGGCCTTTTTCA
>CL83Contig3
CTCCTCCTCAGCCTCGCCGCTCTCTTCTTCCTCTTCGCCTTCTCCCGCGCTCACACCTCC
TCCGATCTACCCGCCAACGAAATCAAAGCCCGCGATCCAGCGCGACGTCAAGTTACCCGA
ATCCAATCCCAAGCGCAAAACCCCCACCACCACCACCATCCTCTTGCCTAGCGAGAAACC
CGACACCGAGTCCGCAACCGGCGCCACCATCTTACCAAAGGAAGAGTCGACCATCGAGAC
CGTCCCGTTGTCTTTCCGTCACGGCCGCCCATGCGGCCACGGCCGCCGCCCCTGGACCCC
GCGCTTTCACGGAGGCGAGCGCGAACATCGCGAGGGCGAGTCTGTTTCGTACGGCAACGA
TATGATCATGGCGTCCGGGGACAACATGGGATTCGATCCGGCGTTTCGCGGTGGAGAGCG
ACAGATCCCCGCTAGGTGGGTCAATTTCCGCCACGGTGGGCCTAGGTTCCCGTTCAGGCA
TCAGGAAGAAATGGAATTGGAGAGGCCGCATCACCACCACCGCCACCACCATGACCACGA
CCAA
>CL85Contig1
GAGAACGTTCTTTTGCGGATGTTATTACCAGTATTCGATACTGGGTCATTCATAGCATTA
CTATACCTTCCTTATTTATTGCGGGTTGGTTATTCGTCAGCACGGGTTTAGCTTACGATG
TATTTGGAAGCCCTCGCCCAAACGAGTATTTTACAGAAAGCCGACAAGGAATTCCATTAA
TAACTGGCCGTTTTGATCCTTTGGAACAACTCGATGAATTTAGTAGATCTTTTTAGGAGG
CCAAAATGACTATAGATAGAACCTATCCAATTTTTACAGTGCGATGGTTAGCTGTTCACG
GACTAGCTGTACCTACCGTTTCTTTTTTAGGGTCAATATCAGCAATGCAGTTCATCCAAC
GATAAACCTAATCCGAATCATAGAGCTACGACACAATCAAACCCGAACGAACAAAGTGTT
GAATTGAATCGTACCAGTCTCTACTGGGGGTTATTACTCATTTTTGTACTTGCTGTTTTA
TTTTCCAATTATTTCTTTAATTAAAATAAAAAAAGAATAGATAGTAGGAATTCTCTTATC
CCATTCGGAAAGATATCATCTCATAATTATCTATGGCTGTTTATGTCTCTAGCATGACCA
CTTGATAAAATGTGGAGGAAAGTAGGACAAATGGCCGATACTACTGGAAGGATTCCTCTT
TGGATAATAGGTACTGTAGCCGGTATTCTTGTGATCGGTTTAATCGGTATTTTCTTTTAT
GGTTCATATTCCGGATTAGGTTCATCCCTGTAATAATCGGATGAACTGAGTTGTAGACAT
GAAAGCATAAGAACTCAACGGGATCCCCCTCGAATCAGACAAGGAAAGAGGGGGTAAGTC
CCGTTGAGTTCTTAATAATCATAATATTTTTTTTTAGAGATGTTTCAAAAACATCCACCT
TTTCTGATGATGTTTTTAAAAAATGAACTTCGTTAATTGATTCAGAACATCTGTTACTCA
ATAGTATCTGTCAATACTTAAAACAAAGAAGGAATCACTCGATTTACCCTTTTTGGATGA
CTCACAATTATATAGAAATATAATATATTTCTATCAATCAGATATCATGCAAACCCTTTC
TATACTAATAGAATAGAACCTTACTTCATTTAATCTAATAAATATTTAATCTAATAAAAG
TGAAATTTTTTTTTATAAGTTCGTTGAAATTGAAGAAGTTCTATATTGCTCAATAAATTG
ACCTATATTTATTTGTCCACTACCACTATGTTACGTAAGAAATCTAAAAAAAAAAAAAAG
GGTTATGATAAAATAAACCTATATATAAAAAAAAAAAAAAATGAAAACTACAAATATCCA
TTTTTTACGAATGGGATCGAGAATCTTTATTAATTCGACACAAGAAAGGGTTGGGTAAAA
TTCCGTTTCTTGTGTCAAGGACTAGGAGACGAACAATCTCCCCTAAAATCCTTTGTTCCT
CTCATTTATACTTTGGTTTCTATTCTCCGCTTATTTATCTTTTGTTTTGATTCTAGTCAA
ATATAAAACTATTGATTCATTCTATATCATACCGTTTCAATTTGGATTGAAAAAACAAAT
AAATAAAGAAGAGTTAAGTAAAACAGTCAGTCGCCTTCACAATATACTATGACCAGGAAT
GCGGTATTAAGTAATTCCCGAAATCCGGTAGAATAAAGAATATAAATAAGCAAAATTTTT
TTGATCATACATAATTCCCAACAAAAATTTGTTTATTTTTAAAGCTTGATGTTGATAAAT
CCGCAGATCTAGAAATTCATTTCGGACAATTGAACCTTCTCAAACTGTTTCTTTTTAAGA
ACCAAAAAGATTTGTGCCAAAATAACAGATGCCAAGAAGAGCAAAAGACCTTGGACACGT
AATGGATCTTGAAGTACTATTTCCGCATCTCCCTGACCAAATCCACCCACATTAGGATTA
CTCGTTAATGGTTGATCAAGTTTGATGGATTCGCCCTCTGAAACAAGAAGTTCCGGTCCT
GGAGGGATAATATCAACCACTTGACGTCCATCCGATGCATCCGCTATGGTTATTTCGTAC
CCCCCTTTTTCTTTTCGTATTATTTTGCTTACTATACCTGCTGCTGTAGCATTATAAACA
TTATTGTTACTCTTGCTCCCGTCGGGATAAATCTGACCCCTTCCCCTGTTCCCGCCTACA
TATATGGGATATTTTAAGAAGTGCACATCTTTCTTAGTAGCGGGGTCCGGGGAAAGAATA
GGAAAGGTGATTTCACTATATTTCTGACCAGGAACCGGACCTATCACAAGAATATTTTTT
TTAGTGGGACGATAGCTCTGAAAAGACAGATTTCCTATCTTTTCTTTAATCTCGGGCGAA
ATACGATCGGGAGGGGCTAATTCAAACCCCTCGGGTAAAATAAGAACAGCCCCGACATTC
AAAGCTCCTTTTTTACCATTAGCAAGAACTTGTTTCAGTTGCAGATCATAAGGAATTCGA
ACAACTGCTTCAAATACAGTATCAGGAAGTACCGCTTGTGGAACCTCGATATCCACGGGT
TTATTAGCTAAATGGCAATTGGCACATACAATACGGCCAGTCGCTTCTCGTGGATTTTCA
TAACCCTGCTGTGCAAAAATGGGATATGCATTTGAAAGGGGTGCCTGGGTTAGTATATAT
ATCATGAGCGATACGGAAATGGATCGAGTAATCTCTTTCTTTATCCAAGAAAAGGTATTT
TTAGTTTGCATGGTCCAATCATTGATCCCGAAAATTTCTACAATAAAATTAGGTAGGTCG
CTAGTATAGTTCCCTATCTATAATTTTGCTATTTACTTAAATATTAAATATAAATAATTT
TACTGGAATATTGGAGGAATCCCTTGGATGGGTAGTAAGTACAATTTTGAATGTTTTGCT
TATGTACAAAGTAACAAATATTATAATTGGATCGTTCGATCACTTTTCAGTCATTCATTG
AATGATAAATCACTACAAGTGAAGGAGATACACGATTTAAATAACGAAAGATCCAATATT
TAAAAATTGTATCTAAAATGACTGGAAAAGTAGAAACAAGACCGGATATAATTTGATCAT
TATGAGCAAATCCAAAATCTTTGTAGACAGAGCCAATCATTAATTCCCAACCGTGGGGCG
AATGGAATCCTATACATAAATCAGTTAATAAAAGAATAGAAAAAGCTTTTATTGTGTCGC
TTAAGTTGTATAGGAATTCTTGAAACCAAGAGTTAAGAATAACAAGTTCTTCATTACCTA
GAATAGAATAACCACTTAGAATACCGAAACAGATTATATTTGTCGAGAAGTGTAAAATTG
TATGGATGCGATCCTCGTTGTGCATCTTGATCAATTGGATCGTTTCTTTGTAGATTTCGA
TGCGAGGCTTTTGTAAATGTGTTTCCGGGTATTCCTTTATCATTTCGTCCAAACGTAAGA
GTTCCTCTAAGTCTATGAATTCTTTTAGAATACTCTTTTCTTGAATATCATTCAAAAAAA
TTTCGGATTGCCTAGTATTCCACCAATTAGTAAACCAAGATTCCAGACTTTTATTAAATG
AGAGAGAGATCCACCAAGGCAAAAATACTATAGATGCAAGATATAGAAGGGAAATTAATA
CTTTCTTTTTTGCCATTTTTTCGTCTGTGAATTTTAAAATTTTTAATGAACGCACCTCAT
TCGTCGACTCTATATGATACTAATATTTCTATCAAGCATAAGTTCTATTACAAGTCATCG
ATGTATTTCCGGATTTTTTTGTGATTCAGTACAGCGGTTAGTCCTTGAATTTAGAAAGAA
TATAGAATAAGAAAGAGCCCTCTTCAAATTAATAGTAGTCGGATTTCGAGACGAAAGAAC
TCCCGTTCTATCAAAATATCAAATATTTAGTATTTAGAAAAAAAAATTCTTTACTTTATG
ATGAAATGTTTTGTTTTGATATATGATGAATCTATCATTTAGATTTGTTACTGAATTGAG
TTAAGTGGATTTACATACGCATAAAAAAAATTGTGGACATAAACAATTTAGTTTTAGAAT
TGTTTCATATACGTTTGCTTTGGCTCGAGAGACTTCTAGAGCGGCCG
>CL86Contig1
CCTGTCTTTGGGCATCATTGAAGTATGCAGGAACAGTAACGACGGCATCCTTGATTTTCT
TCCCAAGGAATGCTTCGGCTGTTTCCTTCATCTTAGTCAAAATCATGGCGCTGACCTCTT
CGGGGCTGAAAACCTTGGTCTCACCATCCTTGATCCTCACTTGGATATAAGGCTTTCCAT
CTCTGTTAACAATCTTGTAAGGAACAAGCTTCATGTCTTTCTGAACTTCCTTGTCCTCAA
ACTTTCGTCCGATAAGTCTCTTGACATCAAAGACAGTCCTTTCAGGGTTCACAGCTGCCT
GGTTCTTAGCAGCCTCACCGATCAGTCTCTCACTGTCAGAGAAAGCCACCCATGAAGGGG
TGATACGGTTACCCTGGTCATTGGCTATAATTTCCACGTGACCATTCTTGTAAACACCAA
CACAGGAATAAGTGGTTCCAAGATCAATTCCAATGACTGTTCCCAACTTGGTCGCTTCTT
CTTTCGCGATGGAAATTGCAAAAAGGCACCCGAATGTGACGATCGCAAGCACGACGAGAG
ATCCTCGAGCTCTCCACGAGCCAGCCATGGCGTCTGCGCAGAACGAAAGCTCTCCGCGTC
TTCTCTCTGCGTCCGAGATCGTAGTGCAATGAATGATGGCTTCTCTGACCTCTATGGGAA
TCCGGAGGAGTCCTTGGTGTTTCTGGTTCTCTCTTTCTC
>CL86Contig2
AGGAACTCTGTTTTCTTTATCAAAATAAAGAAATTACAGTTCTAACAAAAGGACCTGAAA
TGTATCTCCACTTCAAAAACAAGATAAGCCTGAGGGGTACCGAAATTCGTCTCCCTCGGC
TTCTTCTATCCCCATCGGAAAAATTACAGTACAAGTCTCCTTCCCCTAAACCTATAACCC
CTCTGTCTCTCTCACTCCTCACTGCTTCCAACTGTGGTCGATGAAAATAAAATAAAGCTA
CTCTTTTAAAGCTCGTCATGCGACTCATCGTCCTCCTCTGAGGCTCCAGCACCACCTGGG
GCACCTCCTGACCTCTGGTATACGGCTGAGATGATGGGGTTGCACACGGCTTCAACCTCC
TTGAGCTTCTCATCGTAGTCTTCCTTCTCGGCAGTCTGGTTGTCGTCCAACCATTCGAGG
GCTTCCTTTGTGGCGGTTTCAATCTTTTCCTTCTCATCGGACTCGAGCTTGTCAGCTAGC
TTGTCTTTGTCGTTGATCTGGTTCTTCATGTTGTAGACGTAGGTCTCCAGGCTGTTGCGA
GCATCGATCCTCTCCTTCACCTTCTTGTCTTCCTCGGCAAACTCCTCTGCCTCCTTAACC
ATGCGCTCAATCTCCTCCTGGCTGAGACGACCCTTGTCGTTTGTGATGGTGATCTTTTCA
GCTTTACCCGTGCCCTTGTCTTCTGCCCTCACGTTAAGGATACCGTTAGCATCAACTTCG
AATGTGACTTCGATTTGAGGAGTTCCCCTTGGAGCTGGAGGAATTCCGGTGAGATCAAAT
TTACCGAGGTTCCTGCAATCTTTTGTGAGACTCCTTTCACCCTCAAAGACCTGAATGGAG
ACAGTTGTCTGCTGAT
>CL86Contig3
TTTTTTTGAAACTGTGTTTTTTTTTATCAAAATAATGAAATTACACGTTCTAACAAAAAG
ACCCGATAAGCCGAGAGAGTCGAAATTCGTCTCCCTCAGCTTCTTCTATTCCCNATCGGA
AAAATTACAGTAAAAGTCTTCTTCCCCTAAACCTATAACCCCTCTCTCTCCTCACTGCTT
CCAACCGTGTTCGATGAAAATGAAATAAACTACTCTTTTAAAGCTCGTCATGTGACTCAT
CGTCCTCCTCCGAGGCTCCGGCACCACCCGGGGCACCTCCTGACCTCTGGTAGACGGCTG
AGATTATGGGGTTGCACACGGCTTCAACCTCCTTGAGCTTCTCGTCATAGTCTTCCTTCT
CGGCGGTCTGGTTGTCATCCAACCACTCGAGGGCTTCCTTTGTCGCGGTCTCAATCTTTT
CCTTCTCATCGGACTCAAGCTTGTCAGCAAGCTTGTCTTTGTCATTGATCTGGTTCTTCA
TGTTGTAGACATAGGTCTCGAGGCTGTTGCGGGCATCGATTCTCTCCTTCACCTTCTTGT
CTTCCTCGGCAAACTCTTCTGCCTCCTTAACCATGCGGTCAATCTCCTCCTGGCTGAGAC
GACCCTTGTCGTTTGTGATGGTGATCTTTTCAGCTTTACCCGTGCCCTTGTCTTCTGCCC
TCACGTTAAGGATACCGTTAGCATCAACTTCGAATGTGACTTCGATTTGAGGAGTTCCCC
TTGGAGCTGGAGGAATTCCGGTGAGATCAAATTTACCGAGGTTCCTGCAATCTTTTGTGA
GACTCCTTTCACCCTCGAAGACCTGAATGGAGACAGTTGTCTGCTGATCCTGGTAAGTGG
TGAAAACCTGGGATTTCTTGGTTGGAATAACGGTGTTTCTTGGGATAAGCTTGGTCATAA
CTCCTCCAACAGTTTCAATACCGAGGGTGAGAGGAGCGACATCAAGGAGAAGGATATCTT
TGGTTTCTTCACCACCCTCTCCACTCAAGATGCTTCCTTGTACAGCGGCACCATAAGCAA
CAGCCTCATCAGGGTTCACACCCTTGTTTGGCTCCTTGCCATCAAAGTAGTCCTTAAGAA
GCTGCTGGACCTTGGGAATCCTGGTACTTCCACCAACAAGCACAATCTCGTCGATCTGTC
GCTTCTCCAGGCCAGCATCATCCATAGCCTTCTTCACAGGTCCCATGGTCTTTCTGAACA
AGTCATTGTTCAACTCTTCGAATCTAGCTCTGGTTAGGGGTTCAGAGAAGTCCACTCCAT
CGAAAAGGGATTCAATCTCCACACGGACCTGGTGCTGGCTACTGAGTGCTCTCTTGGCAC
GCTCGGCTTCCCTCCTGAGTTTTCCAAGGGCTCTGTTGTCCTTGCTGATGTCCTTTCCGT
GCTTCTTCTTAATCAACTTGATGAAGTACTCCATGATCCTCTGGTCAAAGTCCTCACCTC
CCAAATGGGTGTCTCCATTTGTGGAAAGAACCTCAAAAACACCATTATCAATTGTCAAAA
TACTGACATCGAAAGTTCCACCACCAAGGTCAAACACAAGGATGTTCTTTTCGCCACCCT
TCTTGTCCAAACCATATGCGATGGCGGCTGCGGTTGGTTCATTGATAATCCTAGCAACAT
TCAGCCCAGCAATCACACCGGCATCCTTGGTTGCCTGTCTTTGGGCATCATTGAAGTATG
CAGGGACAGTAACGACGGCATCCTTGATTTTCTTCCCAAGGAATGCTTCAGCCGTTTCCT
TCATCTTAGTCAAAATCATGGCGCTGACCTCTTCGGGGCTGAAAACCTTGGTTTCACCAT
CCTTGATCCTCACCTGGATATAAGGTTTTCCATCTCTATTAACAATCTTGTAAGGAACAA
GCTTCATGTCCTTCTGAACCTCTTTGTCTTCAAACTTTCTTCCGATAAGTCTCTTGACAT
CAAAGACGGTCCTTTCAGGGTTCACAGCTGCCTGGTTCTTAGCAGCCTCACCGATCAGTC
TCTCACTGTCGCTGAATGCCACCCATGATGGGGTGATACGGTTACCCTGGTCATTGGCTA
TAATTTCCACATGACCATTCTTGTAAACACCAACACAGGAATAAGTGGTCCCAAGATCAA
TTCCAATGACAGTTCCCAACTTGGTCGCTTCTTCTTTAGCAATGGAAAATGCAAAAAGGC
ACCCGAATGTGACGATCGCGAGCACGATCAGAGATCCGCGAGCTCTCCAAGAGCCAGCCA
TGGCGTGTGCTCAACTACGAAAGCTCTGTGCGTTTTCTCTCTGCGTCGGAGATAGAAGTG
TAAGGAGGGATGGCTTCTGGTGGCCTCTCAGGCGATTTTGGAGGAGTCCTTGG
>CL87Contig1
CACTACTACACACAGAAGTTAGAGAGAGTGAAAATGGCAGGAATCGTGAGCAAGATTGGA
GATGCCCTCCACATTGGAGGAAACAAGAAAGACGGCGAGCACACGGACAAGAAAGGCGAG
CACACGGACAAGAAAGGCGAGCACCACACGGACAAGAAGGACGAGCACCACAAGGACAAG
AAAGACGACCACCACAAGGAGAAGGACGGCGACCACCACAAGAAGGACAAGGGCGACCAC
AAAGACAAAGGCGAGAAGAAAAAGAAGAAGGATAAGAAGAAGGATGGCCATGGGAGCGGC
AGCAGCAGCAGCGACAGCGATTGATCCGCCCTTGCTACTTCGCATGTGCATGCATCTGCC
CAATAATCAGGTGTTTCATGTTTGGGGCGTCAAGAGAGCATGCTCAAGTCCTGTTTCCTT
TTCGTAACGGCCAATATTTACATTCAAAAAGAAAAGGCTTCTTTCACAGCCCAACCAAAA
ACCCAAAAAAACGTGTTTATTTTCTTGTTACTAGGAAGTTGTAAAATGTTTCTGGGAAAC
CTTGGAAAGCCTTTGTGATATGAAATAATAATGTGGGTGAATGCTCAGTACTATCTGTGT
TAATTGATTTAGTTGTTTAATATATCTGTACTGCCCATCATAGTAGCGTTTTGTAATTAA
ACAAGACATTTAAGTAAAAAAAA
>CL87Contig2
ACATAACACTACTACACACAGAAGTTAGAGAGAGTGAAAATGGCAGGCATCGTTAGCAAG
ATTGGAGATGCCCTCCACATTGGAGGAAACAAAAAAGACGGCGAGCACACGGACAAGAAA
GGCGAGCACCACACGGACAAGAAAGGCGAGCACCACACGGACAAGAAGGACGAGCACCAC
ACGGACAAGAAGGACGACCACCACAAGGAGAAGGACGGCGACCACCACAAGAAAGACAAG
GGCGACCACAAAGACAAAGGCGAGAAGAAAAAGAAGAAGGATAAGAAGAAAGATGGCCAT
GGGAGCGGCAGCGGCAGCAGCAGCGACAGCGATTGATCCGCCCTTGCTACTTCGCATGTG
CATGCATCTGCCCAATAATCAGGTGTTTCATGTTTGGGGCTTCAAGAGAGCATGCTCAAG
TCCTGTTTCCTTTTCGTAACGGCCAATATTTACATTCAAGAAGAAAAAGGCTTCTTTCAC
AGCCCAGCCAAAAACCCAAAAAAACGTGTTTATTTGCTTGTTACCAGCAAGTTGTAAAAT
GTTTCTGTGAAACCTTGGAAGGCCTTTGTGATGTGAAATAATAATGTGGATGAATGCTCA
GTATTATGTGTTAATCGATTTAGTTGTTTAATATATATTTGTATTGCCCATCATAGTAGT
GTTTTGTAATTAAACAAGACATTTAAGTGTTATTTAGTATTATTAGCTTTTACG
>CL90Contig1
GGACATANAAGGGGCTGCTAGTAGTAGGATGCATAGAGGGACTTTAGTCTCATATTCATG
CCGCTGCTTAACTATGAGTACGAGTTGGAGCTCTTGGGTTCATGACTGGTGCTACTGCTA
TTGAATCATCTCTTTGAAGGCCAAATGCCACATCAGTAAGAGAAGTGGGCAAAAAAGCTG
CTATACTAACCGGTACCAGTGGTGGTGTCATAGAAGTAAGCGCTGTTGTCGGAAGGAGTA
AGGACTAAATGCCCAGAGTCAACCGCTGGTGGTTCAGGAAGTGAATCAGATTCATCCTAT
AATAAGTAATAAGATGGTACGAAAGGGATTGATTGGGATTCATCGACATCTGAGATTCAT
TTTGAAACCAATGGCGGATCTTCCTCAATAGGAACTGAACGCTGGCATGAGGAAAGCTTT
GCTACTTCTCAGTGCATGAGGAATGAAAAGCGGAAAGAGCTTATTCGTGAAAAGAAAATA
ATGGAGTTCTTTGGACTCTCCCAAGAGCTTATGAGTGCACAAGAGCCGATATGCCAACAG
CTGATTCAATAGCTGTGGATTCAATTCCTTCATTCAAACCTGAACCCGAAAGAGCCTATT
GGAGAACAGTAACAAGAGTAATTAATGGCGGATTCACTCTCAAATCGTCCTTCTCATCTT
TAAAAGCCAAATCATCGTCCGCATCTAATCAATCCCCAATCGTCTGGTATCCCTCTTCTC
TTTCTGCAAGAAATCGTCCTCATCGAATTGTCCGCATGCGCTCTCCAAATAGCGTATTCG
TGGTATTCTCTTCCCAACAGCTTATTCTATTCCAAATTCCTACTCAACGTAATGCACTCG
CTCGCCTTCGGGTGAGGGAAGAGTTCGTCGCTTCCCGAAGAGAGGGTATTCATTAAAGCA
GTAATCATCGAAGGCATACCGATACCGAAAGAGTAAAGGTAAAAAGTCTCCGGTTAGAGT
CACCAAGAAAGCAACCCTAGCCCTTAGCGCAAGCACTAAGTAAGCAAGCTACCTTAGCGT
TTCACGCCGATCCGGAGCGCACATTGTTGAACAAGCTCATTCAAGTGCGTGCGGAGGACA
CGTCAACAGCCAAATGCTTGCCAAGAAAATCATGAGGCAAGGCCCCCAAAGTAAGGGTTT
CACCTTTGATGGAATTTTCTTTTAGCAGCTTGTGGAGGCCTACCTAACTCTATGGCGAAG
CAGCGAGGGTTGTCCGGAGGCGTCAAAAGCGGCCTCGGAGCGCAGTGTTAAGGTTGTAGT
TGTTGAACGCGCAACCAGAGAGGAGAGCTATAGGAGCAAGACTGTGTTTGGACTGGACGC
AGTTTAAGGTGAAGGTTCAATTGATCTTGCCTTGTAGGTAGGCAGCGCCTCGAGAAAGAC
CATAAACATAAAAAAGAGGAACTCGATTGGAGATTCTCAAGACTATCGAACTGAACTCGA
GACCAATAACTCTAAAAGTTAAAGTTTCTCTTGACCTGAAGCTGCCTTTGTATTCGTACT
TCTTGACCAAATAGAATATGCTTCTCGCCCCAATCTCCTCTCCTTCACTTCTCTTATTTA
TCTTTGTATTATCACCTGAGCATCAATCTAGCTAGACTAGGGCAACCGTTGAGTAGACCA
CAGAACAATAGAAGAGTAAGCAAAGCAACCTTTTCTAATCGAAATTGGAACTTCTAAAAT
TTCTTTTCACTTCCTCCCCGTTCAAAGAGTCTGAAATAGGACTTCACTTCTAAGGGGCGA
TCGGCCTCATCACGTAGCTTTCTTTCCATCTTACTGTGACTTCGATCGATATACTACTCT
ATTTGAAGCGGATGCTTCCTTCCTCGGCTGATGAGAAATGACTAGCTCCGAGGCGCTTTG
AAATGACAATAATAGGGAACGAGCTTTGCGGCCTCAAAACGATCGTCGTCGTCTCGCTGG
TCAACGGAGACTTGCGCTAAAAGATAGGAGGTCGCATATGAACAACTTAGCACTTTTGAG
TCTGGTCTTGTCACTCACTTTATACTCATTAGCCCTCTTTATTTATATCTAAAGGCGGTG
TCTGACAGCTGCTTACTTAGCGAAGCCTGAATGAACGCCCACATCTTTCTCTCTGGCTCT
GTAGCTGGAACTGCGGATCAAACAAAGGGAACAGTATCACGAACGACCATTGCCTAGCTG
ACACCCTTCTTGCTCTGCTTCCACTACGCCACACCAACCTGACACCTTCCTGTGCACCTT
CTTTCTCGGCAAACCTCCTCACTACGCTCGCCTCAGTCCTCTGTTACCGGTGCCCTTACC
TCTTGCTATTGACCGGTGGTCCGCCTTTTGCACTCCCGAACTAGCTCTTTCTTAGTCTCT
CTCACTACGCGAGTCTCTCCCGCTTTCTTTGTCCCCAGGGGTCCGGGATCAAGCCCATTA
AATTTTTTGAACTATATATAGTATAGTGGTGGACAAAAATAAATGATGAGGAGTACTTTG
AATCAGTACTAGCGTCTTACAAATCGTATGAAAAAGCAAAAGTGTTCGTACTTTCACATA
CGTACTCAACCTATTCCGAAACAACCAATGCATATTTTGCTCCCATCCCCCTATCTCTTA
AAGCTTGCTTACTCCCCTTTCCCCTCACTGCCGCTCGCCTAAACGGAATCCGCGCACCGC
CCACCCGTCTCCCTAAACTCAAACCAGAACAACAGTACTAGATCACAATTATTATTCCCT
AAAACCCAGATGTACCTTGCAGTCTTTTCTCTCATACGATTCCTTAGCTACCAGTAGATA
GAATTCCTTTTCGAGGGGTTTCGTTCTTTACAAGTACTGGAAATGGGGATTCTTTCTTTG
CCACTGGGAAAGGATGAAACATCTGGACGGGGTTTGGATTCGAGCACAGGTGGGTTCGAT
TGGACCCTTCACTGGAGAAAGGAATGGTTTTCTCGCCGCCTTCTCACTCGGGGAAAAAAG
AGATTGCATTCCTTCCCGCTTATGATGCTGGCCGATGGCAACCTACTTTTCGAGAGGATG
CTAAAAAGGTAGCAACATGCATTCCGTTCCTCGTCCCAGGACAGGAGAGCAATGGATATT
TTGGTTTTGCAGGGGGGTTAGGACAGAGAAATGGAATAGAGGAGGTACTAGCCAGCTACA
GGAGAAGCACCTAGCTCCAAGTGATCCTATTCGTAGCTCTTCTGCTCTTTCTCTTCTTCC
ATACCCTCAAGTGGGTGGAATACCGGGCTAAGGGCACCTATTCCTTCATTTCCATGCATT
CCAGCCTCCGCGGACCACGGGAAAAGCTCATCTGCATATCTATCTTCCGAGGCTGGTGAT
CTCAATGAATCGGACCAAAATCCATGCTTTGTGGCTGCATCTCCCCCACCTATCTAGGCG
TTATCCCCATGGCGAAGCATCGAGTGTTAATATGATATGTATAGTAAATAAAGGAATCCG
CCTCACTGGACCCAATGACGAGCTAACGAGCTGACGAAAACAAATCTATTTCTATTCCTT
GGGCGGGGTGACTGGCTATCGAAGCTCATCAGCAGCCACCTACTTTTCAGATAAAGGGGA
GGAGACAAAGCACTCTTGTCTATCTATTCCGGAACTACCTGCTAACTCGAACCATCAATC
TCGAACTTTCACGGATGCAATCAAGAAGCTGTTAACTATGATATTCTGTCGGTATCTATC
TAACAATCAAGGGCTGACCTTCCTGCTTTCTCGATCCAATCTCGCACTTGGTCTGATCGC
ACCGTAGATCAAGTTGTAACCGAAGTAGACCAAGAAAGGAGTGGAATGATGATGACCGGG
CACTCTCTTGGATCTCATGGTTTGGAGCAAGCTCAGCTTTCCTTTCACTTGGCACGAGAC
ACCGTACGCTACACAGAAGAACACAAGATTGATGAATGAATTTCACATCTTTCCATTTCC
ACATTAGACTGATTCAATGGAGAAAGCTATTCCCTTCGGAGCGCATTTCCAGCTGTGAAG
ATAGACGACTCACATATATTATAGTATTTCAGAAAGGAATGTGATTCATCTCTACAAGCA
ATTTTTTCGTTCATACTCTTTCCCCATACGATAATGCTCTGTCTCTATGGATTGAGATGA
GAATCACTTCCCTCTCCATAGTCGGATTCTCTATGCCCATACCTCTGACGAACCGAACCA
AACAGTCTGATCATCCTTGTCCGTCCCCCTCTTCTGTCAATTGTTGAAAGAGCATAGCCC
AGGAATGAACCATATCGATCCGACGGTTTCAAGGAAAGAGGGAAGGTGAACCAGACCATA
GGGATCTCCTGATGAAGTCAATCAGAGAGGACGGTTAGGTTCTTTGTTGAATCTCCTCAT
CTGCTTAGCTTATAGAATCACACTGTTATAGCTATAGATAGGCTCAAATCACGGTTTATC
ACGATAGAAATTCCAATCAATGGTTGGATGATCAATACCATGGAACTATTCCACTGCTGA
ATGACGGAAAGCTCTGACTCCCTACTTTCCTGAAACCAAAGCTTTATTCAAGCCAAGCTG
ACTAAAGCTAAGAGAATCACTTTACCTCACAGCCTGAATGCATGCTTCCCGCTCCGAACC
TGGATGACTTCATTTCCTGTGCCCTATTCACTCTCTTCCTTCTCATTCATTGATCTAAGA
CAACTCTTGCTTGAAAGGACAGTTGAATTAAGATTAATAAGGTGTTCTATGAGTCCTCAG
AAAACAGAACTCCTAGTAGGCCACGAACTCCCTTTCAAGCTTTAACCGACCCGAATCAAA
TCCAGATGCCTCACCAGATAGTTCTCCTTTCATCTGTCCGATCAGGCAGCCAATTCTATG
CCACTAAAGCTTCATGCCATTGAAGACTGGTCCCGAAAGCGATTAGAAAGCGAACTAGGA
TCTGCAAGATTCGACTTTGATCCGCCTATGAACCTTGGTTCACGCTCTACGTATCTTATT
CTTTCAAGCTTTCTAGAGTCACCCTAACGTAACGGCTAAGAGAACTTGGCTAACTTCGAT
CAATTCCACGACTTTCCATCCTTCTGTGTGTTGTGGGATGTGAGTCATCAGTTCTTTCCT
CCGCCGTATAGTTTATT
>CL91Contig1
ACGAAGAAGAACAAGTTTATTAAGACGGTCATGACAATTGCAAGGACAATACAAAGTTGA
AAACTTAGCAGACTGTAAAATGTACAAACAAAAATAAGATACCATGGGAATGCCGGCAAC
TTGTTACTGTCGTGGAGGATGCTGAGGCAGTTGTTCTTGTTGCCGCGGCGGGACTTCTGG
TTGTTGTTGCTGTTGCTGCTCTTCCTGCAGCTGTTGCTGCTCTTCCTCACCTTGCCAAAC
CCAGACTATGTCTCGAAGAGCAGGTCTTATGTCGTCCAACATCTTCTGGAATTCCAATGT
ATCCCCACTTGATTTCTTCACCTCGACCAGATGAAAAGTTGGAGTGATTTCAAATATCTC
TGCATCTATGGACAAAATCCCCTTTCTACCTTCCTTTAATCCATCAATTTTCAACAATCC
ATCATCCTTCTTCTTCACTTTCAGCTCCACAACAGCAAATTGAACGTGTCGTCCAAATTT
TGGGTAGGAGGACTAAGAATAATCCCTGCCTTATTGGAGAACCTGGTGTTGGGAAGACTG
CAATTG
>CL91Contig2
NACTCGTTATTTTGGTAGACATTTCATTGTTTATCGATAACGTTGTGTTCGTCTAATTCC
ACTATTTTTTCTGTATTGAACTGGTACAGCCTTGAACATTCAAGTGAAGAACCATTAAAC
AAACAGCTTTCAATTGCCGCTACCGACCAAGTCCTTTTCGACATTAAAACAGACTACGTT
CAATGGCAAAGTGCAAATGAAAAAAAGATACAAATATATTGCCAACAGATCAACGAAATG
CGCCTACGTTAGCTTTTCAAACGGGAATCGGCTCCGGCAAAGACTCGGGAGCACCGCTGC
TGCCGTTTAGCACGGTCACGTTCCCATCAGAATCGACGTCCACAATGACCGAGTCGCCTT
CTTTGATCTCCCTTGCAAGCATCTTCTCAGCCATGCTGTCCTCCAACAGTCTCATGATCG
CTCTTCTTAGAGGCCTGGCTCCGTAGCTCGGGTTGTATCCTTCGTCAACCACTCTGTCTC
TGAACCTCTCCGTCACTTGAAGCTCTATCTCCTTCTTCTTCAACCTTTCGAATACCTCCT
TGAGCATTATATCTGCTATTTCCTTTACCTCCAGCTTGGTGAGTTGACGGAAAACAATCA
TTTCGTCCAACCTATTCAAGAACTCGGGTCTGAAGTACTGTTTTAGTTCCTCCGTCACCA
AGCTCTTAATTCTATTGTAACTGCTATCCTTCTCATCATAATCAAGGTCAAATCCAATGC
GTCGGCCTCCCTTCTCAATAACACTGCTTCCAACGTTAGATGTCATTATCAGAAGTGTAT
TCTTGAAATCCACGGTTCTGCCCTTGCTGTCGGTTAATCTTCCATCCTCGAGTATTTGAA
GCATCATGTTGAAGACATCGGGATGAGCCTTCTCAATTTCATCAAAAAGCACCACAGTGT
AAGGACGGCGTCGAACGGCTTCAGTCAGCTGACCTCCCTCTGTGTAACCAACATAACCCG
GGGGAGAACCAATGAGCTTGGAAACAGTGTGCCTTTCCATGAACTCACTCATATCAAGCC
GAATCATGGCTTCTTCAGAACCAAAGTAGTAAGCAGCCAAAGCTTTAGCGAGCTCAGATT
TCCCAACACCAGTGGGACCAGAAAAGATGAAACTGGCAATAGGACGATTAGGATTCTTTA
GTCCAACACGGGCTCGGCGAATAGCACGACTAATAGCCTTGACTGCTTCATCCTGACCAA
TAACTCGCTTATGGAGGGTCTCTTCCATCTTGAGGAGGCGGTCTGATTCATCGGTTGACA
CTTTCTCAACTGGAATTCCAGTCCAGGAGGACACAATATGTTGAATATCCACTTCAGTCA
CGAGAGGACCTACATCTCCTGCCTCACTCTCTGCCTTGCTCATCTCCTTGCCTTTATCAA
CAACAGCTGTGATCTGTGCCTTTAGGTCCATTTCTTTGTCACGTAACTCCCCCGCCTTTT
CAAAGTCTTGGCTTCTAACAGCCTCGTTCTTCTCTTTAGTGATCGCCCTCAGCTCTTTCT
CAATCCCTCTGGCTTCTTCAGGTAGCTGTGCATGACGAAGGCGAACTCGAGAACCAGCTT
CATCAACCAAGTCAATTGCCTTATCAGGCAAAAAACGATCACTGATGTACTGGTATGATA
GCTGTGCAGCAGATACCAAGGCTTCATCAGTGTAACGGAGCTTGTGGTGAATCTCATAAC
GCTCCCTAAGCCCTCTCAAAATCTGAATGGTTTCATCCACGGTTGGTTCAGGAACTTTGA
CTGGTTGGAATCGCCTTTCCAAAGCTGGATCTTTCTCAATGTGCTTTCTGTACTCATCGA
GAGTTGTGGCTCCAATGCACTGCAGTTCACCTCTTGCAAGAGCTGGTTTTAATATATTTG
CAGCATCAATTGCCCCTTCTGCTGCTCCTGCTCCAATTAAAGTGTGCACCTCATCAATAA
ACAAAATAATCTCATCACTTTGTTTGATTTCCTCCATTAGCTTCTTCAATCTTTCCTCAA
ACTCTCCACGGTACTTTGTACCGGCAACAAGAAGACCCATATCCAGAGTTATAACCTTCT
TTCCCTCTATTGTTTCAGGAACATCACCAGTTGCAATCCGTTGAGCAAGACCTTCTGCAA
TTGCAGTCTTCCCAACACCAGGTTCTCCAATAAGGCAGGGATTATTCTTGGTCCTCCTAC
CCAAAATTTGGACGACACGTTCAATTTGCGGTTGTCTTCCAACAACAGGATCCAACTTAC
CCTCCTCCGCTAGCTTAGTCAAATTGGTCCCGTATTCTTCTAGAGTCGGCATTTTATTAC
CACTGGTCCCTCCTCCAACACCAGCACCAACAGCTTCTGTGCTCTCACCAACCATACGAA
TAACCTGTGTGCGAATGTTACTAGGATCAGCACCTAAATTCTCAAGAACACGAGCTGCTA
CACCCTCACCCTCCCGAAGCAATCCCAGAAGCAAATGCTCGGAGCCAATATAGTTATGAC
CAAGTTGGCGAGCTTCCTCCAGTGACAGCTCCAAAACTCGCTTTGCACGAGGAGTGAATG
GAATTTCAACAGCAACAAATCCACAACCCCTTCCAATTATCTTTTCCACTTCAACTCGTG
CATCTTTAAGATTGATTCCCATGGATTTGAGAACCTTGGCAGCAATACCGGTCCCTTATC
CAATAAGACCCAAAAGTATCTGCTCAGTACCAACAAAATTGTGACCTAGTCGCCTTGCTT
CCTCTTGTGCAAGCATAATTACTTTAATTGCTTTTTCTGTGAAGCGCTCAAACATGGCTT
TAGGCACACATCTGCTAGCTCGTTCACGACGTTTAGTGTTTGCAAATTTCACCGTAGAAA
ATAAGTCATGCCTGGGTTTTACGCTAACATCTAAAGCATTAACACTCCGGAGTCCTGTGT
AACTGCTCATTCTCAATGCAGGTGCTCGTAAAGTACAGAACATGACTGTCCTTCTGGCAT
TCCCAGACCCTTTAGAGTAGCCAAGCCTTCTCCCAGTTGCCACACTTGGAATATAAGTAG
ACTGAACCAGATTCCTCGCCATGATTCCAACCTAAAACCCCGTTATCTGGATAAACTTTC
GAATTGAAATATTAAAAATGGAATTTATAGAGAGAGAAAGAGAAGAGAGAGAGAGGGTCT
TTCTTCGGAGACGAAGAGAGAGACCCTATTCTTAGTATGATATGGTCGGCCGAAAGAGGA
AGAGATAGGTGTGGTCTTAAGAGAAGCTCTCTCTCTCTCTCTCTCTCTAAAACTCTCTCT
ATAAATTGATAAAT
>CL91Contig3
AATTAAGAGCTTGGTGACGGAGGAACTAAAACAGTACTTCAGACCAGAGTTCTTGAATAG
GTTGGACGAAATGATTGTTTTCCGACAACTCACCAAGCTGGAGGTGAAGGACATAGCAGA
TATAATGCTCAAGGAGGTTTTCGAGAGGTTGAAGAAGAAAGAGATAGAGCTTCAAGTGAC
AGAGAGGTTCAGAGATAGAGTGGTTGACGAAGGATACAACCCGAGCTACGGAGCCAGGCC
TCTAAGAAGAGCTATCATGAGACTCTTGGAGGACAGCATGGCTGAGAAGATGCTTGCAAG
GGAGATCAAAGAAGGTGACTCGGTCATTGTGGATGTCGATTCTGATGGAAACGTGACCGT
GCTCAACGGCAGCAGCGGTTCTCCCGAGTCCTTGCCAGAGCCGATTCCTGTTTGAAAAGT
TCACGTAGCCTCATTTCGTTGGATCTTTTGGCATATGTTTGTATTTTTTCCATTTGCACT
TTGCCATTGAACGTAGTCTGATTTACGGTCGTTGGAACGGACCAGTCGGTAGCGGTAACT
GAAAGCTGTTTGTTTAGTGGTTCTTCACTTGAATGCTCAAGCTGTAGCAGTATCACAGAA
AAATAGCATCTGCATAGTTCAGTTTCCCAAATATATTAGGGTTAGACTCTTCTTTTTACA
CTCGTGTGCTGAATACAGTGTTGGTATTTATAATAAAAGATTTTTAACACAAAAAAAA
>CL92Contig1
CTAAAAACCAGACAGATTAGGTGGAGTGGAGTTGGATGATGAAGAGAGTCCCTGAGCTCT
CGGTTCATTCGTTTATTATAAATAAATGGGCAGAAACCTTTTGGCTTTTGTGTTGCACAC
AACACAGAGCTTTCTCTTTTTAATTATTTCTCAGTTTTTAATAAATTTCAAAATATTTTA
GTTTCAAGGTTCATCGGTTGGCAACCAATTAGCAGGAAATTTTTAAGAATCCATGGCGAT
GAAGCGTGTGCTTGTTTCTGCAGTTCGAGGTCTTGCTTCATCAGGAAGCTCAGCATCTTC
AACAACTTTCACCAGGCACCTCCATGCATCTGGTGGAAGCAAAAAGATAGTTGGGGTGTT
TTACAAGGCCAAGGAGTATGCAGAATTGAACCCCAATTTTCTGGGTTGTGAGGAAAGGGC
CTTGGGGATAAGGGACTGGCTGGAATCACAGGGCCACAAGTATATTGTCACTGATGACAA
GGAAGGACCAAATTGTGAACTTGACAAACACATTGAAGATCTTCATGTTCTCATAACAAC
GCCCTTCCACCCGGCCTATGTCACGGCCGAAAGGATAAAAAAGGCCAAGAATTTGCAGCT
GCTTCTAACAGCTGGAATTGGCTCTGATCACATTGATCTGAAAGCTGCTGCTGCTGCTGG
ATTAACCGTGGCAGAGGTCACGGGAAGCAATGTGGTTTCGGTTGCAGAAGATGAGCTCAT
GAGAATCCTCATTCTCGTCCGCAACTTCGTACCTGGGTATCAGCAGATTGTTAGTGGGGA
ATGGAATGTTGCAGGCATTGCCTACAGAGCTTATGATCTTGAAGGAAAGACGGTGGGGAC
GGTTGGTGCTGGACGTATTGGCAGGCTTTTGCTCCAAAGGTTGAAGCCTTTCAACTGCAA
TCTCCTCTATCATGATCGTGTCAAGATTGACTCCGAATTGGAGAAACAGACCGGGGCAAA
GTTTGAGGAGGATCTGGATGCAATGCTTCCGAAATGTGACGTTATTGTTGTCAACACACC
CCTTACTGAAAAAACAAGAGGACTGTTTGACAAAGAAAGAATTGCAAAATGTAAGAAGGG
AGTTCTGATTGTTAACAATGCTCGTGGGGCAATCATGGATACGCAGGCTGTTGTCGACGC
TTGCTCCAGCGGACACATTGCAGGTTACAGTGGTGATGTTTGGAATCCACAACCAGCCCC
AAAAGACCATCCATGGCGTTACATGCCAAACCATGCTATGACCCCTCATATATCCGGTAC
CACAATTGATGCGCAGTTGCGTTATGCTGCTGGGACGAAGGATATGCTCGACAGGTACTT
CAAGGGAGAAGAATTTCCGGCACAAAACTACATTGTCAAGGACGGTAAACTAGCAAGCCA
ATACCAGTAGTTCGGGTGCTTGGATTAAGTCTGCTACTTTGTGTTCGCTTGCAGATGCTA
TGAGGCAGGTCCATATGAATAATGTAGCCAAAAGCCTTCGACTTTAGGGTCTGTGTGCTT
TTATCTTCTTCGTTTTCACCGGTTGTATAGCCGTATAGGGCACCGGTTTGATCCGAGCAT
GCAACACTATGTCTCTG
>CL92Contig2
TTTTTTTTATGAACTAGAACAGTAACAAGTTCTTATTATTGAAAGGGAAAATACTCTCAC
AAGTCTCACAGAGACATAGTAACGCATGCTCAGATTAAACCGGTGCCCTATACGGCTATA
CAACCGGTGGAACAAAGAAGATAAAAACATTGGGTGCACAGACCCTAAAGTCGAAAGCTT
TTGGCTACATTATTCATATGGAGCTACATCATCGTTGGCGTCTGCAAGCGAACACGAAGT
AGCAGACTTCATCACAAGCACCGAACTACTGGTACTGGCTTGCTAGTTTACCGTCCTTGA
CAATGTAGTTTTGTGCTGGAAATTCTTCTCCCTTGAAGTACCTGTCAAGCATATCCTTCG
TCCCAGCAGCATAACGCAACTGTGCGTCAATTGTGGTACCGGATATATGAGGGGTCATAG
CATGGTTCGGCATGTATCGCCATGGATGGTCTTTTGGAGCTGGTTGTGGGTTCCAAACAT
CACCACTGTAACCTGCAATGTGTCCGCTGGAGCAAGCATCGACAACAGCCTGCGTGTCCA
TGATTGCTCCACGAGCATTGTTAACGATCAGGACTCCCTTCTTACACTTCGCAATTCTTT
CTTTGTCAAACAGTCCTCTTGTTTTTTCAGTAAGTGGTGTGTTGACAACGATAACATCAC
ATTTCGGAAGCATTGCATCCAGATCCTCCTCGAACTTTGCCCCAGTCTGTTGCTCCAATT
CGGGGTCAATCTTGACGCGATCATGATAGAGAAGATTGCAGTTGAAGGGCTTCAACCTTT
GGAGCAAAAGCCTACCAATACGTCCAGCACCAACCGTCCCCACCGTCTTTCCTTCGAGAT
CATAAGCTCTGTGGGCAATACCTGCAACGTTCCATTCCCCGGTTACAATCTGCTGATACC
CAGGTACGAAGTTGCGGACGAGAATGAGGATTCTCATGAGCTCGTCTTCTGCAACCGAAA
CCACATTGCTTCCCGTGACCTCTGCCACTGTCAAACCAGCAGCAGCTGCAGCTTTCAGAT
CAATGTGATCAGAGCCAATTCCAGCGGTTAGAAGCAGTTCCAAATTCTTGGCCTTTTTGA
TCCGTTCAGCCGTGACATAGGCAGGGTGGAACGGGGTTGTTATGAGAACATGAAGATCTT
CAATGTGTTTCTCTAGTTCACAATTTGGTCCTTCCTTGTCATCAGTGACAATATACTCGT
GGCCCTGTGATTCCAGCCAGTCCCTTATCCCCAAAGCCCTCTCCTGAGAACCCAGAAAAT
TGGGGTTCAATTCTGCATACTCATTTGCCTTGTAAAACACCCCAACAATCTTTTTGCTTC
CACCAGATGCATGGAGGTGCCTGGTGAAAGTTGTTGATGATGCTGAGCTTCCTGATGAAG
CAAGAGCTCGAACTGCAGAAGCAATCACACCCTTACTCGCCATGGATTCTTAAGCTTTCC
CTGCTAATTGGTTTGCCAGATGATGCTTAAAAATTGTCTGCAACTCAAAGCTTTCTGCCC
ATTTATTTATAGACAAGCAAATAAAAAGAGAGCTCAGTCCCTCTCGGCTTCTCTCCTCTT
CAT
>CL95Contig1
GAACTCAATGTAGCCAATCACCAACACCTCGATCCATATCAATGTGGTGATGANGAAGGG
AAGTGGAAGGCCAAGGTAGGACGATCCTTCGATCAACTCAACCTTTCCAGCGTCTTGCCA
TGCAACACCGGTGAGTCCCTCAACGGCAAGAGCACCAAGCGCTCCTAGCATGGCCCACCT
CCCGTGAATCAGCTCGCACTCCCTGAACCTCTGCAGCCCAAAAACCTCCGTGTACGGCTG
AAAAGGCGTCGGATTCACCTCCACGGTCTCGATCCTTGTCCCGATGATGTCACCCGCCAC
ATTCTTGGCCAGGTTCTGGTCGAGCCCATCGTAATCGTACTGCAAGTACTCGGCGGGCTT
CCCCAACCCAAAGGGGTCAAACCCACGGTCCCCGGGCAGAGACCCGTCAAGCCACTCTGG
CGGTTCAACACCCGGAAACCATACCAGTCGTTCGCCGTCATCAAACTTTTTTTGCTTTTG
CTTTGGCGGTGCAGGTTGTGGTGACTTCTTGGTGCCGAAGCTGAAGCCTCCGAAGCCGCC
AAGGCGGGCTTGGAAGCGTCCGAAACTGGGCTCTGGGGTTCGGAGTTGGGATCCAAAGAA
GTGGGAGGTAACGGTGGCTGTGGCGGCAGTCATTGTCTCAAAAATGGAGGAGAGTAGGGT
GGTGGGGTGGGACTGTAAGCGGAGAGCTATATAGTGTAAAAATAGTGGGAATTTTGTGAA
GGATGTGAGTTTTTTTTTTTTTTTTTTTTTTAAATATAATATTTGTTCCTTTATTTGATC
GTGTAATTAGTATTACAAATTCTTGACAACAGCAATGTGTCAAGCTCCGCGGAATTTATT
CTTCTTCATTATTGTTACATAAAGAAACAGATATCATCATCTGCATATATAATCCCATTT
CGTGCTTATGGGCAGAAAGTAATGACGTAGTCAGGTCCACCACTGCAGGTAAATGTGCTG
TTTTTATCATCATAAGCGTAGCTATAAGCTTGAGGGCACTGCTTCTCAAAGATCTCAGAG
TACTCTGTGGGAGGACATGTCTCCGGCGTATTATTCGGCGGAGTGCAGCAGTACTTCGAA
TCACCAAACGCAAGGCAAGCGCTTTTGCAACTGATGACACTCCCATCAGCCGCTTTCACT
TGAAGTGGAGCCGGGCACACCTTGTTAACATTGGCAGGGCAAGACGAGGGCTTGCACTCG
CCCGTGCCACCTTGTGGGGCGACAGACATAGGCAAGTTGAAGCCGTCAACAAGGCTAACA
TCATAATAATCTTGACCCCCGTTTGCCGCAATTGTGATTTCAACTAAAGTTGCTGGTGGA
ACTGCGCCTGCCCCGTTGCATGCGACCTGGCCAGAGCCACAGTCTGCAGTTTCACAAGTG
AATTTTCCAGCGGCGTCCGTGGAGCATCTGGTTCGGCCCCAGAAGCGACCAGACCATGGA
GATGGAGCGTCCACTGATCGGCTAGCTTTGGATGCTAGTTCGAAGCCGGTGAGTGATAAC
TGAGGTTTTTGGTCACCGGTTAAGGTTCCTGGCCAGACAGTGTTGGGGCAGTTGTTTGTG
AAAGTGATTTTCGCTGCATGTGCACCTGAGAAGAAGAGGATGGCCAAGGTGAGGCCGAGG
AGGGAAGCTACTTGGCTCTTCATCATCGACATTGAATATGTCTTAATTGCCTGTTTGCTG
CTAATTAACCGTCGTGCCGAATTCAT
>CL97Contig1
TTTTGCAGAAGCCAGTCATGCGTATGAAACCCTTGTAGTTATTAATGGGCATAATTCCAG
GAATAATGGGACAAGTAATTCCAATTTGGCGACAGTCATTCACGAATTTGAGGAAAACAT
CAGTGTCGTAGAATAACTGAGTAACAATGAAATCGGCGCCAGCATCAACCTTTCTCTTCA
AATAAACTAGATCACTCTGATATGCTTCTGGAGAGGCGAGGCCATCAGCTGCAATGGCGT
CTGGGTGAGCCTCTGGATAACCAGCAACAGTGACGCCAAAGTAGTCACCATATTTGGCTC
TGATATGGGTGACCAGGTCCAGGGCACAGGCAAAGCCTCCTTGGATCTGAACAAACTTGT
CCTGGCCATGGGGCGGGTCGCCCCGGAGAGCAAGAACGTTCTGGAGGCCATTGAACTTGA
TGGTTTGGAGGGCGTGGTCGATCTTGTCGACGGGCATGTTGGTGCAGGTGAGGTGCATCA
TGGTCTCCACGCAGATGAGGTTCTGCATCTTGTTGGCAATGTCCAGCGTCAGATCCGCCG
TGGAGCCACCGGCACCCCAGGTTATGTCGCAGAAGGCCGGGCCGTGGGCCACCATCCGAT
CCAACCTCTCCAACAGGTTCTCCACGCCATCCTCCGTCTTTGGCGGGAAGAACTCGAAGG
AGAAGACCACCTTCTTCTCATCCACCAATGACTCCTGGATCTTCTCTATCACCTTCATCC
TTCCTTCTCTTGCTTGCGTCTTGTCTTGTCGATGAGAAGATTACTCAGACCTGTAATCTA
TGATAGAATAGAGTAGAGACCCACCACCTCCCACTGGCAAGTCTCTGAGTCCGCGAGTCT
GGAGAGAAAGTGAGGGAGTCACC
>CL97Contig2
GCACACACGTTGTTAGTTTTACATTTTCTGGCAAATTGCCGGTCCTTTGATTTGCTAATC
GGGATCTAAATCTGAAATTAAATTCCATAATCCCCGGTTATTTACATATATCTATATATA
TTACAACAATTGTGCCGTGTGTCGGTGCAGACTCACATACTTGCAAGCGCAGCAAGGATG
AAGGTGATAGAGAAGATCCAGGAGTCTTTGGTGGATGAGAAGAAGGTGGTCTTCTCCTTC
GAGTTCTTCCCCCCAAAGACCGAGGATGGCGTCGAGAATCTCTTGGAGAGGATGGATCGG
ATGGTCGCCCACGGCCCCGCCTTTTGCGACATTACCTGGGGTGCCGGTGGCTCCACCGCC
GATCTCACTCTCGACATTGCCAACAAGATGCAGAACCTCATCTGCGTCGAGAGCATGATG
CACCTCACCTGCACCAACATGCCCGTCGACAAGATCGACCACGCCCTCCAAACCATCAAG
TCCAACGGCCTCCAGAACGTTCTTGCTCTCCGCGGCGACCCTCCCCATGGCCAGGACAAG
TTTGTTCAGATCCAAGGAGGCTTTGCCTGCGCCCTCGACCTGGTCACCCATATCAGAGCC
AAATATGGCGACTACTTCGGCGTCACTGTTGCTGGTTATCCGGAGGCTCACCCGGACGCC
ATTGCTGCCGATGGCCTCGCCTCTCCAGAAGCATATCAGAGTGATCTCGCTTATTTGAAG
AGAAAGGTTGATGCTGGCGCCGATTTCATCGTCACTCAGTTGTTCTACGACACTGATATT
TTCCTCAAATTCGTGAATGACTGTCGCCAAATTGGAATTACTTGCCCCATTGTTCCTGGA
ATTATGCCCATCAATAACTACAAGGGTTTCATACGCATGACTGGCTTCTGCAAAACCAAG
ATACCAGCTGAGGTTACCGCTGCCTTGGAGCCTATCAAGGACAACGAAGAAGCTGTGAGA
TTGTACGGAATTCACCTTGGAACCGAGATGTGCAAGAAGATTTTGGCTTCCGGGATTAGG
ACTTTGCATCTTTATACTCTCAACATGGAGAAATCTGCGTTGGCTATATTGCAGAATCTT
GGTCTGATTGAAGAGTCCAAAATATCAAGGCCCTTACCTTGGAGACGCCCTGCAAATGTT
TTCCGTGTTAAAGAAGATGTTCGTCCAATTTTCTGGGCTAATCGTCCCAAGAGCTACATA
TCAAGAACCGTAGGCTGGGACATGTACCCACATGGGCGGTGGGGTGATTCCGGTAACCCT
TCATATGGAGCACTGACTGATTATCAGTTCATGCGGCCACGTGCACGTGACAAGAAACTT
GTTGAGGAATGGGTTGTCCCATTGAAGAGCATTGAAGATATCTACGAGAAATTTAAGAAG
TTCTGCCTTGGAAAATTGAGAAGCAGCCCTTGGTCTGAACTAGATGGGCTTCAGCCAGAG
ACGAGGATCATAAACGAGTTGCTAGGAAAAATGAACACTAAAGGTTTCCTTACCATCAAC
AGCCAACCAGCGGTAAATGGGGAAAGATCTGACGCGCCGTCTGTTGGGTGGGGTGGCCCT
GGAGGATATGTTTATCAGAAAGCCTATCTGGAGTTTTTCTGTTCGAAGGAGAAGTTGGAT
GCTCTTGTTGAAAAATGCAAGGCTCTTCCATCTCTAACTTACATGGCCGTGAACAAAGAC
GGGAGCTGGATATCTAATATTGGCCAGACTGATGTGAATGCAGTAACATGGGGCGTCTTT
CCAGCATGGGAGATAATCCAACCAACTGTCGTGGATCCTACGAGTTTTATAGTTTGGAAG
GATGAGGCATTTGAAATCTGGT
>CL97Contig3
CGACAATATAAATTTATAAAGATCAAAGAGACAACATCAAGTACAAATCATATACTGTGG
ATTACATTGCCACAAACTACATACGAGAAGCGAACCAACAAAGAACCAGATCGTATCCAT
TACGCCAGACACTGATCAGGTATGATATACGCGCAATTTGCACCATGGAATTGAAACAGG
GGATATTCAAAAATCCCAACGAGTTATTATTACACAACTTAATGACATCAAATTTATAAT
CCGACTTGCACTGAAAGCACCATTTTCAAGGGATTTAAGAAACGGAAGAGTTGACAAAAC
AGCTCATTCAAACATCGGCAAAAACAGCGAAAACATCACCGTGGATGTAGTCATTATCTA
CCAAACTGACCAAATAGTAGCTGCTCTGCACCTCTTCAAGCAATTTCCTAGATGAGTCGC
CCTCGGGGTATAAGCGGGCCCATCCTCTTGACCAGATTTCAAATGCCTCATCCTTCCAAA
CTATAAAACTGGCAGGATCTACGACGGTTGGTTGGATAATCTCCCTTGCTCGAAAGACAC
CCCATGTTACCGCATTCACAGCAGTCTGGCCAGTATTAGATACCCAGCTCCCATCTTTGT
TCACGGCCATGTAAGTTAGAGATGGAAGAGCCTTGCATTTTTCAACAAGAGCATCCAACT
TTTCCTTCGAACAGAAAAACTCTAGATAGGCTTTCTGATAAACATACCCTCCAGGACCAC
CCCACCCAACAGACAGCGAGTCAGATCTTTCCCCATTTACCGCTGGTTGGCTGTTGATGG
TAAGGAAACCCTTAGTGTTAATTTTTCCTAGCGATTCATTTATGATCCCCGTCTCTGGCT
GAAGCCCATCTAGTTCAGACCAAGGGCTGCTTTTCAATTTTCCAAGGCAGAATTTCTTAA
ATTTCTCGCAGATATCTTCAACACTCTTCAATGGGACAACCCATTCCTCGACAAGTTTCT
TGTCACGTGCACGCGGCCGCATGAACTGATAATCAGTCAGTGCTCCATATGAAGGGTTAC
CGGAATCACCCCACCGCCCATGTGGGTATA
>CL98Contig1
TCTCGGTGCACTCCCTCTCTAGTCTCCAGTCCAATCCCACTACCAAAGTCGTTAAAGTAC
GCCTGATCTGCTATCCTACGCCGATCCTTCAGGAACATGGGCCTACTTGATCAGCTTTGG
GACGACACCCTCGCCGGGCCTCAGCCCGACAGCGGTCTTGGGAAACTTCGCAAGCACAAA
ACCTTCAGTTTCCGGTCCAGCTCCGCCACTGGATCGTCAGATGGCGGAAGCGTAAGATCG
TTGGGTGGGAATTCGCCGGAAGAGGCGAAAATTACGCGGAGTATTATGATAGTGAAGCCC
CCAGGTTATGGGAGCGCTAACGGCGGATCAGCTCCGGTTTCGCCAGCTGGGGTTTCTTCT
CCAATTTCGCCAGCTGGGTCTACGCCGCCGGTGTCCCCGTTTTCTGGGGAGCCATTCGGG
CGGTTTCGAAGGAGGTCAGCGTCGGATGCATACGAGAAGGCGAGCGAGGTCGTTGGAGGA
AGGAGCGCCCGTTCTCCTTGCGACGTGTGACATATGAAAACTGCGTTCTTGTCCAATCGA
AATCATCCATGAGATGAAATGAACGTGTTTTCTGTGGACGGATCAGCCATGCATGGCCGG
AGGGAAGAAGAAGCTGTTTAATTAGGGGTTTCCACGTGCTAATAATGTATTGATATAAGT
AAGCATTTTGTATGCTAGGGTTTGGGTGTTGTTTGTTCTGGGTTGCAATCTAGTGAGTGC
GCGACTATATAAATATAGTAGTAGTTGTTTGTAAGATGTGAGAATGCCGATGGATTTGGA
GTTGGAGTTGCTATCTCTGCTGTTATCTGTAAATGTAAATTGAGTGTGCTTGGTTTTCCC
TTGCAAGTTCCTGCTTTGGTGTTTGAATAAGAAAACTGTATTATATCTATAATCTGCTGC
TTGTGTCAAAAAAAA
>CL100Contig1
TTATAATTAACAAGAATATTCAAGCATGATCTTTAAGTACAGTTCTTTATCAATACTAAA
ATATGAAGGTGATGGTAAAAGTTTGCTTTTAAGCTCACTCACACATGACAAGAAGTTCGG
ATTCATCGAAGATGGTTACATGGAATTCTAAACTTTACAGTGGGTGTGAAATCAATACTG
CATGAATTAATCAAGGCAAAATCCCTTTGGGGATGATGACATCCCCAATGTTGTTGTGCC
ATGGATCAGCCAAGTGAGTAGCCAAGTTCTCCAACGGTCCGGTGCCAGGGTACGCCGATT
GTTGAACAACAAACCCGACGAAAGCCAACAACGCAAGCCGGCCATTTTTGACCTCTTTGA
CTTTGTATTCCTCGAACTTCTTGGGGTCCTTGGAGTAGCCCAAGGGGTCAAAAGCGCCAC
CAGGGTACTTCTTCTTCTCAGGGTCCTTCTCCATGCTGCGTTGGTGTTCTACAAAGGCAA
TGGAAAGGAATTCGATGACCAAAATTGTAGGCAAAGTGCCCCATGGAACTGGGTTGCCTA
AGTAGGTGGCTTGGCCTCCTGGAACGGCAGCCCACTCCTGTGCTTTTACCCAGTTGCCCA
ATCCCAAAGCCTCTGGTACTAGAATCCCTGGAACAGCAAGCATTGCCCATCTGCAGTGAA
TGAGCTCGGACTCCTTGAACCTCTCTAAGTTCTCTGGCACTTCTCCTAGCCGAAGTGGGT
CAAATCCAAAGTCACCGGGGGCAGAGCCGTCGAGGTAAGGAGGGCGGGGCTCGCCGGGCA
TCCACTCGGCGGACATGGAGAACCTGGAGGAGGCATTGGCACCAATACTTGGGAGCTGGA
CTGCGCTGGTCGCAAATTTAGACTTGGAGGATGAGAGGACTGAAGGGAAGGCAGTAGTGG
CGATGCCACAGCTCATCAAAGTGTTGGAAGCCATTGGCAAATTTAGTGCCTGCAAGATTA
AGGGTTTGTGGGGAGGAGAAAGGAGCCTGTGCCGAATT
>CL100Contig2
AATTCGGACGAGGCTCCCTTCCCCTCCCTACAAACCCTAAATCTTGCAGGCATTAGTTAA
TCAAATGGCTTCCAACACTTTGATGAGCTGTGGCATCGCCACCACTGCCTTCCCCTCAGT
CCTGTCATCCTCAAAGTCTAAATTTGCGACCAGTGCAGTCCAGCTCCCAAGTGTTGGTGC
CAATGCCTCCTCAAGGTTCTCCATGTCAGCCGACTGGATGCCCGGCGAGCCCCGGCCTCC
TTACCTTGATGGCTCTGCACCCGGTGACTTTGGATTTGACCCACTTCGGCTAGGAGAAGT
GCCCGAGAACTTGGAGAGGTTCAAGGAGTCTGAGCTCATTCACTGCAGATGGGCAATGCT
TGCTGTACCAGGGATTCTTGTACCAGAGGCTTTGGGATTGGGCAACTGGGTAAAAGCACA
AGAGTGGGCTGCCGTTCCAGGAGGTCAAGCGACCTACTTAGGCAACCCAGTTCCATGGGG
CACTTTGCCTACAATTTTGGTCATCGAATTCCTTTCCATTGCCTTTGTAGAACACCAACG
CAGCATGGAGAAGGACACTGAAAAGAAGAAGTACCCTGGCGGGGCTTTTGACCCCTTGGG
CTACTCCAAGGACCCCAAGAAGTTCGAGGAGTACAAAGTCAAAGAGATAAAAAATGGCCG
GCTCGCGTTGTTGGCTTTCGTTGGGTTTGTTGTTCAACAATCGGCGTACCCTGGCACAGG
ACCATTGGAGAACCTGGCTACTCACTTGGCTGACCCATGGCACAACAACATCGGGGATGT
CCTCATCCCCAAAGGGATTTTGCCTTGATTATTACGTGCAGTATTGATTTTACACCCACT
GTAAAAATTAAAATTCCATGTAACCATCTTCAATGAATCCGAAGTTCTGGCCATGTTGTG
TGAGTGAGTTTAGAAGCAAACTTTATACCATCGCCTTCATATTTTAGTATTGATAAAGAA
CTGTACTTAAACATCAATACTGAATATATCAGTTAGTTCTTGTCAAGTATATATATTTCA
GTTCCTATAATGATGA
>CL103Contig1
AAGCAAATCATACATGTGTATAAGCCGCCGAAAGTAAATATTGTAGCATACAAACCCGAA
GGCACAATTTTGGCAGGAATATATATCTGCATGAGGTGGTGAAATATATCTACACGAGGT
GGCTGCACACAAAAGCTGTAAAATTTCTTATCTATACATAATCAAGCATGCCTTCTGCTC
AGGCGCCATGAGTTGGGCTCATGATATCTGTCATACAGTGGTTCAGTACGTTCTTGACGT
TTTCCGTTGCTCATCTTTGCCTCGTGCCGAATTCGGCACGAGGCGAATTATTGTGTGAGA
TATCACAAAAAACATAGTGAACCAACAACCATGGCAGCCTCCCTCCAAGCAGCTGCCACG
CTCATGCAGCCGACCAAGGTCGGCGTGTCGGCGAGGACCAGTGTGCAGCTGAGGTCCTCT
CAGAGTGTCTCCAAGGCCTTTGGCTTGGAGCCATCTGCCTCTGCTAGGCTCACTTGCTCT
TTGCAATCTGATCTCAAGGACTTGGCTCACAAGTGCCTTGATGCTTCTAAGATTGCTGGA
TTTGCTCTTGCTACTTCCGCCCTCGTTGTCTCGGGAGCAGGTGCAGAGGGATCTCCAAAG
AGGCTGACCTTCGACGAAATCCAGAGCAAGACCTACTTGGAAGTGAAGGGAACCGGAACT
GCCAACCAGTGCCCAACCATCGATGGAGGAACCGAAGCATTCGCTTTCAAGCCTGGCAAG
TACACTGCCAAGAAGTTCTGCCTAGAGCCAACATCCTTCACAGTCAAGGCAGAGAGTGTG
AGCAAGAATGCTCCACCAGAGTTCCAAAACACCAAGCTCATGACCCGCCTAACCTACACT
CTCGATGAGATCGAAGGACCTTTCGAAGTTGCCCCAGATGGCACCGTCAAGTTTGAAGAG
AAAGACGGAATTGACTACGCTGCAGTGACAGTCCAGCTCCCGGGAGGTGAGCGCGTGCCC
TTCCTCTTTACCATCAAGCAGCTCGTAGCCTCTGGCAAGCCTGACAACTTCACAGGAGAG
TTTCTAGTACCATCATACCGCGGATCCTCTTTCTTGGACCCCAAGGGAAGAGGAGGATCT
ACCGGTTACGACAATGCGGTTGCGTTGCCGGCAGGTGGCAGAGGAGACGAGGAGGAGTTG
GCAAAGGAGAACACCAAGAATACAGCAGCATCAACAGGGAAGATCACACTGAGTGTGACA
AAGAGCAAGCCTGAGAATGGTGAGTTGATTGGGGTGTTTGAGAGCATTCAGCCGTCTGAC
ACTGACTTGGGAGCCAAGACTCCAAAGGATGTCAAAATCCAGGGAGTTTGGTATGCTCAG
CTTGATTAGTTTCATTTTTCTTCTTATGTATTAAATTAACCCCATCCCGGGTTTCAGATT
TTGCTATAAATTAAAAAGGTGTTGCTGAACTTTCTTTGTAACCTAATCCTGGACAAAAAG
CACTGAGATCACTGAGATCATTATCTTTCTTGTATATTATCATGCCTATTAATGTGATAA
ATTTCGAATTACACCCCCCCCCCCCAAACGCGAGACTAGTTC
>CL103Contig2
GCCACACAAAAACGCTTCCAAATGCTCAAATTATTGTGTGAGAGATCACAAAAAAATAGT
GAACACAACCATGGCAGCCTCCCTCCAAGCAGCTGCTACGCTCATGCAGCCGACCAAGGT
CGGCGTGTCGGCGAGGACCAGTGTGCAACTGAGGTCCTCTCAGAGTGTCTCCAAGGCCTT
TGGCTTGGAGCCATCTGCTTCTGCTAGGCTCACTTGCTCTTTGCAATCTGATCTCAAGGA
CTTGGCTCACAAGTGCCTTGATGCATCCAAGATTGCTGGATTTGCTCTTGCTACTTCCGC
TCTCGTCGTTTCGGGAGCAGGTGCAGAGGGAGCTCCAAAGAGGTTGACCTTCGACGAAAT
CCAGAGCAAGACCTACTTGGAAGTGAAGGGAACAGGAACTGCTAACCAATGCCCAACCAT
CGACGGAGGATCCGAAGCATTTGCCTTCAAACCCGGCAAGTACAGTGCCAAGAAGTTCTG
CCTAGAGCCAACATCCTTCACTGTTAAGGCTGAGAGTGTGAACAAGAACGCTCCACCAGA
GTTCCAAAACACCAAGCTCATGACCCGCCTAACCTACACCCTCGATGAGATCGAAGGACC
TTTCGAAGTTGCTCCAGATGGCTCCATCAAGTTCGAAGAGAAAGACGGAATTGACTACGC
TGCAGTGACAGTCCAGCTCCCGGGAGGCGAGCGCGTGCCCTTCCTCTTTACCATCAAGCA
GCTGGTAGCCTCTGGCAAGCCCGAAAATTTCACGGGAGAGTTTCTAGTACCATCATACCG
TGGATCCTCTTTCTTGGACCCCAAGGGAAGAGGAGGATCCACCGGTTATGACAATGCGGT
CGCACTGCCGGCAGGAGGCAGAGGAGACGAGGAGGAGCTGGCAAAGGAGAACACCAAGAA
TACAGCAGCATCGAAGGGGAAGATAACACTGAGTGTGACAAAGACCAAGCCTGAGACTGG
TGAGTTGATTGGGGTGTTCGAGAGCCTTCAGCCATCCGACACTGACTTGGGAGCCAAGAC
TCCAAAGGATGTCAAAATCCAGGGAGTTTGGTATGCTCAGCTTGAGTAGTTTCGTTTTTC
CTCTATGTATTAATGGTGATTCTGGGTTTCAGATTTTGCTATAAGTTAAAAAGGTGTTGC
TCAACTCTCTTTGTAACCCAATTGAACAACAAGCACTGAGATCACTCAGATCATTATCTT
CTTGTATATTATCATGCCTATTATCTTGTATGTATTATCTTTCTTGTACATTATCTTTTA
AGGAGTCAAACTTCTTTAACGGT
>CL106Contig1
CAAAGACAAGGGTTTGCTCTCTCGGCCGCTTTTAGCCTCACCCTTCATCTCTCTGCAGAG
CTCTCGGGCTCCTCCAAGTTTTCAGCCATGGCCGTCGGCAAGAACAAGAGGATTTCCAAG
TCGAAGAAAGGAGGAAAGAAGAAAGCGGTTGATCCGTTTGCCAAGAAGGATTGGTACGAC
ATCAAGGCCCCGAAACTGTTCAACAACACGAATGTGGGCAAAACTCTCGTCTCCCGTACT
CAGGGTACCAAGATTGCTTCCGAAGGACTCAAGCATAGAGTCTTTGAGGTATCACTCGCT
GACCTTCAGGGTGATGAGGAGCATGCTTACAGAAAGATGCGGTTGAGAGCTGAAGATGTC
CAAGGGAAGACTGTTCTTACTAATTTCTGGGGAATGAACTTCACCACTGACAAGCTTAGG
TCTTTGGTGCGCAAATGGCAAACCTTGATTGAAGCTCATGTGGATGTGAAGACCACTGAC
AACTATACTCTAAGGATGTTCTGCATTGGCTTCACCAAGAGACGTCCAAATCAGGTCAAG
AGGACCTGCTATGCACAGTCTAGCCAAGTCAGACAGATTCGCCGTAAGATGAGTGAGATC
ATGATTGCCCAGGCAACTTCAAGTGATCTTAAGGGCTTGGTCAACAAGTTCATTGCTGAG
AGCATTGGTAAAGAGATTGAGAAGGCAACAATGAGCATCTATCCATTGCAAAATGTCTTC
ATCAGGAAGGTCAAGATCTTGAAGGCACCCAAGTTTGATCTCACCAAGCTCATGGAGGTT
TATGGTGGCGAAGATGTTGGTGTGAAGGTTGAGAGGCCCGCCGAAGAAGCAGCGCCCGAG
GTGCAGCAAGAAATCGTTGGTGCTTAAGTGCTGCCTCTGTTATTTTCTTTAAGTAGTATT
GTTCAATTTATGTTGTGAACTTACAAAGACCATATTACTTGGTGCTTGTTTTGTTCTAGC
TTTTTTAGAAGATGAAAGTTGCTTGATCGAAATTTTGTGCTTTTAATCTAAATACTAAAT
TTTGAGAAGATGATTGAGGCTTGCTTTATTATACATCCTCTATTCTATTATCAACTTCTA
CATTTGGACTGAACTTGGAGGGTTTGAGGTGCCGCGGCGATGCCTGTTGTCCCTCAGCTC
CAAGTTTTGGCGGTTTTCCGGGACATCACTTNCATGGCAGTTGCAATTAG
>CL106Contig2
GTTTGCTCTCTCTGCCGCCTTTCCCTTCATCTCTCTGCAGGTACCCCGAGCTCGAGCTCC
TCCAGTTCCAGCCATGGCCGTCGGAAAGAACAAGAGAATCTCCAAGTCGAAGAAAGGAGG
AAAGAAGAAAGCGGTTGATCCGTTTGCCAAGAAGGATTGGTACGACATCAAGGCCCCAAA
ACTGTTCAACCACCAGAATGTGGGCAAAACCCTCGTCTCCCGTACTCAGGGTACAAAGAT
TGCTTCGGAAGGACTCAAACATAGAGTCTTTGAGGTATCACTCGCTGACCTTCAGGGTGA
TGAGGAACATGCTTACAGAAAGATGCGGTTGAGAGCTGAAGATGTCCAAGGGAAGACTGT
TCTGACCAATTTCTGGGGAATGAACTTCACCACGGACAAACTTAGGTCTTTGGTGCGTAA
ATGGCAAACTTTGATTGAAGCTCATGTGGATGTGAAGACCACTGACAACTATACCCTAAG
GATGTTCTGCATTGGCTTTACCAAGAGACGTCCAAATCAGGTCAAGAGGACCTGCTATGC
ACAGTCTAGCCAAGTCAGACAGATCCGCCGCAAGATGAGCGAGATCATGATTGCCCAGGC
AACATCCAGTGATCTTAAGGGCTTGGTCAGCAAGTTCATTGCAGAGAGCATTGGTAAAGA
GATTGAGAAGGCTACAATGAGCATCTATCCATTGCAAAATGTCTTCATTAGGAAGGTTAA
GATCTTGAAGGCACCCAAGTTTGATCTCACCAAGCTCATGGAGGTTTACGGTGGCGAAGA
CGTTGGTGTGAAGGTTGAGAGGCCTGCCGAAGAAGCAGCGCCTGAGGTGCAGCAAGAGAT
CGTTGGTGCTTAAGTGCTGCCTCTGCTATTTCCTTTTAAGTAGAGTGCAGTTTATGTTTT
TGTCAACTTAGAAGACCATGTTACTTGCTGCTTGTTTTGTTCTAGCTTTTGAGAAGATTA
AACTTGCTTGACCGAAATTTTGTGCTTTTAATCTAAATACTAAATTTCCATTCTAAAAAA
AA
>CL109Contig1
TCTGCATCTACCTCTACCTACCTCCCTCACCCTCTCTCTCATCGGAACTAACAGGCATTT
TTCAACGGTTGAGAAATGGCACGCAAGAAGATCAGAGAGTACGACTCCAAGAGATTGTTG
AAGGAGCACTTCAAGAGGCTTGCCGGCCGCGATTTGCCTCTTAAATCTGCCCAAATTACC
GAAACAACCGATGTCAATGAGCTGCTGGAGAAGGAATCGTGGCTTTCGTCTTCCAAACTC
GTTGTGAAGCCTGACATGTTGTTCGGAAAGCGTGGGAAGAGCGGTTTGGTTGCCCTGAAT
CTTGATTTTGCTCAAGTTGTCGAATTTGTGAAGGAGCGCCTAGGCAAAGAGGTCGAGATG
GGTGGCTGCAAGGGACCAATAACCACGTTCATTGTCGAACCCTTCATTCCCCACAACGAA
GAGTTTTACCTTAATATTGTCTCAGACCGACTTGGAAACAGCATAAGCTTCTCCGAATGT
GGAGGAATTGACATTGAGGAGAACTGGGATAAGGTAAAGACCATATTTGTCCCTACTGGA
GTTGCTTTTTCATCAGAAGTGTCTGCTCCACTTGTTGCAACCCTACCCTTGGAGATCAAA
GCAGAACTCGAGGACTTTATCAAAGCCGTATTTGCTCTATTTCAAGATTTGGACTTCACA
TTTCTGGAGATGAATCCTTTTGCATTGGTTGATGGAAAGCCATATCCTTTGGATATGAGA
GGCGAGCTGGATGACACTGCTGCTTTCAAGAATGT
>CL109Contig2
GTTTGCTCTGCATCTACCTCTGTACCTAACCACTTCCTCTCTCTCTCTCTCTCTCTCTCT
CTCATCACAACTAACGCGCATTTTTCAACGGTTGAGAAATGGCACGTAAGAAGATCAGAG
AGTACGACTCCAAGAGATTGTTGAAGGAGCACTTCAAGAGGCTCGCCGGCCGTGAATTGC
CCCTTAAATCTGCCCAGATTACCGAAACAACCGATGTCAATGAGCTGCTGGAGAAGGAAT
CGTGGCTTTCATCTTCCAAACTCGTTGTCAAGCCTGACATGTTGTTCGGAAAGCGTGGGA
AGAGCGGTTTGGTTGCCTTGAATCTTGATTTTGCTCAAGTTGTCGACTTTGTGAAGGAGC
GCCTGGGCAAAGAGGTTGAGATGGGTGGCTGCAAAGGACCCATAACAACATTCATTGTTG
AACCCTTCATTCCCCACAATGAAGAGTTTTACCTTAACATCGTCTCAGACCGACTTGGAA
ACAGCATAAGCTTCTCCGAGTGTGGAGGAATTGATATTGAGGAGAACTGGGATAAGGTTA
AGACCATATTTGTCCCTACTGGAGTTGCTTTTACATCAGAAGTTTCTGCTCCACTTGTTG
CAACCCTTCCCTTGGAGATCAAAGCAGAACTTGAGGACTTTATCAAAGCCGTATTTGCTC
TATTTCAAGATTTGGACTTCACTTTTCTGGAGATGAATCCTTTTGCATTGGTTGATGGAA
AGCCATATCCTTTGGATATGAGAGGCGAGCTGGATGACACTGCTGCTTTCAAGAACTTCA
AAAAGTGGGGCAGTATTGAATTCCCAATGCCTTTTGGAAGAGTTATGAGTCCTACAGAGA
AATTTATTCACGGGCTAGATGAAAAGACAAGTGCATCTTTGAAATTCACAGTTCTGAACC
CAAAGGGACGAATTTGGACTATGGTCGCAGGAGGAGGTGCAAGTGTCATCTACGCAGACA
CGGTTGGAGATCTTGGCTTTGCTGATGAGCTTGGAAACTATGCTGAATACAGTGGAGCAC
CCAATGAAGAGGAGGTGTTGCAGTACGCCAGAGTTGTGATTGATTGTGCAACTTCTGACC
CTGACGGTCGTAAGCGAGCCCTTGTAATAGGAGGAGGTATTGCTAACTTTACCGATGTTG
CTGCAACATTCAATGGCATTATTCGTGCCTTGAAGGAGAAGGAATCTAAGCTTAAAGCCG
CACAGATGCATCTTTACGTCAGGAGAGGAGGCCCTAACTACCAGAGGGGGCTTGCAAAAA
TGCGGGCACTTGCAGAGGAAATCGGCCTCCCTATTGAGGTCTATGGACCCGAAGCAACAA
TGACCGGTATTTGCAAACAGGCAATTCAGTGCATCTCCGCTGCTGCATAAGTTATCGTTC
AGATTGCTCGCACCCTTACTGTCTCATTTCATTTCATTTTGATTTCTTTTGTGGCAAGTT
TCATGTCTCCATTAAATCCTTGTACCAATTACGTTGTTTCAAAATCCTCGACCGAGTTAA
TGTAGTTATTACGTGCAAAAAAAA
>CL110Contig1
TAATCATCCATCTAATCAAACTCTAAACCATCATTTTACACCTATCCATGAAAGCTTCTA
CTCATATCGGCTCAACAAAAGGCGGGGCTCCGCTGCCGGTCCTACCCGCCGCCTCCAGCG
GAACGCTGGGCCGCCACCTGGCTCGGCGACTCGTCGAAATCGGAGCCCATGATGTCTTTT
CCGTTCCCGGCGACTTCAACTTAACGCTTCTCGACCACCTGATCGCCGAGCCCGGCCTCA
ACCTCATCGGCTGCTGCAACGAGCTCAACGCCGGTTATGCTGCTGACGGCTACGCGCGCG
CCAGGGGGGTTGGAGCGTGCGTCGTTACGTTCACCGTCGGCGGGCTCAGTGTGCTGAACG
CGATCGCCGGTGCGTGCAGCGAGAACTTGCCGGTCATCTGCATAGTAGGTGGGCCGAACT
CCAACGATTACGGCACGAACCGGATCCTCCACCACACGATCGGGTTGCCCGATTTCACTC
AGGAGCTTCGGTGCTTCCAAACCGTCACCTGTCATCAGGCAGTGGTGAACAATTTGGGAG
ATGCACATGAGCAGATAGACACAGCAATCTCAACAGCATTGAAAGAAAGCAAGCCTGTAT
ACATCAGCATAGGCTGCAACCTGCCTGCAATTCCTCATCCCACATTTGCCAGAGACCCGG
TCCCCTTCTTCCTTGCTCCGAAAGTAAGCAACCAATGTGGTTTGGAGGCAGCAGTTGAAG
CCACCGCTGCTTTTCTCAACAAGGCTGTGAAACCCGTGATTGTCGGAGGGCCCAAGTTGA
GAGTAGCCAAGGCACAGCAGGCCTTTATGGAGTTTGCAGATGCTAGCGGGTACCCGATCA
CTGTTATGCCCTCTGCTAAGGGTTTGGTGCCCGAGCACCACCCGCATTTCATTGGGACTT
ATTGGGGTGCTGTGAGCACCACCTTCTGCGGTGAGATTGTGGAGTCTGCTGATGCTTATG
TTTTTGTTGGACCCATTTTCAATGATTATAGCTCTGTGGGGTATTCCTTGTTGATCAAGA
AGGAGAAAGCGATTGTCGTGCAGCCAAATCGTGTGACAATTGGGGATGGTCCGTCCTTTG
GCTGGGTTTTCATGGCGGACTTCTTGAGTGCATTGGCCAAGAAGCTAAAGAAAAACAGTA
CTGCTGTTGAGAATTACCACCGTATCTTTGTTCCCCATGGCATCCCTCTGAAGAGTGAGA
AGGATGAGCCTCTGAGGGTCAATATTCTTTTCAAGCACATTCAGGAGATTATCAGTGGAG
ACTCTGCGATAATTGCCGAAACTGGAGACTCATGGTTCAATTGTCAGAAGCTCCGACTGC
CTGAGAATTGCGGGTATGAATTTCAGATGCAGTATGGATCAATTGGATGGTCGGTGGGCG
CCACTCTTGGCTATGCTCAGGGTGCCAAAGATAAACGGGTGATCGCTTGCATTGGTGATG
GGAGTTTCCAGGTAACTGCACAGGACATTTCGACAATGATCCGATGTGGACAAAACACCA
TTATATTTCTTATCAACAACGGAGGCTACACAATTGAAGTAGAGATTCACGATGGTCCAT
ACAATGTGATTAAGAACTGGGATTACACCGGCCTTGTCGATGCCATCCACAATGGCGAAG
GCAAATGCTGGACCACCAAGGTACGAACGGAGGAGGATTTAACAGAAGCAATTGCGAAGG
CAACAGGGGTGCACAAGGATAGTCTATGCTTTATTGAAGTGTTTGTGCACAAGGATGACA
CTAGCAAAGAGCTGCTGGAATGGGGATCCCGAGTTTCGGCCGCCAACAGCCGACCTCCAA
ATCCCCAGTAAACAGATCGCAGTCGAAAGAATTAAAACGGAAGATCTAAACCGGAGAATT
AGAAAATTTGAAAGCAATGTACTTTGTTGTAAATTTTGCTTGCTGTATCAAATAAGAGCA
ATTGAAATAATAGAAGCAATGTATTTGCTTCTTGTGTAATGTATTCTAACCCAACCGGAA
TAATCGGGCTAGGTTTTGTGATTTCAAAAAAAA
>CL113Contig1
TTGGGTCTTCGCACCCACAATCTACTATTTTGGAGGCCGAGAAGAATTACATATGTATTT
CAGTTTCTTTCTTAACCATCATGTATAATTTACACGCGCCAAAACACTTATAACATGTCA
TGTAGAATACAGATCTAAAATTCGTCTTCAATCACTAACCCACCTCGAGGTGGTCGATGA
TGCTTGCAATTTACTTTGAACAAAAGCGTTGAGTAAGTGCTGGGACAAATCTGAGTCATT
TTATTCAAATCAAAATGAGAGTAAAAAACAAGGAACAATTGCACCAAATACACGCTACAT
GAATGAGATCAACCATCCATTTGGCTACACCAGATAAGACCAATCCATCAAACGGTTGAA
AACAAACCCTTGATACATAAACAAAAAGACGTAGACGCCCTTCACACACATCCTTTACCT
ACACAAATTGAAAGGATCACTTGGTGATGGCATAGATGGCATATATAATACCAGGGAGGT
AACCGAACAGAGTCAGCACCAAACAGATCCAAAATTCCGAATGACAGCCAAACCTGAGGA
AGACACCAAGAGGTGGCAAGAGGATGGCGATGATGATGTCGATGCAGGTTGCTGTACCCA
TACTTATCAAGTTTGATCAGAGAAAGAAAACAACAAGGGGTAGAGAGTGGTTAAACAACA
AGGGGTAGAGAGTGGTTAAACAACAAGCCTCGTGCCGAATTCGGCACGAGGCAGAACTTT
AATTTCTTGTTTGATGTTGTTCCTTCCAGATTTCTAGACAGAAACTTAAGTGTTCAAGTT
TTAATTCCATCGACTGAGGAATCGGTGTTGATTTTTCATCTGCCATTTCTTGTTGTGTCT
TGAAAGATTGAGAAATGTATAAATCCAATGAACTGCTATGTTTGCT
>CL113Contig2
AGATGAAAAATCAACACCGATCCCTTTGTCGATGGAATTAAAACGTGAAAACTAAGTTTC
TGTCTAGAAATCTGGAAGGAACAACAAAGGAAGAACAGATGTCTGTTCTTCCTAAATTTA
AACGCCCCATACCTGTCCCTCCCCAAACCAAACTCTAAATCTGGAAAAATCATCTTCAAC
CCATTGAATACTTTTGAGTCCAGCTACGTGCAGTAGATTCGTACTTGGCTCGATCAGTTT
TGTACATGTGGGCAATCTCCGGCACGAGAGGGTCATCAGGATTTGGGTCAGTCAGCAATG
AGCAGATTGAGAGCAATACCTTAGAGATAGTAAGTGCTGGGCTCCATTGCTCTTTTAGGA
TATCAAGACAAATGCTTCCATTGCTATTGATATTCGGGTGAAAGACCTTAGTCCTAAATG
CAACCTTAGGGGGCTTGAAAGGATAATCTGGAGGGAAATGAATCGTGACCAGGAATACAC
CTCCTGCATATGGGCTATCAGGGGGTCCCATAATCGTTGCTTGCCAATGAAACATGTCCT
CAGCCACAGGACCTGCGCTGCAAGAAGTTGGAGGATCCTTCTGCAAATCCTTGAGCTCTT
TCAAGATGCGTTTCGACGCCATGATGAATCCCAATCGCTCACAGATCACAACTCAGAACT
CGCAACCCAGTACCCGAAAATCAGAGAGATCGGACGGAAATATCGGCAGCAGAGGGAAAC
GGGTATGAAACAGCGATCCGGAGCTCCGCCCCCCAAATCTTCCGCTACCGCCAATCAACC
GTTTCGATTGAGACCCCCTGATTTTTTTCCGAACAAGAACTCAGAGACTCTGTGGATTTC
CCTTTCAACGCTTTTGGTACACCGTGTTTTCNACCGTNCTATGAAAACTCCTCTTCTTTC
>CL113Contig3
ATCATCAAACATTTATTTTCATTAAGTGATAGTACCCTTTTTTTTCTCATCATAGTACAA
CGATTGATAGTCGGTACCATGGTAGCTACACATGAATGACAATGAGTTCATCGTCCATCT
TTATTACAATATAACTGAGATTTCTTCACGATCTCAGAAGATCAGTGATGGTATTTAGCA
TTGAGGGGTGGGAACGCCGCAGGCAGAAGCAAGTTTTCTGGCGTTGGGGCTAGTGACGTA
TGTCCTGAGGGCTGGGTTCTTGATGTACCCGCAGAGGCAAGGCCTCTGCTCCCTCAGCTT
CTGGCAGCAAGTGCCTGAAGGGGCTGACCCTGACCTTATTGGCCCCAGGCATGGGCTCAA
CTCCACCGGACTGCATGTCACTGCCTCTGCCGTCCTCGCCCCTCGTGCCGAATTCGGCAC
GAGGGGGGGGGTCTCGATCGAAACGAGCGATTGGTGGTAGCGGAAGCTTTGGGAGGCGGA
GCTCCGGATCTGCTACATACCCGTTTCCCTCTGCTGCCGCTATTTCCGTCCGATCTCTCA
GATTTTCCGGTCCTGGGTTGCTTTGAGTTGTGATTTGTGAGCGATTCGGTTTCGTCATGG
CGTCGAAGCGCATCTTGAAAGAGCTCAAGGATTTGCAGAAGGATCCTCCAACTTCTTGCA
GCGCAGGTCCTGTGGCTGAGGACATGTTTCATTGGCAAGCAACGATTATGGGACCCCCTG
ATAGCCCATACGCAGGAGGTGTATTCCTGGTCACCATTCATTTCCCTCCAGATTATCCTT
TCAAGCCCCCTAAGGTTGCATTTAGGACTAAGGTCTTCCACCCGAATATCAATAGCAACG
GAAGCATTTGTCTTGACATCCTAAAAGAGCAATGGAGCCCAGCACTTACTATCTCTAAGG
TATTGCTCTCAATCTGCTCATTGCTGACTGACCCAAATCCTGATGACCCTCTCGTGCCGG
AGATCGCCCACATGTACAAAACTGATCGAGCCAAGTACGAATCCACTGCACGTAGCTGGA
CTCAGAAATATGCAATGGGTTGAAGAAGTCTTTTCAGCCAGATGTAGAGTTTGTATTTGG
GGGGAGGGGGACGGTTCGGGGCGTTTCAATTGAGGAAGAACAGTTTCCTTAATTATATCA
AAAAAAGAAGGGTATGAATGGGATGTAATTCTGGCTTTACCAGAACTTTAATTTCTTGTT
TGATGTTGTTCCTTCCAGATTTCTAGACAGAAACTTAAGTGTTCAAGTTTTAATTCCATC
GACTGAGGAATCGGTGTTGATTTTTCATCTGCCATTTCTTGTTGTATCTTGAAAGATTGA
GAAATGTATAAATCCAATGAACTGCTATGTTTGCTGTTTACTCTTCCAATAATTGTTCTT
GTAAAAAAAA
>CL113Contig4
TACTCTCTCTCTCTCTCTCTCTCTCTCTCTCTATAAATCTACTTTACCAAGACCATGAAG
CAGTCATTGCGCAGTTTGGTGTTGTGTTTGGCGGTGGCGGTGGTGCTTTGCGAAGTGGCG
AGGACGGCAGAGGCAGTGACATGCAGTCCGGTGGAGTTGAGCCCATGCCTGGGGCCAATA
AGGTCAGGGTCAGCCCCTTCAGGCACTTGCTGCCAGAAGCTGAGGGAGCAGAGGCCTTGC
CTCTGCGGGTACATCAAGAACCCAGCCCTCAGGACATACGTCACTAGCCCCAACGCCAGA
AAACTTGCTTCTGCCTGCGGCGTTCCCACCCCTCAATGCTAAATACCATCACTGATCTTC
TGAGATCGTGAAGAAATCTCAGTTATATTGTAATAAAGATGGACGATGAACTCATTGTCA
TTCATGTGTAGCTACCATGGTACCGACTATCAATCGTTGTACTATGATGAGAAAAAAAAG
GGTACTATCACTTAATGAAAATAAATGTTTGATGATAACTTGTGAAAATGTTGGTTTATA
AGTTTTTAAATGTTTGCATCTATCGCAAATGCTGGATTAACTCACTAAAAAAAA
>CL115Contig1
AAACTCATTTCCCTGCAACTTATCATTCATAACTCAAAAGTAAACAAAAGACACAGATAA
ACACCACAACAAAATAGACTAACAAAGGCAATGTCTTGTAGAATTTTAAAGCAATAAACT
AAATCACTGGGCTACACCGAGCCACTTTGTGAAGTTGTCGAATTCTGTGTAATCGCTGTC
AGAGATCATAGTTTTGTACCAAGCCTTTCCAGCTGCCTTGATGGCGGTAGCTTCCTCCTT
AGTAATGGGCTTTCTCTTCTTGTCAAGCTTCTCCTTCTTGGCCTTCACGCGCTGCTCCTC
AGCCAAAAGTGACATTCTCCTCGCTGTCTTAGCATAGGGGTTCAACTTGAGCAGTGTGTT
GAGATTTTTGAGAGGGTTTTTCTTCATTGGAGCTCTCTTGGCATCCTTCTTGATTGGCCT
GACAACAGATTGAACTTCATCAGAGTTGATGATCCTCGCCAAGTCAGCATTGACCATCTT
CGACCTCGGCAGCACATATCCCTTCTTCTTCTCCGAGGGCTTGTCAAACGACCCGTAAAT
TGAGTCGAGCTTCTCGAAAGCAGACTTGGTCCAGATC
>CL115Contig2
CTCGCATCGCATCTCCCTCTCTCACACTCCACCCACTCTCTCAGAAATGGCCGCCGCCGC
AGCTGTTCGCCCCCTCGTCACCGTCCAAACCCTAGACGGCGACATGGCCACCGATCAGCC
CCAGACCGTCGCCTTTCCCGACGTCATGAAGGCGTCCATCCGCCCGGACGTTGTCACCTT
CGTCCACTCTCAAATGTCGAACAACAGCCGCCAGCCCTATGCGGTTTCCAAGAAGGCAGG
TCACCAGACCTCCGCCGAGTCCTGGGGAACCGGACGCGCCGTCTCGCGTATCCCCCGTGT
TCCCGGAGGCGGGACCCACCGCGCCGGGCAGGGAGCCTTCGGAAACATGTGCCGCGGCGG
GCGCATGTTCGCTCCCACCAAGATCTGGCGCCGATGGCATCGGAGGATCAACGTGAACCA
GAAGCGGTACGCCATCGTTTCGGCGATTGCGGCTTCTGCAGTTCCCTCTCTGGTCATGGC
CCGCGGTCACAAAATCGAGACCGTTCCTGAGCTTCCTCTTGTCGTCAGCGACTCAGCGGA
GGGCGTGGAGAAGACCTCGGCGGCTCTGAAGCTTCTGAAGCAGATCGGGGCTTACGCCGA
CGCCGAGAAGGCGAAGGACAGCCACGCGATTCGCCCCGGAAAGGGTAAGATGAGGAACAG
GAGGTACATCAACCGCAAAGGACCTCTCATTGTTTACGGAACTGAAGGAGCTAAGCTGGT
GAAGGCCTTCAA
>CL115Contig3
CTCACACCGCATCTCTCACACTCCACGCACTCTTAGAAATGGCCGCCGCCGCTCGCCCCC
TCGTCACTGTCCAAACCCTTGACGGCGACATGGCCACCGATCAGTGCCAGACCGTCGCCT
TACCCGACGTCATGAAGGTGCCGATCCGCCCCGACGTCGTCACAGCCGTCCACTCCCAAA
TGTCGAACAACAGCCGCCAGCCCTACGCGGTTTCCAAGAAGGCCGGTCACCAGACCTCAG
CCGAGTCCTGGGGAACTGGACGCGCCGTCTCGCGTATCCCTCGTGTTCCCGGTGGCGGGA
CCCACCGCGCCGGGCAGGGAGCCTTCGGAAACATGTGCCGTGGCGGGCGCATGTTCGCTC
CCACCAAGATCTGGCGCCGCTGGCACCGAAGGATCAACGTGAACCAGAAGCGATACGCCA
TCGTTTCGGCGATTGCGGCTTCTGCCGTTCCCTCTCTGGTCATGGCCCGCGGTCACAAAA
TCGAGACCGTTCCGGAGCTTCCTCTTGTTGTCAGCGACTCGGCTGAGGGCGTGGAGAAGA
CTTCGGCTGCTCTGAAGCTTCTGAAGCAGATTGGGGCTTACGCCGACGCCGAGAAGGCAA
AGGACAGCCACGCGATTCGCCCCGGAAAGGGTAAGATGAGGAACAGGAGGTACATCAACC
GCAAAGGACCTCTCATTGTTTACGGAACTGAAGGAGCTAAGCTGGTGAAGGCCTTCAGGA
ACCTTCCCGGTGTCGAGATTATCAATGTGGAGAGGCTCAACCTGCTGAAGCTCGCTCCTG
GTGGGCATTTGGGTCGGTTTGTGATCTGGACCAAGTCTGCTTTCGAGAAGCTCGACTCAA
TTTACGGGTCGTTTGACAAGCCCTCGGAGAAGAAGAAGGGATATGTGCTGCCGAGGTCGA
AGATGTTGAATGCTGACTTGGCTAGGATCATAAATTCTGATGAGGTTCAGTCAGTCGTCA
GGCCTATCAAGAAGGATGCCAAGAGGGCTCCGATGAAAAAAAA
>CL116Contig1
ACCAAAAGAATTATAATTTCCTGGTTTCTGATTTTATTACATTAATCTAAGAGAATAACA
AATTGAGATATATTCCACTAAACTGAGGACAAACTCAGGAACCGTATTAAGGGTACTATT
ACAAGTAAAATATGACGCAACATAACCCCCAACTTTAAGAAAGGTGAAATAACAAATTAA
TACAAGAAGATAAAAATAAGGACGAATTAAGCATCCACTCTCAGTAACAAACTTCGGAAC
TGATAGAACTTTTACGCACAAGGGGATCGATCTTCAAATTACTGTGCTTCTCTCCTCATC
ATCAAGTCTTTACGCCACAGCGGGCATGTCCTTGAGCCACTCGTCCAGGGGCTTTCCAAT
CGAGTAAACAATGAACCCAATTTGCCTCAGCTTCTCAGCATCCACCACGTTCCTTCCATC
GAACACAAATGCAGGCTTCTGCATCTGATCATAAATCTGTTGGTAATCAAGACTCTTGAA
CTCATCCCACTCGGTCAGGATGCAGATTCCGTGAGCATCCTTTGTTGCCGCATAAGCATC
CCAGGCTACACCAACTTGCTTCACAGCAGGGGGGCTCTGAGGTTGAAGATGAATGGGATG
GTCCCAATCAAACTTCTTCATAGAAAGATCCCTCTGGATTTGATCCTCACTCACCTGAGG
GTCATAGATGCTCAACCGGGCCTTGTCACCCAACAGCCCTTTGCACACATCAATGGCTGG
GGTCTCCCTGGTGTCACCAGTGTCCTTCTTGAAGGCAAATCCCAGAATTGCAATCTTCTT
ACCCGAGACTGTGTTGAACATTGAGGAAACCACACGGTTCACAAACCGAGACTTCTGGTA
GTCATTGATCTTAATGACTTGTTTCCAGTAATTTGCTACCTCGGGAAGGCCATTACACTC
GCAGATATATACCAAGTTCAAGATATCCTTCTGGAAGCAAGACCCGCCAAAACCAACACT
GGCATTTAAAAACTTGGGCCCAATTCTTGTGTCCTTGCCAACAGCATGTGCCACTTCTTG
GACATTTGCACCAGTTGCCTCACAGAGTGCAGATATGGCATTAACAGAAGATATCCTCTG
TGCCAAGAAGGCGTTGGCAGCAAGCTTTGAAAGCTCAGCAGACCACAAATTAGAGCAGAT
GATTCTTTCTTCAGGGACCCAATGGGCATAAACTGACTTGAGTGCTTGAATTGCCTTTTG
GCCCGCTGGGGTTTCCCGTCCTCCAATGAGGACACGGTCTGGCTTAAAAAGGTCCTCGAT
TGCAGTTCCCTCAGCAAGGAACTCAGGATTTGAAAGAATTTGGAAGTTGATGCCTTTGCT
GTTGTGGGTCAGAATCTTTTCGATGGCCTCAGCTGTTTTAACTGGGACCGTTGATTTCTC
AACCACAATTTTGTCAGACTTCGAAACATCTGCAATCATACGAGCAGCACTCTCCCAGTA
GGTAAGATCAGCTGCTTTACCAGCTCCAAGACCCTGGGTTTTGGTGGGCGTGTTGACAGA
AACAAAGACAATGTCTGCCTCCATAACATGTTTTTCAACATCAGTGCTGAAGAAGAGGTT
CTTTTCTCTGCGCTGCTTCACCACATCATCAAGGCCTGGCTCATATATGGGGAGAGTATC
ACTGTTCCAGGCATTGATCCTTGACACAGAAATGTCAACAACAGCTACTTCAATATCTGG
GCACTTAAGGGCAATCACAGCCATAGTAGGCCCACCAACATATCCAGCTCCAATGCAGCA
GATCTTCACCATCTTGTTCTGCTAATGATGGCCTCAATCAATGTGAGGCGGGAGGTCGAC
GGCGGAGAGAAAAAGTGAGAGAGATCTAATGCGGAAGAAGAGGAAGAGAGACGACAGAGA
TAAAAAAAAGGGAGGGAGCTCTGTTTTCCTG
>CL116Contig2
GGGACCATCCCATTCATCTTCAACCTCAGAGCCCCAATACTGTGAAGCAAGTTGGTGTAG
TCTGGGATGCTTATGCGGCAACAAAGGATGCTCATGGAATCTGCATCCTGACCGAGTGGG
ACGAGTTCAAGAGTCTTGATTACCAGAAGATTTATGATCAGATGCAGAAGCCTGCATTTG
TGTTCGATGGAAGGAACGTGGTGGATGCTGAGAAGCTGAGGCAAATTGGGTTCATTGTTT
ACTCCATCGGAAAGCCCCTGGACGAGTGGCTCAAGGACATGCCCGCCGTGGCGTAAAGAC
TTGATGACGAGGAGCGAAGAAGCACAGTAATTTGAAGATCGATCCGCTTGTGGGTAAAAG
TTCTGTCAGTTCTGAAGTTTGTTACCGAGAGTGGATGCTTAATTTGTCCTTAATTTTTAC
CTTCTTGTATGATTTTGTTATTTCACTATTCTTAAACTTGGGGGTTTATGTTGCGTCATA
TGTTACTTGTAATAGTATCCTTAATACAGTTCGTGAGCTTTGTCCTCGGCTTAGTGGAAT
ATATCTCAATTTGTTATTTTCTT
>CL116Contig3
GAGACTCCTCACTGCGCTGTGAGCGTATATATACCCCTCAGATCTCCTACGTTAACTGCC
ATCAGAAGAAGAACACAGCTCTCCCTATCCTCTCTCTTCTCTCTCTCGCTCTTCTTCCGC
ATAAGATCTCTCTCGCTCTCTCCGCCGTCGACCTCCCGCCTCACATTGACTGAGGCCGTC
AATAGCAGAACAAGATGGTGAAGATCTGCTGCATTGGAGCTGGATATGTGGGTGGGCCTA
CTATGGCTGTGATTGCCCTTAAGTGCCCAGATATTGAAGTAGCTGTTGTCGACATTTCTG
TGTCTAGGATCAATGCCTGGAACAGTGATACGCTCCCCATATATGAGCCAGGCCTTGATG
ATGTGGTGAAGCAACGCAGAGGAAAGAACCTCTTCTTCAGCACTGATGTTGAAAAACACG
TTATGGAGGCAGACATTGTCTTTGTTTCCGTTAACACGCCCACCAAAACCCAGGGTCTTG
GAGCTGGCAAAGCCGCTGATCTTACCTACTGGGAGAGTGCTGCTCGTATGATTGCAGATG
TATCAAAGTCTGACAAAATTGTGGTTGAGAAGTCAACCGTCCCAGTCAAAACAGCTGAGG
CCATTGAAAAGATTCTGACCCACAACAGCAAAGGCATCAACTTCCAAATTCTTTCAAATC
CTGAGTTCCTTGCTGAGGGAACTGCAATCGAGGACCTTTTTAGCCCAGATCGAGTCCTCA
TTGGAGGTCGGGAAACCCCAGCGGGCCAAAAGCAATTCAAGCACTCAAGTCAGTTTAT
>CL118Contig1
TTTTTTTAAAAGTTTATGCAAACTTTCATTCACAAACAGTAGGGTTTAACATGGAACCTG
CAAACTTCAGCAAACTCATGCAGCAAAAATACAAAAAGCTTTTATTTCCCTATCACAGTA
ACCAAGCACGGCACAACCATAGGGCCCTCGTATTCAACCCGAGGGCACTCACCGATACAT
TTCAGGACAAGAAACTTAGAGATCTTCAGGGCCATTGATATCCTTGTTTGCAATCACGGC
GTTGTCAGGAATTTCTAACTTCACCCCGGATTTTGCTGTGATAGTTACTTTCCCCTTGAG
AGCAACACCAGCACCGAACCAGACATCACCAGAAACCTTAAGGCTATCAAGCTCAAGGAT
GCTGGGGATTGACTTGAATCGACTCAAGTAACTACCAACCTTCTTAAATTCAGGCCCCAA
TTCAATAGAAGGATTTTCTGGATTTTTTCTCGCACTGTTCCGGGTAACAAAGCCGTCTTG
TAATGTATAAAGGTCAGACTGGACAAGAAGCAAATCGGAAGTTGCCTTCACAGGAAGGAA
TCGAGATCTCGGTACATTGATGCCAATAGCATTATTAAAGAACCTGATTGCTGCACCAGC
TGCGGTTTCTAGTTGAAGAACTTTGACCCCATCCACTTCCTTTGGGTTTGGGATAACTTC
CATCTTCAGTGCATCAGCTTCTACTAGCCTTTTAATTGCATTCAAGTTCACCCACAAATT
ATTTGTGTTGAAAATTTTGAACTTCTCTATTGACTTGAATTCATTGACATGTTGATCAGG
GACTTGAGCAATTTCCAGGAGCTGAACCCTGCCCTCATAAGAAATAAGAGTGCCGCCCTT
CACATCGGCCAATGTTTTCGGTGTCACCTCCATACAGTATTCATTCTTTTTCTGGATCAA
ATGCTGTAGAATTTTCAAGTCAACAACAGCACCCAAGTTGTCCGAGTTAGCAATAAACAC
GTACTCCTTACCCTGTGACAATAACAGATCAAGTTTTCCACTGTTCTTAAGGGATGGAAA
CACATCACCGTGGCCAGGAGGATACCATCCGTCCTTGCCAGTCTGTCCTTTGGATGGAAG
TGGCGAAAAATCTTCAACAACCAGACGAGGATACTGACTCTGGTTAAAAGTATGAATCTG
AACATTTGACTTGGAATACTTCTCTACAATCTTTTGAGTATCGTCATGAGTGTTGAATGA
GTTCATCAAAAGCAAGGGAACACTGCTACCATATTTGTTATTGAGATTCTCAATCTGGAT
GACAATCAAGTCCAGAAATGTCAACCCATTTCGAACTTCAATGACAGACTTGGGGCCAGT
GCAACCCATTGTTGTTCCCAAACCTCCGTTAAGCTTAAGCACAACAAGTTTGTCCAAAAG
CTTCTTGATCTCCTCAGGATCTTCAGGAGTAGGTGCCAAGCCATCATAAGGAACGACTAC
CTCGTCGGTAGGAGTCTGGATCTTACTCCACTCCACATGCTGTGCTTCTTCTCCACTGAC
GTAGCGAGAGACGAGGCTGATGAATCCGTTCTTCTCATTCTCGCTGATCTGGCTCAGAGA
AGCGACGTCAGATTTGAGCTTGTCGACATTACCGGTAGCCACCGCAGCCATTGGTGAAGC
AGCGCGAGAGCTTCAAAGTTCTAGAGAGGGAGAGATGAAGGTGATCTGAACTGTGTGAAC
GTTGAGGAATGAGAGTGACTCTGAGATTTGGAAATTTGGACAAAGTATTTGTAGTTGGGG
TGGTGTATTAATAAGTGAGATTTGGCCAAAAACTAAATAAATAATAACCAGGTGGTATTT
TTGGAACGGTGAGAGGAATATGCAGGCGAATATGACGGTTTGGTCCAGCTTCG
>CL121Contig1
TTTTTTTTAATAACATCCAGAAGATATTTATTTATTTGATTATAGCAAAAACACGACAGC
AACTCCTCACAACCATCCAACGGTAGATCTGACCCAACAATCATTAACGCACAAGTGTTC
ATACGATAATCTCACATATCATAATTCCAAGACAGTGAGCTCTCTTGGAAGAAAGCCCCA
AGTACAAAATCCAAAAGGATACCTAATCGCATTGCCATCAGAAAACCCTCATCGGGGCAC
GTAGCAAACACTGAGATGAAAAGGTACACTATTTACATGCAGCCCCTGGTGGCTGGCTGC
TGGTCAGCTCAGTTGTTTCTTCGTCACCTCAACGATGATGGATGCTCCTGGTCTCCCCAC
TGTAGAGCCAGTCGTAGACAGTGGGAGAGTTGGGCTGTGGCTTGTCGAAAACCTGGTTGC
CCATGGATTTGGTGGCAAGGTTGCTACCTGGGTGGAACACACTCCTCCAAACGTTGTCTT
TAGCACGAGCGGAAGCCGGTGTGCCTGGGGTGCCTGGGGTACCTGGTGTTCCGGGGCTCA
TCGGCATCGTCAACTTGCTCGACTCTCCCTCCACTTCTTTGGCTTTGATATTCAAGGGCT
TAGGAGCCGGCCTCCTAAGCATGTCAAGGCCGCGTTCAGGCTGAGGTCCGGCAACAATAT
CATCCCAAAGCTTTTCAAGCAGAACCATTTTTGCTTTCTCTCTCTCTCCCTCTCTACTTT
TCTTCTCT
>CL121Contig2
GTGAGCCCCGGCGGTATGGTCCCACCAGGCCATTGTTGTTCAGCACTTTCAATTTCTCTC
TCTCTCTCTCTCTCTCTCTCTCTCTCTCTCTCTCTCTCTCTCTCTCTCTCTCTCTCTGCT
CTCTCTCTCTCTCTCTCTCTCTCTCTCTGTCTTGGAATTATGATATGTGAGCTCTCTTGG
AAGAAAGCCCCAAGTACAAAATCCAAAAGGATACCTAATCGCATTGCCATCAGAAAACCC
TCATCGGGGCACGTAG
>CL124Contig1
AGAGAGAGAGAGAGAGAGAGAGAGAGAGAGAGAGAGAGAGAGAGAGAGAGAGAGAGAGAG
AGAGAGAGAGAGAGAGAGAGAGAGAGAGAGAAGAAACACTCTCTGAGTCTCTGTTTTTGC
TCGTTCTAGAGAGAGAGAGAGAGAGAGAGAGAGAGAGAGAGGAGAGAGAGAGATGGCGGC
AACCACCGGTGCAGTGCTCCACGGGTTGAACTCGGCAGCTTTCTTATGCGGAGGCAAGAG
AAGTCAGGCCTTGCTCTCCGCTGCCACTGTCGGAAGCAGGGCTGGAGGTCCTGCTCCTAA
GAGGTTAATTGTGGTTGCTGCTGCCGCAAAGAAGTCTTGGATCCCGGGGGTTAAAGCCGG
CGGCAACTTCACCAATCCCGAGTGGCTCGATGGCTCGCTTCCAGGGGACTACGGCTTTGA
CCCACTAGGACTCGGCAGGGACCCGGCGTTCCTCAAGTGGTACAGAGAGGCGGAGCTCAT
CCACGGCCGGTGGGCAATGACCGCGGTCGTCGGCATCCTTGTTGGCCAGGCCTGGAGCGG
TGTCCCATGGTTCCAAGCCGGAGCTGACCCTGGCGCCATAGCACCCTTCTCCTTCGGCAC
ACTGCTCGGCACTCAGCTCTTGCTCATGGGTTGGGTGGAAAGCAAAAGATGGGTGGACTT
CTACAACCCCGAGTCCCAGTCCGTCGAGTGGGCGACACCTTGGTCCAAGACTGCGGAGAA
CTTTGCCAACGCCACCGGAGAGCAAGGCTACCCGGGAGGCAAGTTCTTCGACCCCTTGGG
GCTTGCCGGCTCCATCCAGGACGGGGTGTACGTTCCCGATAGCGAAAAGTTGGAGAGACT
GAAACTGGCTGAGATTAAGCATGCAAGGATTGCTATGTTGGCTATGCTTATATTCTACTT
TGAAGCTGGACAAGGAAAGACACCCCTTGGTGCTCTTGGCTTGTAAACCATTTGGCATTT
ACTTTTTAATATGTAGATATAATTAATTACCCAATTTTTTTATCATTTCCAG
>CL125Contig1
CATTTACAAACCCACAAAACCCTAACCCTAGCATCTATAAAAACAAAGATAACCATTTCT
CCGCAACCCCAAACCTTCACTCCTGCCGTTTGCTCTCTCTTCTCCCCCCTTCCCCTCCAT
TCTTCTCACAACCCAAAACACCCAATCATGGCAGAGAGACCAGCTGAGAGAGGCCGCGGC
GGATTCGGTCGTGGATTTGGTGACCGCGGTGGACGCGGTGACCGTGGTGGACGCGGCCGC
GGACGCCGACCCGGCCGACGCGAAGAGGAAGAGAAGTGGGTCCCAGTGACGAAGCTCGGC
CGCCTTGTGAAGGAGGGCAAGATCCGCAGCCTGGAGCAGATCTATCTCCACTCCCTCCCC
ATCAAGGAGCACCAGATCATCGACACTCTCGTTACTCCCGGCAGTCTGAAGGATGAGGTC
ATGAAGATTATGCCGGTCCAGAAGCAGACCCGGGCCGGTCAGCGAACCCGGTTCAAGGCC
TTCGTGGTGGTCGGGGACACCAACGGGCACGTCGGGCTCGGCGTGAAGTGCAGCAAGGAG
GTGGCGACTGCGATTCGCGGCGCAATTATATTGGCTAAGCTGTCTGTGATTCCGGTGAGG
AGGGGTTACTGGGGTAATAAGATTGGTAAGCCCCATACAGTTCCGTGTAAGGTGACCGGG
AAGTGTGGGTCTGTCACGGTGAGGATGGTGCCCGCTCCCCGTGGTTCCGGGATTGTGGCT
GCCCGTGTGCCCAAGAAAGTGTTGCAGTTTGCTGGTATTGATGATGTCTTCAC
>CL125Contig2
AAGAAGGGGTAAATGCTTAAAGAACAGAACAAAAGTATCGGAGGTCTTGTAAATCCAAAA
ATTTCAGCAAGGTAACATGATTGAATCCGACATAGATCAAAATTACCACCAAAGAAAGAC
AAATTATAAACGTTAATAATTCTTAGACAAAAAAGACAACATATTAATGTCTTCAAACCT
AGAAAACTCAAAACCAAGATTTCATCTTTAAAGGAATACTAGGATCTCTCACACTAGGCT
TCTACTTTCTCAACATCTTCGATAAGAAGGGGTTTAGTTGGCTTTCCCAGAAAGTCGGTG
AACTCCTGGAACGGAGAACTGGTGAAGCGTGTCTCTTTCCAGAACTCAGGCGTCAAGAAA
CCATAAGTCTTCAGGAGGCAATCAAAAGTGGCCTTGACGAAATTGCCAAGGGTCTTGGTG
GAGCCACGGGATGAAGTGAAGACATCATCAATACCAGCAAACTGCAACACCTTCTTGGGC
ACACGGGCAGCCACAATCCCAGAACCACGGGGGGCGGGCACCATTCTGACCGTGACCGAC
CCACACTTCCCGGTCACCTTACACGGCACTGTATGGGGCTTCCCAATCTTGTTGCCCCAG
TAACCTCTCCTCACCGGAATCACAGACAGCTTAGCCAATATAATGGCGCCGCGAATCGCA
GTGGCCACCTCCTTGCTGCACTTCACGCCGAGCCCTACGTGCCCGTTGGTGTCTCCCACC
ACCACAAAGGCCTTGAACCGGGTTCGCTGACCGGCCCGGGTCTGCTTCTGGACCGGCATA
ATCTTCATGACCTCATCCTTGAGACTGCCAGGGGTGACGAGAGTGTCGATGATCTGGTGC
TCCTTGATGGGAAGGGAGTGGAGGTAGATCTGCTCCAGGCTGCGGATCTTGCCTTCCTTC
ACGAGGCGGCCGAGTTTGGTCACTGGGACCCACTTCTCTTCCTCTTCGCGGCGCCCTGGT
CGGCGTCCGCGTCCGCGTCCACCACGGTCACCGCGTCCACCGCGGTCACCGAACCCGCGA
CCGAATCCGCCACGGCCTCTCTCAGCTGGTCTTTCTGCCATGATTGAGGGTTTTGGGTTG
TGAGAATTGAGGGGGAGGGGAGAGGAGAGAAAGCAGACGGCTGGAGTGAGC
>CL127Contig1
GATAAAAATAGAATTTCTATAAATTCATGCAAATCAATTTGGCACATCCATTTACTGAAA
TCCATTGGGCAAGCACCTCACTTGAAAATCATACAATACAAATCATCAAAGAAGTACAAA
GACAATAATACAAGACCATTAATCATCATTTCTCAAGCACCAAACTTTGTTTCCAAACGA
GGTTCCAACGCTAGCAATACAGGTAGTTCTTCTCACAAGGTATTTAGAGACCCTGCTCAA
TGAGATAATCCCCAAGCCTCTCAACAACCATGTTGCATTGGCCAGGAGTCATCGGCTCAT
CATAAATCCCAATCAGCAAAGCCATTGTGCTCTTCTTGACAGTAACACCACCAGGGCCCT
TCTTTCCTCGAATCACAACTCCTGGTTCACCCTGGATGACCATGTATTTGGTCCCTCCAA
GATACAACCCGGTCGGAGCAAGTGAGCCCGGTTCATTGAAGTCATTCATAATGCCAGTCA
CCTCCTCAGGCTTCAACTGAGGGAAGGTGGCACTCTGGGCCCAGACGCTGCCGTCGTGGC
CGATGATGGCGGCGGCGGAGAGGTGGTTGCCTTCGATTTCGCACATCAGATGGTCGTCGA
CGTACGTTTGCCACGACATCTTGTTGCTGTTTTTTCTGAGGTTTTTCGTAGGTTTTGTGT
GTCTGGTGGGATTTGCTGCTGAATCGGAGGTTTTGGGGCGTCTGCGGAGGAAATTCAGTT
CTCGTTTCAAGCCTCAGTCTTCTATGCTCAACAGC
>CL130Contig1
CAGGGATATCAATAAATAAGCTTTCCTTCATTTCAACGTACTGTGTTAAAAACACCAAAG
CCTTCTTCGCTAAGTTCTTTGAATTTTCTTTTGTTGAAGCTTGTATGTTGAAGCTTTCTG
AGTGGAGCATGTAGGTTGGGGTAGTGTTCCCTTAATTTTCCGAGTGAGAAAAACTTCTCG
ATTGGAGACTTGGAAAATCCAAGTCACTGAGTGGGATCGGCTATATGAATCTTAGAACGC
CATTGTGCTCGATCCTGTGTCATGTCCTTCATTAGATCCAAGTACTCTAAGTCTTTTCTT
AGAGTCTCTTCCAAAGTTTTCCTAGGTCTTCCTCTACCCCTTCGGCCCTGAACCTCTGTC
CCATAGTCGCATCTTCTAATCGGAGCGTCAGTAGGCCTTCTTTGCACATGTCCAAACCAC
CGTAACCGATTTTCTCTCATCTTTCCTTCAATTTCGGCTACTCATACTTTACCCCAGATA
TCCTCATTCCTAATCTTATCCTTTCTCGTGTGCCCACACATCCAACGAAGCATCTTCATC
TCCGCTACACCTATTTTGTGTATGTGTTGATGCTTCACGCCCAACATTCTGTGCCATACA
GCATCGCCGGCCTTATTGTCATCCTATAAAATTTTCCCTTGAGCTTCAGTGGCATACGGT
GGTCACACAACACGCCGGATGCACTCTTCCACTTCATCCATCCAGCTTGTATTCCATGGT
TAAGATCTTCATCTAATTCTCCGTTCTTTTGCAAGATAGATCCTAGGTAGCGAAAGCAGT
CGCTCTTTGGTATTTCCTGATCTCTAATCCTCACCCCTAACTTATTTTGGCCTCCATTTG
CACTGAACTTGCACTCCATATATTCTGTCTTTGATCGGCTTAGGCGAAGACCTTTAGATT
CCAACACTTCTCTCCAAAGGTTAAGCTTCACATTTACCCCTTCCTGAGTTTCATCTATCA
ACACTATATCGTCTGCGAAAAGCATACACCAAGGAATATCATCTTGAATATGTCCTGTTA
ACTTATCCATTACCAACGTAAAAAGGTAAGGACTTAAGGATGAGCCTTGATGTAATCCTA
CAGTTATGGGAAAGCTTTCGGTTTGTCCTTCATGAGTTCTTACGGCAGTCTTTGCTCCTT
CATACATATCCTTTATAGCTTGGATATATGCTACTCGTACTCCTTTCTTCTCTAAAATCC
TCCAAAGAATGTCTCTTGGGACCCTATCATACGCTTTTTCCAAATCTATAAAGACCATGT
GTAAATCCTTTTTCCCATCTCTATATCTTTCCATCAATCTTCGTAAGAGATAGATTGCCT
CCATGGTTGAGCGCCCTGGCATGAACCCGAATTGGTTGTCCGAAACCCGTGTCTCTTGCC
TCAATCTATGCTCAATGACTCTCTCCCAGAGCTTCATTGTATGACTCATTAGCTTAATAC
CCCTATAGTTCATGCAATTTTGTACGTCGCCCTTATTCTTGTAGATAGGCACCAAAGTGC
TCGTTCGCCACTCATTTGGCATCTTCTTCGTTTTCAAAATCCTATTGAAAAGGTCAGTGA
GCCATGTTATACCTGTCTCTCCCAAAAGTTTCCACACTTCGATTGGTATATCGTCTGGGC
CTATTGCTTTTTTATGCTTCATCTTCTTCAAAGCTACAACCACTTCTTCCTTCCGGATTC
GACGATAAAAAGAGTAGTTTCTACACTCTTCTGAGTTACTCAACTCCCCTAAAGAAGCAC
TCATTTCATGTCCTTCATTGAAAAGATTATGAAAATAACCTCTCCATCTGTCTTTAACCG
CGTTCTCTGTAGCAAGAACATTTCCATCCTCATCCTTGATGCACCTCACTTGGTTTAGGT
CCCTTGTCTTCTTTTCCCTTGCTCTAGATAGTTTATAGATATCCAACTCTCCTTCTTTGG
TATCTAGTCGTTTATACATATCGTCGTAAGCCGCTAACTTAGCTTCTCTGACAGCTTTCT
TCGCCTCTTGCTTCGCTTTTCTATACCTTTCACCATTTTCATCGGTCCTATCCTTGTATA
AGGCTTTACAACATTCCTTCTTAGCCTTCACCTTTGTTTGTACCTCCTCATTCCACCACC
AAGATTCCTTTTGGTGTGGGGCAAAACCCTTGGACTCTTCTAATACCTCTTTTGCTACTT
TTCGGATACAACTAGCCATGGAATCCCACATTTGGTTAGCTTCCCCCTCTCTATCCCACA
CACACTGGGTGATTACTTTCTCTTTGAAAATGGCTTGTTTTTCTTCTTTTAGATTCCACC
ATCTAGTCCTTGGGCACTTCCAAGTCTTGTTCTTTTTTCTCACTCTTTCGATATGTACAT
CCATCACCAACAAGCGATGTTGATTAGTCACGCTCTCTCCTGGTATAACTTTGCAATCCT
TACAAGTTATACGATCCCCTTTCCTCATTAGAAGAAAATCTATTTGTGTTTTTGACGACC
CACTCTTGTAGGTGATCACATGTTCTTCTCTCTTCTTAAAGAAGGTGTTGGCTAAGAAGA
GATCATATGCCATTGCAAAATCCAAGATAGCTTCCCCATCCTCGTTTCTCTCCCCAAAAC
CATGGCCACCATGAAAACCTCCATAGTTGCCTGTCTCCCTGCCCACGTGTCCATTTAAAT
CTCCTCCTATAAATAACTTCTCCGTCTGAGCAATTCCTTGCACCAAGTCTCCAAGGTCTT
CCCAAAATTTCTCCTTCGAACTCGTATCCAACCCTACTTGAGGTGCGTACGCACTAATCA
CATTGATAAGTTCTTGTCCTATTACAATCTTGATTGCCATGATTCTATCTCCTACCCTCT
TGACATCTACAACATCTTGTACCAAGGTCTTGTCCACGATGATGCCAACACCGTTTCTCG
TTCTATTTGTGCCCGAATACCAAAGTTTAAACCCTGAGTTTTCTAGATCCTTTGCCTTAC
TACCAACCCACTTAGTTTCTTGTAGGCACATAATATTTATCCTTCTCCTCACCATAACTT
CCACTACTTCCATAGATTTTCCCGTTAAGGTTCCTATATTCCACGTTCCTAAACGCATTT
TGCTCTCTTGAACTCTACCCTTCTGTCCTAGCTTCTTCACCCTCCCCCGTCTAATAGGAT
CAAAGTACTTCTTTTGTGTGTCCCGGGTAAAGTTGATAGGAGCATATGCTCCCAAACAAC
TTTGAGTGGAGTCGTTCGAAAAGAAGTTTCTATGGCCCCCTTGCTCATTTAACACTGCAT
CCGGATGCCGATGGAGATACAGCGACCCTTGCTCACTTATCACTGTGCTCGGGCCACATA
GCGCGCCACTTACGGGCGACGTCCTAGCTTTAGCGCGATTTTGTTCTGGATTCATTTTCA
TAAGGATTCGACGTGATCATGGAGTGCCGGCTGTCGACTACCTGACGCCCTCCCC
>CL131Contig1
CCCATTTCTCATTTTTCAGCTCCTATCCAGATCCGAAATTTCTCCCTCGGATCGATTTTT
CCCCCATCGGAGAAAACCCATTTCTAGGGTTTGGAGATCCCTAATCGTGGTTTGCGAGGG
TATTAGATTAGACGAAGCAAGATGGGAGGAGGATTTCGAGTTCTTCACTTGGTCAGACCG
TTTCTGTCATTTCTGCCCGAAGTTCAGAGCGCTGACCGGAAAGTTCCATTCAGAGAGAAG
GTGATATACACCGTTATCTCGCTGTTCATTTTCTTGGTGTGCAGCCAGCTCCCTCTGTAT
GGCATACACTCTACCACGGGGGCAGATCCCTTCTATTGGATGCGTGTTATCCTCGCTTCC
AACCGCGGGACTGTCATGGAGCTTGGGATCACCCCAATTGTCACATCTGGGCTGGTGATG
CAACTCCTTGCTGGGTCTAAGATTATTGAAGTTGACAACAATGTACGCGAAGATCGTGCT
CTTTTAAATGGAGCACAGAAGTTATTGGGTATCCTGATAGCTATTGGTGAGGCAGTTGCG
TATGTTCTCTCTGGCATGTATGGTAGTGTTGGCCAACTTGGAGTTGGAAATGCCATTTTA
ATTATCATTCAGCTCTGCTTTGCCGGTATCATTGTGATATGTTTGGATGAACTTCTTCAG
AAGGGATATGGTCTAGGCTCTGGAATTTCACTGTTCATTGCCACCAATATCTGTGAAAAC
ATTATCTGGAAAGCAT
>CL131Contig2
CAGGGTAATCCGGATCCGAAATCTCTCTCTCGGATCGATTTTTTCCCCGTCGGAGAAAGC
CATTTCTAGGGTTTGGAGATCCCCAAATTGGGTTTGCGAGGTTGTTAGATTAGACGAAGC
AAGATGGGAGGAGGATTTCGAGTTCTTCATTTGGTCAGACCGTTTCTGTCATTTCTGCCC
GAAGTTCAGAGCGCTGACCGGAACGTGCCCTTTAGAGAGAAGGTGATATACACCGTTATT
TCGCTGTTCATTTTCTTGGTGTGCAGCCAGCTCCCTCTGTATGGCATACACTCCACCACG
GGGGCAGATCCCTTCTATTGGATGCGTGTTATCCTCGCTTCCAACCGTGGGACTGTCATG
GAGCTTGGGATCACCCCAATTGTCACATCTGGGCTGGTGATGCAACTCCTTGCTGGGTCT
AAGATTATTGAGGTTGACAACAATGTACGCGAAGATCGTGCTCTTTTAAATGGAGCACAG
AAGTTATTGGGCATCCTGATAGCTATTGGAGAGGCAGTTGCGTATGTCCTCTCTGGCATG
TATGGTAGTGTTGGCCAACTTGGAGTTGGAAATGCCATTCTAATTATAATTCAGCTCTGC
TTTGCCGGTATCATTGTGATATGTTTGGATGAACTTCTTCAGAAGGGATATGGTCTAGGC
TCTGGAATTTCACTTTTCATTGCCACCAATATCTGTGAAAACATTATCTGGAAGGCATTT
AGTCCCACCACTATCAACAGTGGGAGGGGAGCTGAATTTGAAGGTGCTGTTATTGCCCTG
TTCCATCTTCTGATAACTCGGACAGATAAGGTTCGAGCTCTCCGGGAGGCCTTCTACCGG
CAGAATCTTCCCAATGTGACAAATCTGCTTGCCACGGTGTTGATCTTCCTTATAGTAATT
TATTTCCAAGGGTTCCGTGTGGTTCTGCCAGTGAGATCAAAGAATGCTCGTGGACAGCAG
GGTTCTTATCCTATCAAGCTGTTCTACACTTCCAACATGCCCATCATTTTGCAGTCTGCA
CTTGTGTCCAACCTTTACTTTATCTCCCAGTTGCTTTACAGGAGGTACAGCGGAAATTTC
CTTGTGAATCTTTTGGGCAAATGGAAGGAGTCTGAATATTCAGGAGGTCAATTCGTTCCT
GTCGGTGGTCTAGCATATTATATCACTGCACCATCAAGCTTAGCTGATATGGCAGCCAAT
CCCTTCCATGCACTCTTCTATCTCGTATTTATGTTGTCAGCCTGTGCACTTTTCTCCAAA
ACATGGATTGAAGTTTCTGGATCCTCTGCCAAAGATGTCGCCAAGCAGCTCAAGGAACAA
CAAATGGTGATGCCTGGTCACCGTGAGTCAAACTTGCAGAAGGAGTTGAACCGCTACATT
CCCACGGCAGCTGCTTTTGGAGGCATGTGCATCGGTGCACTCACAGTGTTGGCCGATTTC
ATGGGTGCAATTGGTTCAGGAACTGGAATCTTGCTTGCAGTGACAATCATCTATCAGTAC
TTCGAGACATTTGAGAAAGAGAGAGCCAGCGAGCTCGGCTTCTTTGGCTTCTAAGCACGT
GTATTGCAGAGTAATGGTCTCGCCCTGACAATTTTGGTGTGCTGAGAGATGTAAGTAGGT
TTTTAACAGAGAAGTTCAAGATATTAGGCTAGTCTCTTATCACTCCGTTTCTTGAGAATA
CAAAAGCAATTCCATCCTCTGAAAAAACAGTGTTTATGTCAAGCATCGTTGTATCGGTTC
CAGTGGATCTTTTATAATTTACTGTCTGAAGTCTTTAAGGTCACACCTTTGAGAAGCTAC
TGCCAGGATTTTGTTCTTGCTAATTAGTTGTAGAAATTCACTTTGTTAGAGTGTATTTGA
CTCTTTCTGTGTACACAAGTGAATTTGCTCGAAAATCTGAATGTCGCTGTTTNCTGTCGT
TAC
>CL131Contig3
GTCTTCTTCTCAATTCTGAAGTACTGATATATGATTGTCACTGCAAGCAAGATTCCTGTT
CCTGAACCAATTGCCCCCATGAAATCTGCCAACACTGTGAGTGCACCGATGCACATGCCT
CCGAAAGCAGCAGCTGTGGGAATGTAGCGGTTCAACTCCTTCTGCAAGTTTGACTCACGG
TGACCAGGCATGACCATTTGTTGTTCCTTGAGCTGCTTGGCGACATCTTTGGCAGATGAT
CCAGAAACTTCAATCCATGTTTTTGAGAAAAGTGCACAGGCAGACAACATAAATATGAGA
TAGAACAGTGCATGGAAGGGATTGGCTGCCATATCAGCCAAGCTAGAAGGTGCAGTGATA
TAATATGCTAGACCACCAACAGGAATGAATTGCCCTCCTGAATATTCAGATTCCTTCCAT
TTGCCCAAAAGATTCACAAGGAAATTTCCGCTGTACCTCCTGTAGAGCAACTGGGAGATG
AAGTAAAGGTTGGACACAAGTGCAGACTGCAAAATGATGGGCATGTTGGAGGTATAGAAC
AGCTTGATAGGATAGGAACCCTGCTGTCCACGAGCATTCTTTGATCTCACAGGCAGAACC
ACGCGGAACCCTTGGAAATAAATTACTATAAGGAATATCAACACTGTGGCTAGCAGATTT
GTCACGTTCGGTAGATTCTGCCGGTAGAAGGCCTCCCGGAGAG
>CL133Contig1
AAATGGAATAAATTATTTTATTGAACAAAATTGAATTAAAATTCAATAAAAATACAACCG
CCAAATACAAAAGGTGGTCTACAAAAGCACATGTTAGTGCCTTACCAAAAATTGAAATTA
CAAAACTTTACAATAAAAAATGGTGACTCCAAACCAACAAGGCTTCCCGCTTTGCGAGGG
TGGGAAACTTTTATCGTATGTAACTTTACTCTTGCTTTGCAAAATAGCTATTTTCACAAC
TCAAACCCATGTCTTTTCAGTCACAAAAGAACAACATTACCATTGCGCAGAGACATAACC
TCCAAATTACAAACCTTGGCAATATATATTTTTATTCCCATGGACTCAATGGGCACTCCA
CTGGCAATGTTGGGAAGCGTTCAGAATCCTTGCAATAATCATAAATCACCATATTTCTCT
GTATCCAAGCAAAATCCTTCTTCTGGGCATCTGATAGGTGCCAGGCATCATACTGGTCCC
ACCAGTTTTTTGTTGTGGTGGAGACGCACGCAGGGAATGGGTCCTCCCATTGGCAGGCAT
CAACACTGAAGTCCTTGTAGGAGGACACAAATGGTGATTTCTTCCAGTCTGTCTTCTCAA
TCCCACCTCTGGTGGCCCATTCGTCTGCGTTCCATATGCTGGAGAATAAGTACATCGGCT
TCTCATTGGGGAAGAAGTTGTTTGCTTCCCCATTGTTCTTGAACACCCTTATGGGAACTT
TGTCCACGAAAAACACAATCTGATGATTATTCCAGAGAATTGAGTAAGTATGATATTCCT
CAGTGGGGTCGAACCAAAGTTGGTGCCTCATCTCACGGTTTCCAGTTCCGTTCTTGTACA
CATTTGTCTGGATCAGATAAGGTTGCCCGCTCCTATTCCCCAAGAACTCAAAATCTAGCT
CATCCCTCTCTGGCCCTGCTCCATTTTCGGTGCACATATAATAAGCTGTGACTACGCCGG
CGGAGTCACCTCCGACCAACTTGATCTTCATGCTAAACCATCCAAATCTGTACTTTTGTT
TCGTTTGAAATCCACAACCCGTGTCTTTGTCGAGGGAAAGATACCAGATCTGCTTATCTT
CTGAAGTTGTAAAATGGTCCTCAGACCACATTATATCGAAATTGTCCTCGAAAGAACTTT
TTGGGGCAGCTGCCTCTGATGAAGAACAACAAGAAGCAGCCATGAGAGCTGCAATATAAA
GAAGAACAGGCATCGGAGACGCCCTTCTTTCCATTTGGAACAGAGAATCTGAAGAAGGTG
AGAACAATGGATGGGAGAGCTTCTTTCAGCTGGATCTCCAGGAGGACGAGGAGGAGAGGT
GCATTAAATTG
>CL136Contig1
CTTAGATCTTCTGCCCCCTCGTGGACCAGAGAAGGTACGGACGCCCCCAACTTCTTCGTG
GACCAGAGAAGGTTTCAGATTTAGACTTACATAGCAAAGATGTCGCCAACTGATTCTTCA
CGTGAGGAGAATGTGTACATGGCCAAGTTGGCCGAACAGGCTGAGAGATATGAGGAGATG
GTTGAGTTTATGGAGAAAGTTGCCAAGACTGTTGATGTTGAGGAGCTAACAGTGGAGGAA
AGAAACCTCCTCTCTGTGGCTTATAAGAATGTCATTGGAGCTAGGAGAGCTTCATGGAGG
ATCATATCTTCCATTGAGCAGAAGGAGGAGAGCAGAGGGAATGAGGATCATGTTGCGATT
ATCAAGGAATACAGGAGCAAGATCGAGACTGAGCTCAGCAAGATCTGTGATGGGATATTG
AACCTTCTTGAGTCGCACCTCATTCCATCTGCCTCATCCGCCGAGTCCAAGGTGTTTTAC
CTCAAGATGAAAGGTGACTACCACAGGTACCTTGCAGAGTTTAAGACTGGAGGCGAAAGA
AAGGAAGCAGCTGAGAGCACTTTGTTGGCTTACAAGTCTGCTCAGGATATTGCCCTGGCT
GAGCTGGCTCCAACCCACCCGATAAGGCTTGGACTTGCACTTAACTTCTCAGTCTTCTAC
TATGAAATCCTTAACTCACCAGATCGTGCTTGCAATCTGGCAAAACAGGCTTTTGATGAG
GCTATTTCTGAGCTTGACACATTGGGTGAGGAATCCTACAAGGATAGCACTTTGATCATG
CAGCTCCTCCGAGACAATCTGACACTCTGGACTTCTGATATCACGGATGATGCTGGGGAC
GAAATCAAGGAAGCATCAAAGCGCGAATCCAGTGAAACACAGCAGTAACGAGGCTTCTGG
TTCGTAGAATTTGTACTATGTACCCATTTATCTTGGGACCTTTGTAATAGATGCCATGTG
GGTTGTAGAAAGATTTGCCTATGAACTTGACGGTCTTGAGCGCGTCAGCGCTTAGGGTTG
AAATGTTCCAGCCTAGGGTTGGAATGTTCCAACAGATCGCAAAATTGCGTTTTATAATTG
GTGAGAAGAATTTGGTTCAGTGCTTTGAGTGCTGTGCTAT
>CL136Contig2
GCCTCATTCCGTCTGCCTCTTCCGCCGAGTCCAAGGTGTTTTACCTCAAGATGAAAGGTG
ACTACCACAGGTACCTTGCAGAGTTTAAGACTGGAGGCGAGAGAAAGGAAGCAGCTGAGA
GCACTTTGTTGGCTTACAAGTCTGCTCAGGACATTGCCCTCGCCGAGTTGGCTCCAACCC
ACCCAATAAGGCTTGGACTTGCACTCAACTTCTCAGTCTTCTACTATGAAATCCTTAACT
CACCTGATCGTGCTTGCAATCTGGCAAAACAGGCTTTTGATGAGGCTATTTCTGAGCTTG
ACACATTGGGTGAGGAATCCTACAAGGATAGCACTTTGATCATGCAGCTTCTCCGAGACA
ATCTTACACTCTGGACTTCTGATATCACGGATGATGCCGGGGACGAAATCAAGGAAGCAT
CAAAGCGCGAATCCAGTGAAGCACAGTAACAGGTCTTCTGGTTCATAGAATTTGTACTCT
GTACCCCTTTTATCTTGGGACCTTTGTAATAGATGGCATGTGGGTTGTAGAAGGATTTGT
CTATGAACTTGACGATCTTGAGTGCGGCAGCGCTTAGGGTTGAAATGTTCCAGCGTAGGA
GTTGGAATGTTCCAACAGATTGCAAAATTGCGTTTTATAATTTGGTGAGATTTCAATGCT
GTGCTATATGATTTAGTGTCAAAAAATAGTGGTTTTTAATGTTTCTTTGAGATTCCCAAT
GGCTTGTGTTCTTTTTACCAGATATAACATTATGTAGCTTGTATTCTTTTTGAATCTTTC
AATTAGAATGTGGTACCTCCATTGTTCATTGGAAGATT
>CL137Contig1
TAATCATTGTAAGATAATCTGGAGTGACTTGCTCCCAAGTTACGTTGGTCCGTGGGAGGA
TACTGGTTTGTTACGTTTCCCTCGATGTTGTTATAACTATCTGTTCGAGTTATCCCACGA
GCATTGAGGTTTGTTAAGGTTGGGAATGGAGAAACAAGTGCTTACATAGGGACTCGGATT
ACCTCCGAGGAATATTAACGAAAGGTTATGAAGCCATTTCTACAAATGAAAATGAAAGGT
TATGAAGCAAGTGCACTTAAACAATGTGTTTTGTATCACAACAAAACATGAACGATATCA
TCTTGGTTTCGAAAGGAAGGGCATGCCGTACAAAATGATCAGTCAGTAGACTAGCTGGGT
TTCAAAGTCTGCAAAATCAACGGAGCCGGACTCAATGGGAGGCATTAAGTAGGCGGCGAG
AAGCTCAGAGGCCAAGGCAGCAACCATCGGTATCCTCTTCAAGTTTTTCACCAAGGGAAT
GTCGTCAGTCTCCCCGACAGCAATCAGCTTCTGGTTAATCTCCACCATGCGGTCCAGTTT
CCTTTTGAATTCTGGGTTCTCAACATCGAGCACTGCTGGAAAAATTCTGGCTGTAGTGCG
ATTTGTCTCAATGATAACGTGCATATCAAATTCTTTAGTGTTGAGGCCGATGCCTTGGTA
GAAAGCTGTTCGCTGGCAATCGTTGAGGTACATTGTCACATACACCTGCATGGGTAGAAG
ATGCGTTATTTGGGAACTGAGTAATGGTGCGATGCATCCATTGGTTGCTTACCGACAAGC
AGAAGAATCGGGACCAGAGTTTAGCCTTCCAGTCATTGAGGAATTGGGGTTGGGCCTTCA
TGAGAGCAGAGAAGAAATCGCCATGGCGGTTCTCGT
>CL137Contig2
CAAAAGAGAGCTCCCAAATAACATCGTGTTTTCGGTGGGAAAGCAAACCAAGCAAAAATG
GCGGCAGAGATGGCTCTGGTAAAACCCCTCACGAAATTCAGCAATGGCGCCCCCAAATTC
GGAAGCAACCCCGGCAGCCCCAAGACAAGAGCTTCTTCGATGCTGAGGATGTCGGCCAGG
GCAGAGACGGCGGCAGCAGCGGCCAAAAAGACGCCCAAGAAGGCTCCGAAAACACCCCCA
AAGGAGACCCTTTTGGCGCCGAGATTCTACACGACGGACTTTGACGAGATGGAGACGCTG
TTCAACACGGAGATCAACAAGAACTTGAACGAGGCGGAGTTCGAGGCGCTGCTGCAGGAG
TTCAAGACAGACTACAACCAGACACACTTTGTCAGGAACAAGGAGTTCAAGGAGGCTGCT
GACAAACTGCAGGGCCCGCTCCGCCAGATCTTTGTCGAGTTCTTGGAGAGGTCGTGCACT
GCTGAGTTCTCCGGCTTCCTTCTGTACAAAGAGCTCGGAAGAAGGCTCAAGAAAACAAAT
CCAGTGGTGGCAGAGATCTTCTCGCTCATGTCTCGGGATGAAGCTCGGCATGCTGGTTTT
TTGAACAAGGGCCTGTCGGATTTCAATTTGGCCTTGGACTTGGGGTTTCTGACAAAGGCG
AGGAAGTACACATTCTTCAAGCCAAAGTTCATCTTCTATGCAACTTACTTGTCCGAGAAG
ATTGGGTACTGGAGATACATTACCATCTACCGGCATCTCAAGGAGAACCCCGAGTACCAG
TGTTACCCCATTTTCAACTACTTCGAGAACTGGTGCCAGGACGAGAACCGCCATGGCGAT
TTCTTCTCTGCTCTCATGAAGGCCCAACCCCAATTCCTCAATGACTGGAAGGCTAAACTC
TGGTCCCGATTCTTCTGCTTGTCGGTGTATGTGACAATGTACCTCAACGATTGCCAGCGA
ACAGCTTTCTACCAAGGCATCGGCCTCAACACTAAAGAATTTGATATGCACGTTATCATT
GAGACAAATCGCACTACAGCCAGAATTTTTCCAGCAGTGCTCGATGTTGAGAACCCAGAA
TTCAAAAGGAAACTGGACCGCATGGTGGAGATTAACCAGAAGCTGATTGCTGTCGGGGAG
ACTGACGACATTCCCTTGGTGAAAAACTTGAAGAGGATACCGATGGTTGCTGCCTTGGCC
TCTGAGCTTCTCGCCGCCTACTTAATGCCTCCCATTGAGTCCGGCTCCGTTGATTTTGCA
GACTTTGAAACCCAGCTAGTCTACTGACTGATCATTTTGTACGGCATGCCCTTCCTTTCG
AAACCAAGATGATATCGTTCATGTTTTGTTGTGATACAAAACACATTGTTTAAGTGCACT
TGCTTCAT
>CL140Contig1
GACCCAAATCATGTCACTGAAGTTGCATTTTAATGAAATCAAATTACAAGAAGCACAAAT
TATACTCACATAGTCATCATCATGATCTTAAATACATTGCAAATTACACAAATCAATATC
ATGATCATATGTCATAGACTTGCTTGCCGGTGAACTTGACCTCAATTGGGTTGACATTCT
TCCCAATCGACCTAAAGTTCTGGCCAACCCCTTGGCGCCCAGGGTTCACCTTCTCAGGGT
ACACACCATCCTTGGGGTGCAAGTATTGGACCTCCCCGTTAGGGAAAACCCTGTAAAACT
GGTACTTAATCTTGTACTTTGACCTCAGCCTTGTCCCAAGAGCCAAGCACTGCTCTTTCC
TAGCCAGTTTCAACAAGTTAGGACCCTCCCTCATGATGGCTGCTCCGCCGGTCGGCATCT
CAAAAATCTGCTCCTTTGGTGACTCCCATGTGATCACGTAAAACTCTTCCTCCTGCGCTT
TCCTCAACAGCCCGCCGGTGCTGCCGCCAAAGATCGGCGAGGGAGTTGTTGGGTCCAGCT
CGGGTGGGGTGAATCCTACCGGAGCCTCCTCTTTCGTGGTGGTCACGGTTTTCTCTTCAG
CGGAGGCATTAATCCTCATTGTTCTTGTGGTGGAAAGCTTGAGTGGCTTGGGGGGCATGA
AGGAGGAGGAGACTGATTGCTTCCATGGGGCGGTTGTACGGTCGGCGGTGGTCTTTGGGA
CTGAGGGGGTTGGGGTGAAGAGGCTGGCTTGTGTTGCCATGGCCATGAGGGACTAGAGAG
AGAGTGGTATAGTTGTGGGTGGTTTGTGTTGTGTTGTGCGGTAGTATAATTTTTTCA
>CL140Contig2
AAAAAAAAATTATACTACCACACAACACAAACCAACCACAACTCTCTCTCTCTCTCTCTC
TCTTTCCTCTCTCTAGTTCCTCATGGCCATGGCAACACAAGCCAGCCTCTTCACCCCAAC
TCCCTCAGCCCCAAAGACCACTGCTGACCGTACAACCACCCCATGGAAGCAATCAGTCTC
CTCCTCCTTCATGGCCCCCAAGCCACTCAAGCTCTCCACCGCAAGAACGATGAGGATCAA
TGCCTCCGCTGAGGAAAAAACCGTGACCCCCACAAAGGAGGCCCCGGTAGGCTTCACCCC
ACCCGAGCTGGACCCAACAACACCCTCACCGATCTTCGGTGGCAGCACTGGCGGGCTGTT
GAGGAAAGCGCAGGAGGAAGAGTTTTACGTGATCACATGGGAGTCACCAAAGGAGCAGAT
ATTTGAGATGCCGACTGGCGGAGCTGCCATCATGAGGGAGGGTCCTAACTTGCTGAAACT
GGCCAGGAAAGAGCAGTGCTTGGCTCTTGGAACTAGGCTTAGGTCCAAGTACAAGATTAA
GTACCAGTTTTACAGGGTTTTCCCTAACGGGGAGGTCCAATACTTGCACCCCAAGGATGG
TGTGTACCCTGAGAAGGTGAACCCTGGGCGCCAAGGGGTTGGCCAGAACTTCAGGTCGAT
TGGGAAGAATGTCAGCCCGATTGAGGTCAAGTTCACCGGCAAGCAAGTCTATGACATATG
ATGATAATATTGATTTGTGTAATTTGCATTGTATTTATAATCATGATGGCAATGTGAGTA
TAATTTGTGTTTCTTGTAATTTGATTTCATTAAAATGCAACCTCAGAAACATGATTTGGG
TTAAAAAAAAA
>CL142Contig1
CGCCACCAAATATTCTCTCTCGCCTCTCACAACTTCATGCGCCTCCGGAGTTCTTCTCCA
GATTTGCGCTCCATGGAATGTTTTCTATGTCGATCACCATCGGATTCGCGTCGATCGTAT
CGAGATCTACGTGTTGATGGTGGTTTGAGATTGTGAGGTGATGGTTTGAGCTGCTTTTGA
ATTCAGCTGGTTTTACCAGCCCGAGCTTCTGTGTTCGTCGCTCTTCGATTCGAATTTACA
GATTTCGCAGACGGAGCTCTAACCAAATCGGAGGAGATTACAAGTATCCGGCGGCGTTTC
AGCAGCTGATCCAATTCGATCTCGTGGTGGCCGAAGCATGTTTAATCTTAACCAAAGGGT
CATGGTTCATGGTTGTAATTTCATGAGACTGAAGCTTTTATATCGTGGGATTTGGGTTGG
GGTTATGGGTTGATTTCGCATGGATGTATAAGATATCGGGACGAAAGGCTCGGTGGAAGG
GCCGAGTGCTGGACCGATCTTTGTCATCCGGCCTTTGCCATGGCAGGTGCGCTTGCATGG
CAGGTCAAAAAAATATCTCAATAAAAAAATAACGATTTTTGGTTCAGAGGGGAGACAGCA
TGGGGTTTATTTTTGCCCAGGGTCTCCCCTCCGGTGTGTGGTGTGCGTCCTCTGTCCTTT
CTTATTGTTTTGTCTCTTATTTTCGCTCGCCCCCAACTGCAAACAGTCGGACATGGATTC
TGGACAACTGCGGCCGCATCGATATCTCGTCGCCAAAGGTATTAATCTATTTCAACTGAT
TTCATCAATCTAATAATACTAAATAAAGCCTGCCACTCACACAGGGAACATATAATCACT
TGCACAATTAATTAGTTTCTTGCTCAAATTGTCTCAAATCAATATGGGTTTTATCTAATT
TTGTGAACACAATATAAATTATGTTTATTGGAACCTGGTAATTGATTGATGATGCTAGTG
GACGATGCTTACAATCTGTGGAGTTGTTCAATCAATCTCAAATTACTCCAAATTGTTTTC
AATCGACTTTAAAGGGAGCAAATTTATTTTATCTGTTGATTGTAAAATATAAATTGCAAT
ACTTGATCACAATTTTAAAGCTCCAACCGAAAGATCCAACCACGAATCAAAACTCTGTTT
GATATAGTTGGTAATATCTGTTCACTTATGCACAAACGTTGTCATCCTACTAAACAATTC
CCGAAACCTCCGATTCGTTCCTGCTTACTTTTACAAGTCATCCTTATGATACCAAAGTCT
CTTCTGCACTGATTATTGCCTCGTTATTAATGTTATTGTAGTTCAAATTCTATGAGCTGA
GGATGAGATTATCATTTAAATTGTTGGCCTTTGCATTAATATTTGTTGATAACGGATGTT
ATTAGATATTGTGAGATCTGTTAGTTGATGGATCTTTTTATGTAATTATGTTGGTTTTGG
ATTCCATTGCTGTAAGCCATGTCTTGTATTCCAATTAGATGATTCTAGGGAGGTTTGATG
CCGGCAGATTACTTCTCGGCGAGCCTGAATGGCCAGAACGAAGCCTCTCATCACAATTAC
AAGTTAAACTAAATTTCGGCTCAAATTCAAGCTGCTTGGTTGTGGGATAGGTCCAGAAGT
TCTTTTCGCGACAATCTCTTTTCTGAGGATTCGAGGTGACCAATGAAACGAGTTGAGCTT
CGCATTACTCCGTCTCTAAAGCTTTTAAGTATTGGCAAGTAATGTTTTCGGTTAATTTAC
GTTTTGTGATTTAAGTCATTGCAATTGATCATTCATGGGTGTCCGCATTATCATTTATTT
ATTCTATTCATTTGTTAAAAGAGTTTAGATTGAATATTTTGCCCTAGTTTTGTTTGTTGT
ATTGAATTGCGGAGGAATTACTGTTAAACCGGTGTCGTTTTTGTAGTACATGATTTTGGT
TATTTTTCAAACAACTTCCGTGTAAAAAAAA
>CL142Contig2
GCTGTCTGTCCTTTCTTATTGTTTTGTCTCTTATTTTTGCTCGCCCCCAATCGCAAACAG
TCGGACATGGATTCTGGACAACTGCGGCCGCATCGATATCTCGTCGTCAAAGGTATTAAT
CTATCTAAATCTATTTCAATTGATTTCATCAATCTAATGAAGCTAAATAAAGCCTGCCAC
TCACACAGGGAACATATAATCACTTGCACAATTAATTAGTTTCTTGCTCAAATTGTCTCA
AATCAACATGGGTTTTATCTAATTTTGTAAGCACAATATAAGATATGTTAATTGGAACTT
GGTAATTGATTGATAATGCTTGTTGACAGTGCTTACAATCTGTGGAGTTGTTCAATCAAC
CTCAAATTATTCCAAATTGTTTACAATCATTTTTTACTTCAAAGCTTTAGTTTTATTCCA
ACCACGAATCAAAACTTTGTTTGATATGGTTGGTAATTTCTCTCCTACTTATGCACAAAC
GTACTTCTGTCATCCTACTACACAATTCCCGAAACCTCCGATTCGTTTCTGCCTACTTTG
ACAAGTCATTCTTATGATACCAAAGTCTCTTCTGCACTGATTATTGCCTCGTTATTAATG
TTATGGTAGTACAAATTCTATGAGCTGAGGATGAGATTATCATTTAAATTGTTGGCCTTT
GCCTTAATA
>CL142Contig3
GAGAGAACTAGTCTCGAGTGGGGGTGTGGTTTTTTTTCTGTAAGTAATAGTAAATAGAAA
CTACATAATACAAACATTGAACAACTACGCAGAGCTGTTTGAAAAATAACCAAAATCATA
ACCCCTAATTGTGAATCGGGCAATATCAACAGACCACAATTTGATCTATCATCCAAGTAC
TATAAAAACAACCCCAGTTTAACGATAATTCCTCCGCAATTCCGTACAAACAACAAAACT
AAGGGAATATATTCAATCTAAACTCTTTTAACAAATGAATAGAATAAATAAATGATAATG
CCAACACCTATGAATGATCAATCGCAATGACTTGAATCACAAAACGTAAATTAACCGAAA
ACATTACTTGCCAATACTTAAAAGCTTTAGTTTCATTGGTCACCTCAAATCCTCAGAAAA
GAGGTTGTCACGAAAAGAACTTCTGGACCAATCCCACAACCAAGCAGCTTGTATTTGAGC
CGAAATTTAGTTTAACTTGTAATTGTGATGAGAGGCTTCGTTCTGGCCATTCGGGCTCAT
CGAGCAGTAATCTTCCGGCATCAAATCTCCCTAGAATCATCTAATTGGAATACAATACAT
GGCTTACAGCAATGGAATCCAAAACCAACATAATTACATAATATTACAAAGATCCATCAA
CTAACAGATCTCACAATATCTAATAACATCCGTTATAAACAAATATTAAGGCAAAGGCCA
ACAATTTAGATGATAATCTCATCCTCAGCTCATAGAATTTGTACTACCATAACATTAATA
ACGAGGCAATAAACAGTGCAGAAGAGACTTTGGTATCATAAGAATGACTTGTAAAAGTAA
GCAGGAACGAATCGGAGGTTTCGAGAATTGTTTAGAAGGATGATACAAGTACGTTTGTGC
ATAAGTAGACAGAGAAATTACCAACTATATCAAACAAAGTTTTGATTCCAAATTATTTCT
CTGTACTTTCTTATTCCAAACAAAGTTTTGATTCCAAATTATTCCAAATCGTTTGTGCAT
AAGTAGACAGAGAAATTACCAACTATATCAAACAAATTATTCCACGATACAATAAATTTG
CTTACTTTGAAGTCAAAATGATTGAAAACAATTTGGAATAATTTGAGGTTGATTGAACAA
CTCCACAGATTGTAAGCATTGTCAACAAGCATTATCAATCAATTACCAAGTTCCAATTAA
CATATTTTATATTGTGCTTACAAAATTAGATAAAACTCATCATTGATTGAGACAATTTGA
GCAAGAAACTAATTAATTGATTGTGCAAGTGATTATATGTTCCCTGTGTGAGTGGCAGGC
TTTATTTAGCATTATTAGATTGATGAAATAAATTGAAATAGATTTAGATAGATTAATACC
TCTGGCGACGAGATATCGATGCGGCCGCAGTTGTCCAGAATCCATGTCCGACCGTTTGCG
ATTGGGGGCGGGCAAAAATAAGAGACAACAATAAGAAAGGACAGACAGCGCACACCACAC
ACCGGAGGGGAGACCCTGGGCAAAAATAAACCCCATGCTGTCTCCCCTCCGAACCAAAAA
TCGTTATTTTTTTATTGAGATATTTTTTTTGACCTGCCATGCAAGCGCACCTGCCATGGC
AAAGGCCGGATGACAAAGATCGGTCCAGCACTCGGCCCTTCCACCGAGCCTTTCGTCCCG
ATATCTT
>CL142Contig4
GGATATCGGGACGAAAGGCTCGGTGGAAGGGCCGAGTGCTGGACCGATCTTTGTCATCCG
GCCTTTGCCATGGCAGGTGCGCTTGCATGGCAGGTCAAAAAAATATCTCAATAAAAAAAT
AACGATTTTTGGTTCAGAGGGGAGACAGCATGGGGTTTATTTTTGCCCAGGGTCTCCCCT
CCGGTGTGTGGTGTGCGTCCTCTGTCCTTTCTTATTGTTTTGTCTCTTATTTTCGCTCGC
CCCCAACTGCAAACAGTCGGACATGGATTCTGGACAACTGCGGCCGCATCGATATCTCGT
CGCCAAAGATTACTTCTCGGCGAGCCTGAATGGCCAGAACGAAGCCTCTCATCACAATTA
CAAGTTAAACTAAATTTCGGCTCAAATTCAAGCTGCTTGGTTGTGGGATAGGTCCAGAAG
TTCTTTTCGCGACAATCTCTTTTCTGAGGATTCGAGGTGACCAATGAAACGAGTTGAGCT
TCGCATTACTCCGTCTCTAAAGCTTTTAAGTATTGGCAAGTAATGTTTTCGGTTAATTTA
CGTTTTGTGATTTAAGTCATTGCAATTGATCATTCATGGGTGTCCGCATTATCATTTATT
TATTCTATTCATTTGTTAAAAGAGTTTAGATTGAATATTTTGCCCTAGTTTTGTTTGTTG
TATTGAATTGCGGAGGAATTACTGTTAAACCGGTGTCGTTTTTGTAGTACATGATTTTGG
TTATTTTTCAA
>CL144Contig1
TCAAAGTTCTCAGGGTGTCCAGGGGTCTTGCTTCCCCATTGACGGAAACTCTTCAAATCT
TCTTCCTTTACACTGTCGTATCCGGCAAGGTGCAGCAGAGCATACTGCAACATACATCCG
TGTCCAGCAGACAACACGAACCGGTCACGGTTGAACCAGTAGGGGTTCTTGGGGTTGTAC
CTCATGATTTCGTCGTACAAAATATGACCCATTGGAGCACATCCCATGGGCAAACCCGGG
TGACCCGAATTGGCCTTCTCCACAGCGTCAATCGCCAAGAACCGGATCGTATTCACCGAC
TTCTCCAACAACGACGTCTCCGTGGTCTTGTCCAGAGTCTCGACCGCGGCAGCCCGGACC
GGCCGGTTGGCCCCAAGCCTGCGGCGCGGGAGGCGGGAAGACGACGGCGATGACGAAGAA
GAAGCCGATTTGAGGCCGGAGAAAGTGGGGAGTGTGAGGGTTGTGGAGAGGGAGACCCGG
TCGGAGGTGGAGTTGGAGCCGTGGTGGGAAATGGCTCGGGCCAGGAGGGCCTGGGACAGA
GTAACAGATGAAGATGAAGTCATGGCTGCTGCTCTGTGGTTCTGGCTATGGCTCAGAGGA
GAGAGAGAACTAGGAGAGAGAGGAGAGAGAGAGAGAGAGACTATGTGAGAGTCTGAGAGA
GCGGTTGGAGAGC
>CL144Contig2
GGAAGCTCAAAGGCCCAGCTCTCCTGTCTGATAAAACCAAAGAACCTCCAACAGCTCTCA
GAGACTCTCTTTCTTTCTCTCTGAGCCATAGCCAGAACCACATAGCAGCAGCAGAAGCCA
TGACTTCGTCTACTTCCGTAACTCTGTCCCAGGCCCTCCTGGCCCGAGCCATTTCCCACC
ACGGCTCCAACTCCACCTCCGACCGTGTCTCCCTCTCCGCCACCCTCACGCTCCCCTCTT
TCGCCGGCCTGAAATCTACATCTTTGTCGTCATCGCCGTCCTCTTCCCGCCCCTCACGCC
GCCGGCTCGGTGCGAACCGGCCTGTCCGGGCCGCCGCGGTCGAGACTCTGGACAAGACCA
CAGAGACGTCGTTGGTGGAGAAGTCGGTGAACACGATCCGGTTCTTGGCGATTGACGCTG
TGGAGAAGGCCAATTCGGGTCACCCTGGTTTGCCCATGGGATGTGCTCCGATGGGTCATA
TTCTCTACGACGAAATCATGAGGTACAACCCCAAGAACCCCTACTGGTTCAACCGTGACC
GGTTCGTGTTGTCTGCTGGACACGGTTGTATGTTGCAGTATGCTCTGCTCCACCTTGCTG
GATACGACAGTGTCAAGGAGGAAGATTTGAAGAGTTTCCGTCAATGGGGAAGCAAGACCC
CTGGACACCCTGAGAACTTTGAGACACCCGGTGTTGAAGTCACAACCGGTCCTTTGGGGC
AGGGTATTGCAAATGCTGTTGGTTTGGCCCTTGCTGAGAAGCACTTGGCTGCTCGTTACA
ACAAGCCTGACAGTGAGATCGTCGACCACTACACATATTGTATATTGGGTGATGGTTGTC
AAATGGAGGGTATTTCAAATGAAGTTGCTTCTCTTGCGGGGCATTGGGGACTTGGGAAGC
TGATAGCCTTCTATGATGACAACCACATTTCCATTGATGGAGATACTGAGATTGCATTCA
CCGAAAGTGTTGACACTCGTTTTGAGGGTCTTGGGTGGCACGTTATCTGGGTGAAGAATG
GAAACACTGGGTATGATGAGATTCGAGCTGCCATTAAAGAAGCAAAGGCTGTCACAGACA
AACCCACATTGATTAAGGTGACAACAACCATTGGTTTTGGATCCCCAAACAAAGCAAATT
CATACAGTGTTCATGGTGCTGCACTTGGTTCCAAGGAAGTTGATGCTACCAGGAAGAACC
TGGGATGGCCATATGAGCCTTTCCATGTGCCAGACGATGTTAAAAGTCACTGGAGCCGCC
ATACCACTGAAGGTGCTGCACTTGAAGCTGAATGGAATGCCAAGTTTGCAGAATATGAGA
AGAAGTACGTGGAGGAAGCTGCAGAGCTGAACTCCATCATTAAGGGTGAGCTCCCTGCTG
GTTGGGAAAAAGCACTACCGACTTACACCCCGGAGACCCCAGCTGATGCTACCCGAAATT
TATCTCAAGCAAACCTTAATGCCCTTTCGAAGGTTCTCCCTGGCCTTATTGGAGGAAGTG
CAGATCTTGCTTCCTCTAACATGACTTTACTGAAAAGTTTTGGAGACTTCCAGAAGAATA
CCCCAGAAGAGCGCAATGTAAGGTTTGGTGTAAGAGAGCATGGGATGGGAGCCATCTGCA
ACGGGATTGCCCTTCACAGCCCTGGCCTGATTCCATATTGTGCCACTTTCTTTGTTTTCA
CTGACTATATGAGAGCTGCCATAAGGATCTCTGCCTTGTCAGAGGCTGGAGTTATCTATG
TTATGACCCACGATTCAATTGGGCTTGGAGAAGATGGACCAACCCATCAACCGATTGAGC
ACTTGGCAAGTTTCCGGGCAATGCCCAACATTTTGATGCTCCGCCCAGCTGATGGGAATG
AGACTGCTGGGGCCTACAGAGTTGCAGTCCTCAACAGGAAGAGACCATCTATCCTTGCCC
TTTCTCGACAAAAGTTGCCCAATCTTCCTGGAACTTCCATTGTGGGAGTCGAGAAGGGAG
GCTACACAATATCAGACAACTCTTCTGGTAACAAGCCAGATGTTATTTTGATGGCAACGG
GATCCGAGCTGGAAATTGTTGCCACAGCTGGCGATGA
>CL146Contig1
AGGCACTGGCACTGGCACTTCTCGAGTCAGCTACATTTCATTCACATTTCATCCAAACAC
ACAGGCAAAAAATGTTGCAGCTTTCAATTCCGAAAGTGAGAAATTTGGAGGCTCTTCGGA
GGGCTTCCATCTTTGCTTTCCGAAGCTCTCACTTCTCCACAGCCGCCGATCCGTTTTCCA
AGCAGCCTAATCCTCCGAGCGTTCCCAATCTAATTGGTGGTACTTTTGCGAAATCACAAT
CATCTGCGTCCATCGACGTTATAAACCCTGCAACTCAAGAAATTGTTTCGCAAGTTCCTT
TAACCACAACTGAAGAGTTTAAAGCTGCAGTGTCTGCGGCAAAGAAGGCTTTCCAATCAT
GGCGTAATACACCTGTTACGGCTCGTCAACGTGTCATGTTCAAGCTCCAAGAGCTTATAC
GGAGAGACATTGATAAGCTTGCTTTGAATATTACTACCGAACAGGGGAAGACATTGAAGG
ATGCACATGGAGATGTGTTCCGTGGGCTAGAGGTGGTGGAGCATGCTTGTGGTACAGCAA
CTCTCCAAATGGGGGAGTATGTTTCTAACGTATCAAATGGAATTGACACATACAGTATTA
GAGAGCCACTTGGTGTCTGTGCCGGTATTTGTCCCTTCAACTTTCCTGCAATGATTCCCT
TATGGATGTTCCCAGTTGCAGTTACCTGTGGGAATACCTTTATCTTAAAGCCATCAGAAA
AAGATCCAGGGGCTTCTGTAATTCTGGCAGAGTTAGCAATGGAGGCTGGTTTGCCTGATG
GTGTCTTAAATATTGTTCATGGAACCAATGATATTGTTAATGCAATTTGTGATGATGATG
ATATCAGAGCTGTATCATTTGTGGGTTCTAATACTGCTGGCATGCACATATATTCAAGAG
CTGCAGCTAAAGGGAAACGTGTTCAATCCAATATGGGGGCAAAGAACCATGCCATTATCA
TGCCTGATGCTAGTGCTGAAGCTACTTTGAATGCTTTAGTTGCTGCGGGCTTTGGTGCTG
CAGGACAAAGATGCATGGCACTCAGCACAGTTGTCTTTGTTGGAGATTCAAAGTCATGGG
AGAACAAACTTGTGGAGGCTGCCAAAGGTCTGAAAGTAAGTGCTGGAACAGAACCTGATG
CTGACCTTGGTCCAGTAATTAGCAGACAGGCAAAGGAACGGATATGCAAATTAATCCAAT
CTGGTGTTGAAAGTGGTGCCAAGCTATTGCTTGATGGCAGAAGTATAGCGGTCCCGGGAT
ATGAGCATGGCAATTTCATTGGTCCTACAATCATATCAAATGTTACAGCTGACATGGAGT
GCTACAAGGAAGAGATTTTTGGTCCTGTTCTTCTCTGCATGGAGGCGGACAGCTTAGACG
AGGCAATAAGCATTGTTAACAGAAACAAATATGGCAATGGAGCTTCTATATTTACTACGT
CCGGGGTAGCCGCAAGGAAGTTTCAGACTGAGATTGAGGCTGGACAGGTTGGAATCAATG
TTCCTATTCCAGTTCCCTTGCCCTTTTTCTCTTTTACTGGCAACAAGGCATCTTTTGCAG
GAGATTTGAATTTCTACGGCAAAGCTGGTGTTAACTTTTTCACACAGATCAAAACAGTTA
CTCAGCAATGGAAGAATCTACCAGGCAGCAGTGTGGTTAATCTCGCAATGCCAACTTCTC
AAAAGGCATAGTTTCCTTCATTACAAATGCCCCTTTCTGGAACTCGTCTCAACATTACAA
TAAAATCAATGTCAAGTTCTTCAATATA
>CL149Contig1
GAGAGAGAGAGAATTAGTGAATTCTTTTTTTAATACCATTTTTTTCCATCTCTCCTTTTA
TTTAAAGAGCCTCTCAGCTCAGTGGACTTCACTGATATCACCACCAGCAGAAGCAGAAGC
AGAAAGCCATGGCTTCTTCTTCTTCTTCTTCCAGAGCTCTCTTGTTCTTCTTTGCTTTGC
TTTCTCTCTCAGCAGTTTCTTGCTTTGCTACTGAGAGAAATGAGGAGGACCCAGGCCTTG
TCATGGACTTCTATAGGGACACGTGTCCTCAGGCTGAAGAGGTCATCAGAGAACAAGTCA
AGCTTCTCTACAAGCGCCACAAGAACACCGCCTTCTCTTGGCTCAGGAACATCTTTCATG
ACTGTGCTGTCCAGTCGTGTGATGCATCTCTGCTGCTGGACTCAACAAGGAGATCATTGT
CTGAGAAGGAGATGGACAGAAGCTTTGGGATGAGAAACTTTAGGTACATTGAAGAGATTA
AAGAAGCTTTGGAGAGGGAGTGCCCTGGTGTTGTTTCCTGCTCAGATATTCTTGTCTTGT
CTGCCAGAGAGGGTGTTGTTAGGCTTGGAGGCCCATTCATTCCTCTTAAAACTGGAAGAA
GAGATGGAAGGAGAAGCAGAGCTGATATCCTTGAGCAATACCTTCCTGACCACAATGAGA
GCATGTCCGTTGTCCTTGAGAAGTTTGCTGACATGGGCATTGACACCCCCGGTTTGGTTG
CCCTTCTAGGAGCTCACAGTGTTGGAAGAACACATTGTGTGAAGCTGGTGCAC
>CL149Contig2
GATATGCAAAAGAAGCTTAATTTGCAAGCATATAGCATACATAACCATCATCGTTGAAAT
CCATACATCAGCATACATGTTCAAAGTTCAAATCATCCATCCATACATACACACATCCCG
ACATATCCACCATGCCCATCTCACCCAAAGAGAAGAAGCCAAAAGATAAAATCGAAACCC
TAAATCAGACACAGTGCATCATGAACAAGGGCCACATGAACAACTGACCACATGCATGCC
TTTTAACCCTAGCACTGACCAACTTCCATAAAAACAAAACATACATATTGGTTAAAAAAA
AACCCTTTTATTATCCAGCAACTTGCCCCACACACATTTTCTCCCCTAATTACATAACTA
AAGAAGAAAAGTGCTTCCTGACAAGGCTGCTTTTTGCTCTAGTCCCGGATCTTATTGGCA
ACATTGCACTGCTGTCGGATCTCGCCCTTGTTTCCGGTGAGAGGGTTGTTCTCGGAGAGA
ATGGTGAAGGCTCTCGAAAACTCCTTGAAGAAGTAGTCTTGGCTCTTGGCCATTTTCTTG
ACGTAGGGTTTTGTCCTCTTGTCTGTGGCTAGCTGGTGATCCACCATCATCAAACCCTTG
TTGTCCAAGATGTTTCTGTAGTAGTTATTATCGAAGATCATGGGGGTACCGCGGTCATTT
CTCACGTACTGAACGGCTTTCGGGTCGGGGATTGCATCAGGGCACTTCTTGAGCATGTGA
GGGACATGGTCAGGGTTGAGCTGAGGATCAACTTCTGGGTACAACCGGTGCACCAGCTTC
ACACAATGTGTTCTTCCAACACTGTGAGCTCCTAGAAGGGCAACCAAACCGGGGGTGTCA
ATGCCCATGTCAGCAAACTTCTCAAGGACAACGGACATGCTCTCATTGTGGTCAGGAAGG
TATTGCTCAAGGATCTCAGCTCTGCTTCTCCTTCCATCTCTTCTTCCAGTTTTAAGAGGA
ATGAATGGGCCTCCTAGCCTAACAACACCCTCTCTTGCAGACAAGACAAGAATATCTGAG
CAGGAAACAACACCAGGGCACTCCCTCTCCAAAGCTTCTTTAATCTCTTCAATGTACCTA
AAGTTTCTCATACCGAAGCTCCTGTCCATCTCCTTCTCAGACAACGATCTCCTTGTTGAG
TCCAGCAGCAGAGATGCATCACATGACTGGACAGCACAGTCGTGAAAGATGTTTCTGAGC
CAAGAGAAGGCGGTGTTCTTGTGGCGCTTGTAGAGAAGCTTGACTTGTTCTCTGATCACC
TCTTCAGCCTGAGGACACGTGTCCCTGTAGAAGTCGGTGACAAGACCTGGATCCTGCTCA
TTGCTCTCAGCAAAGCAAGAAACTGCTGAGAGAGAAAGCAAAGCAAAGAAGAAGAAGAGA
ATTCTGGAAGAAGAAGAAGAAGCCATGGTTTTGTGCTTCTGCTTTTCC
>CL149Contig3
TTTTTTTTGGCAATCACAAATTCCCCCGACCCCAAAGCCGTTCAGTACGTGAGAAATGAC
CGTGGTACCCCCATGATCTTCGATAATAACTACTACAGAAACATCTTGGACAACAAGGGT
TTGATGATGGTGGACCACCAGCTAGCCACGGACAAGAGGACAAAACCCTACGTCAAGAAA
ATGGCCAAGAGCCAAGACTACTTCTTCAAGGAGTTTTCGAGAGCCTTCACCATTCTCTCC
GAGAACAACCCTCTCACTGGAAACAAGGGCGAGATCCGACAGCAGTGCAATGTTGCCAAC
AAGATCCGCGACTAGAAAAAAGCAGCTTTTCCAAGAAGCACTTATCTTCTTAAGTTATGC
AACTAATGGAGAAATTGTGTGCGACAAGTTGCTGGATAATAAGATGCTTTATTTTTTTCA
CCTAGATGTATGTTTTGTTTTTATGGAAGTTGGTCAGTGCTAGGGTTAAAGGGTATGTGG
TTTGTTGTACATGTTTGCCCTTGTTCGTGATGCACTGCTTGTGATGCAGGGTTTCGTTGT
ATCTTTTGGCTTCTTCTCTTGGGGTGAGATGGACATGGTGGATGGATGTCGGGATGTGTG
TATGTATTTATGGATGGTTTGAACTTTTAAAATGTATTATGATGTATGAATTTCAATAAT
TATTGATGATTCATGTTTGC
>CL151Contig1
AAAAGCAGCATGTCGTATCAATGGATAATTCTAAGAATATTTCATTCTTACCGAATAGGT
CCAAAACCTTATTTAAATTGTTTGAATTCTTGTCGTGTAATAAAAAAAATGAATTTGGTC
GAGTGAATAAATGGGTAGAGCCCTACTACGGTTCCAATTATAGGAAAACAAAAAGTAATG
AGCTTCTGTTCTTAATTTTTGAATGATTACCCGATCTAATTAGACGTTAAAAATATATTA
GTGCTTAATACGGGAAAAACTTTTCCCATGAGTGGATTATAAATTTCTTATGAGTCCTAA
TTATTAGCTATTACCCATTATGGGGTAGAGATAAATGTGTAGAAGAAGGCAGTATATTGA
TAAAGATTTTTCAAAATCAAAAGAGCGATTGGATTGAAAAAATAAAGGACTTCTAACCAT
CTTGTTACCCTAGAATGAACATAAATCAATTAGATGGAAAAAGAGAGGCTAGAGAGTCTG
TTGATGAGTCTTACTTGTTCCGAGGTATTTTCTTACTATAATACCTTGTTTTGACTGTAT
CGTACTATGTATCATTTGATAACCCAATAAATCACCTATTTCTTTTCTTGTTCAAATAAA
AAATGGAAGAATTTCAAGGATATTTAGAACTAGATAGATATCAGCAACATGACTTCCTAT
ACCCACTTATCTTTCGGGAGTATATTTATGCACTTGCTCATGATCATGGTTTAAATAGAT
CGATTTTGTTGGATAATGTAGGTTATGACACTAAATATAGTTTACTAATTATAAAACGTT
TAATTAGTCGAATGTATCAACAGAATCATTTGATAATTTCCGCTAATGATTCTAACCAAA
ATAAATTTTTTGGGTACAACAAAAATTTGTATTCTCAAATGATGTCGGAGGGATTTGCAG
TCATTGTGGAAATTCCGTTTTCCCTACGATTAGTATCTTCCTTAGAGGCGACAGAAATCG
TAAAATCTTATAATTTACGATCAATTCATTCAATATTTCCTTTTTTAGAGGACAAATTCC
CACATTTAAATTATGTATCAGATGTACTAATACCCTACCCCATTCATCTGGAAATCTTGG
TTCAAACCCTTCGCTATTGGGTGAAAGATCCCTCTTCTTTACATTTATTACGACTCTTTC
TTCACGAGTATTCTAATTGGAATAGTCTTATTACTCCAAAAAAAATTATTTTTTCAAAAA
GTAATCCACGATTATTCTTGCTCCTATATAATTCTCATGTATGTGAATACGAATCCATTT
TACTTTTTCTTCGTAATCAATCTTCTCATTTACGATTAACCTCTTCTGGTATCTTTTTTG
AGCGAATACATTTCTATGAAAAAAAAAAAGATCCTGTAGAAGAAGTCTTCGTTAATGATT
TTCCGGCCGCCATCTTATGGTTCTTCAAGGATCCTTTTATGCATTATGTTAGATATCAAG
GAAAATCTATTCTGTCTTCGAAGGATACCCCTCTTCTGATGAATAAGTGGAAATATTATC
TTGTCAATTTATGGCAGTGTCATTCTTATGTGTGGTCTCAACCAGGAAGGATTTATATAA
ACCAATTATCCAAGCATTCCCTTGATTTTTTGGGTTATTTTTCAAGTATGCGATCAAACC
TTTCGGTGGTACGGGGTCAAATGCTAGAAAATTCATTTATAATGGATAATGCTATGAAGA
AGCTTGATACATTAGTTCCAATTATTCCTTTGATTGGATCATTGGCTAAAGTGAAATTTT
GTAACGCATTAGGGCATCCTATTAGTAAGTCCACCTGGGCAGATTCGTCGGATTTTGATA
TTATCGACCGATTTCTGCATATATGCAGAAATCTTTCTCATTATTACAGTGGATCCTCAA
GAAAAAAGAGTTTGTATCGAATAAAATATATACTTCGACTTTCTTGTGTTAAAACTTTGG
CTCGTAAACACAAAAGTACTGTACGAACTTTTTTGAAAAGATTAGGTTATAAATTATTGG
ACGAATTCTTTACGGAAGAAGAACAGATTCTTTCTTTAATCTTCCCAAGAGCTTCTTATA
CTTTGAAGAAGTTTTATAGAGGTCGAATTTGGTATTTGGATATTTTTTGCATCAATGATC
TAGTCAATCATGAATAATTGGTTATGCGATCGTAGAAATGGAAATTCTATTTAAATATTA
AATAATGAAGAGATAACAAAAAATTAAGAGATAACAAAAAATTAATTTATTTCTATTATG
AAATGTTCATCCAGTAAGATTAAGGGTTGATCAACTGAGTATTCAACTTTCTTAGAGTCG
TGTATAGGGAAGGAACTTAATTTTAGATGTATACATAGGGAAAGCCGTGTGCAATGAAAA
ATGCAAGCACGGTTTGGGGAGGGATTTTTTACCTAATTTAAAATTTGATAATCAAGGAAA
TTATCTACTCCATCCGACTAGTTCCGGGTTCGAGTCCCGGGCAACCCATTATAATTAGCA
TATCGAAATCATGTGTATATAAATCCTTTAAATTCATTTCAATAAATATAGATATATAAT
AACATAGATATCTATCGG
>CL152Contig1
TTTTTTTTGAAGTGAAAAGNAGTTNTATTTTNTTAAGTGTGCCTCCACTTATATAATATA
TTGTACTACCCAAATTCTGAATAAGTAAAAGATCTCTCCGAAAAATACATATGCATGTTT
TATTCAAAAGGTAAGGAATGATGCGTCATCATCCCTAATACACTTTATTATAGTAGTAGC
ATCAATTGAGGCAGAGAAGTTAATTAGATGCTGTCCTTAATGGATGCACTATAACCGTTG
TCATAGAACCTGTTCCAAAGCATAACTCCTCCGTACTTGGGCGAATTCTTAATCGTTGGA
AGAACTTGTGACTTGAGAGCGTCAGCAGGAATAAATCCGCCGCTCGGAGCGGCCTCAGGA
GCTGCCGGTAACCCCATGAACACCTGGGTGGCCGGAACCGAGGCCCATTGGTTCCAACTG
CTCAAAAGAGCGTCGGCATTACCGTCCGCATACTGGCATTGGGGGTTGTTGTAGAACTGG
ACCCAAACGTAGTCAAATAAACCGGTTTGGATAGCGCCGTCCAGGTGAGCATCCGGGATC
GGACATTGTGGAGCTGCGGCTAAATAGACCGTTTTTGCCTGTCCGTTGTGTCCGTTGAGT
GACCTGGCGAGCTCATCATAGAACTGCGCACCACCCGCCTCAATGTCGAAATCAACGCCG
TCCAAAACCGCGTCCCCAAGCGGGCGCGAAGCGGACTGACCACCTAAGAAGTTGTTCCAG
ATGTAATCAGCAACTTGCCTTGCATCATCAGCTGAAGTGAGAGAGTAACTTCCGGCGGCC
CCTCCAATCGAGAGGAGGACTTTTATGTTTTTTGATTGGCAGGTTCTGATGTCGGCACTC
AGCCCCGTGCAAGTACCACTAGCGGGGTCGCAGTGGCCGGCGAGGTTTAGGACAGGGGTT
TGGTTGTTTCCGAAAGTAGTGAGGAAAGCTATGTTAACAAACTGGTAGTTGCCTGAGTTG
CAAGCATCTGCTAGGGTTCCTTCGTTGCCGTTTTGGCCCCAATAGATCGCAATTCCGGCG
GCTTGGGAGGACTTGCATGAAGAAATGAGGATCAAGAGGGACAGAGTTAGGGTTAGGGTT
TGTGTTTTGGATGCCATTTTTGTATGTGTTTT
>CL152Contig2
TTCAATTTCAAAAATTAGTACATGCAATGACATGTTTTAGCGTAAAAAAAAAAAAACGAG
AAATTTTCAGTGTACCAGAAATACGAATCGGTAAAAAATCTCTCCAAAAATACATATGCA
TGTTTTATTCAAAAGGAAAGGAATGAGGCGCCATCATCCCTAACACACTTTATTACAAGT
AGTATCATCCATTGAGGCAGAGAAGTTAATTAGATGCTGTCCTTAATGGATGCACTATAA
CCGTTGTCATAGAACCTGTTCCAAAGCATAACTCCTCCGTACTTGGCCGAATTCTTAATT
GTTGGAAGGACTTGTGACTTGAGAGCATCAGCAGGAATAAATCCGCTGCGCGCGGCATCA
GTAGACGCCGGTATCCCCAAGAACACCTGGGTGGCCGAAACCGAGGCCCATCGGTTCCAA
CTGCTCAAAAGAGCGTCGGCATTACCGTCTGCATACTGGCATTGGGCTAGGGGGTTGTTG
TAGAACTGAACCCAAACGTAGTCAAATAAACCGGTTTGGATAGCGCCGTCTAGGTGAGTA
TCCGGGAACGGGCATTGTGGAGCTGCGGCTAAATAGACCGTTTTTCCCTGTCCGTTGTGT
CCTTTGAGTGACCTGGCGAGCTCGTCGTAGAACTGCGTACCACCCAACTCAATGTCGAAA
TCGACGCCGTCCAAAACCGCGTCCCCAAGCGGGCGCGAATCTGACTGACCACCTAGGAAG
TTGTTCCAGATGTAATCAGCAACTTGCCTTGCCTCATCAGCTGAAGTGAGAGAGTAAGTT
TCGGTGGCCCCTCCAATCGAGAGGAGGACTTTTATGTTTTTTGATTGGCAGGTTCTGATG
TCGGCACTCTGCCCCGTGCAAGTACCACTAGCGGGGTTGCAGTGGCCGGCGAGGTTTAGG
ACAGGGGCTTGGTTGTTTCCAAAAGTTGAGAGGAAAGCTATGTTAACAAACTGGTAGTTG
CCCGAGTTGCAAGCTTCTGCTAGGGTTCCTTCGTTGCCGTTTTGGCCCCAATACGTCGCG
ATTCCGGCGGCTTGGGAGGACTTGCATGAAGAAATGAGGATCAAGAGGGACAGAGTTAGG
GCTAGGGTTTGTGTTTTGGATGCCATTTTGTATGTGTTTTTTCT
>CL154Contig1
CTGTTCAAACTAATTAAGCATTCAAAAGTTTCCGATCTCCTTTGTGTTGATCTTTGATTA
GGTTTTTTTAATAGTATTACATATAATGGCTGCATCAGCTTCCATGCAATCACTTCTAGC
TAACTCAGTGGTTTATGGAGCTGGAAAGAGCAGATCAGCGAGAGTCATCCACCTTGTTCC
TGCTAATAGGTACCGCCACATGGTCGTACGCTCCATGGCCGAGAATGGTCAGGAGGAGCA
ACCGTCTTCTACAACACCAGAGGCATCCAAAATCCCCCCACCACCTCCTACACCTACTCC
TTCTCCTCCTCGTCCCAAGAAGGTTAGCACTAAGTTTTCAGATGTGTTTGCATTCAGTGG
GCCAGCTCCGGAGAGAATCAACGGCAGACTTGCAATGGTAGGGTTTGTTTCAGCTCTGGC
TGTGGAACTGTCCAAGGGCCAGGATGTGTTTACTCAGATCTCCGATGGTGGAGTTTCGTT
GTTCCTTGCCACTAGTGTTTTGCTCTCAGTCGCATCCGTGATTCCTCTTTTCAAAGGAGT
CAGCGTGGAGTCGAAATCAAACGGGCTCATGACGTCTGATGCCGAGCTCTGGAATGGAAG
GTTGGCTATGTTAGGTTTGGTTGCTTTGGCCTTCACCGAGTATGTGAAGGGAGGGACTCT
TGTTTGATAAGGTCCTAATTAATACGGGTGTTATGTAATTTAATTATTCCTCGGAATAGC
TTTCCGCATATGTAATTAGTGTCTACCAATTTTTATAAGAATGCCAAATTTTCAACCCAT
ATTAGAGAGAAAATTTACAAATTAAATTATGTCATTAATAAAAATAAGTACATTAATTGA
T
>CL156Contig1
CAGTAACTCAAAGCCTTCCAAGTATTTTGGTTATCTAAAGTTCTAAACCCCAATATACCT
TATAATCTTCCCCAGATCTTCGCCTTTGTTCAAACATGAGTACTACTAATTCAGCAGCAG
GACACCCCGCTCCAGCTTCCGGCGCCGCTCAGGGTCCCTATTACGTGCAAGCTCCGCCAC
CAGCCGGCTACCCAACAAGAGATGAACCCCAAAACGCGGTTCCGGTAGAAACCAAGTCAA
AGGGTGATGGCTTCTGGAAGGGCTGCTGTGCTGCCCTCTGTTGCTGTTGCATGGTGGATG
CATGTTTTTGAAGATATACCCAGCCATTCATACCGATCAATATCTTTGATCATTTGTATT
TATTTCTTCCTAGTTTTTTGTGTTATTACAGTACAGTCACGGTGTGTGATATTGTTGATG
TAGATTTGGACGGTGTCTGATTGTCCAGTTTCTCATCCTTGTATAATAATTTTAGCTATC
TGGCTACCCTTTTTATTTATTTCTTTATACTTTATTTAGTGGTTGATTTGTTTCTCGTTC
AAAAAAAA
>CL159Contig1
CTCTCACTCCCAAAAACCCACTACATTTTCTCTCATCTTTGTTCGGTGATTTTTGTGCTG
TGATGGCGACCAAGAAGAGCGTGAGTACTTTGAAGGAGGCTGAGTTGAAGGGGAAGAGAG
TGTTTGTGAGGGTTGATCTGAACGTTCCTTTGGATGACAACTCCAACATCACTGACGATA
CTAGAATCCGCGCCGCCGTGCCCACCATCAAGTACTTGCTCGGCCATGGCGCCAAAGTTA
TCCTTGCTTCTCACCTGGGACGTCCCAAGGGAGTCACTCCCAAGTACAGTTTGAAGCCTC
TCGTGCCCAGACTTTCTGAGCTCCTTGGACTCGAGGTTAAGATTGCCAATGACTGTATTG
GTGAGGAAGTCGAGAAATTGGTTGCTCAACTTCCAGAGGGAGGAGTTTTGCTCCTTGAGA
ATGTTAGGTTCTACAAGGAGGAAGAGAAGAATGACCCTGAATTCGCCAAGAAGCTTGCTT
CACTTGCAGATGTTTATGTGAATGATGCTTTTGGTACTGCTCATAGGGCTCATGCATCAA
CAGAGGGATTGGCTAAGTACCTGAAGCCTTCCGTAGCTGGATTCCTTATGCAGAAGGAAC
TCGACTATCTTGTCGGTGCCGTGTCAAATCCTAAGAGGCCATTTGCTGCTATTGTTGGCG
GTTCAAAAGTGTCAACCAAGATTGGAGTGATAGAATCCTTGTTGGCGAAGGTTAACGTTC
TCTTGCTTGGTGGAGGAATGATCTTTACTTTCTACAAGGCCCAAGGCCATTCAGTTGGAT
CTTCCCTTGTGGAGGAGGACAAGCTTGATCTTGCAAAGTCACTTCTTGAGAAGGCCAAGT
CCAAGGGGGTTTCTATTCTCCTCCCAACTGATGTGGTTATTGCTGACAAGTTTGCTGCTG
ATGCAAACAGCAAGGTTGTGCCAGCGTCTGCTATTCCAGATGGTTGGATGGGATTGGATA
TTGGACCAGACTCGATCAAAACTTTCAGTGAAGCTCTCGATACCACTCAAACTATTATCT
GGAACGGACCTATGGGTGTTTTCGAGTTTGAGAAGTTTTCTACTGGGACTGTGGCAATAG
CTAAGAAGCTTGCAGAGCTGAGCGGCAAGGGGGTGACAACAATCATCGGAGGTGGTGACT
CAGTTGCCGCTGTTGAGAAGGCTGGGCTTGCTGAGAAGATGAGCCACATCTCAACTGGAG
GCGGTGCAAGCTTAGAGCTCCTCGAAGGCAAAACACTCCCCGGAGTCCTTGCTCTTGACG
ATGCTTAAGCTGAAAATTTCTCAGTTTATTTTGTGCATTTCGTTGCAGTTAAATGGTTGG
TTTTCAACCAGAATGGATCAAGTAAAACAGAGCTTATCTTGTAGAGGCTTATAGGGGTAG
AGATTTGAATAAGAACCGTCTTGAGATTTACCATTTTACGTGGGTTGGATATTTTTTGGA
ACAATGTTAATGATCCGACGTGTTTTGCT
>CL159Contig2
GCCCGGTCTTGTTCATCGATCTCTCACTCCCAAAGGTCTCAGCTTTGTTTCTGTGATTTT
TGTGCTGCGATGGCGACCAAGAAGAGCGTGAGTACTTTGAAGGAGGCTGAGTTGAAGGGG
AAGAGAGTGTTTGTGAGGGTTGATCTCAATGTTCCTTTGGATGACAACTCCAACATCACT
GACGATACTAGGGTCCGCGCCGCCGTGCCCACCATCAAGTACTTGATCGGCCATGGCGCC
AAAGTTATCCTTGCTTCTCACTTGGGACGTCCCAAGGGAGTAACTCCCAAATACAGTTTG
AAGCCTCTTGTGCCCAGGCTTTCTGAGCTCCTTGGACTCGAGGTTAAGATTGCCAATGAC
TGTATTGGTGAGGAAGTCGAGAAATTAGTTGCTCAACTTCCAGAGGGAGGAGTTTTGCTC
CTTGAGAATGTTAGGTTCTACAAGGAGGAAGAGAAGAATGACCCTGAATTCGCCAAGAAG
CTTGCTTCACTTGCAGATGTTTATGTGAATGATGCTTTTGGTACTGCTCATAGGGCTCAT
GCATCAACAGAGGGAGTGGCTAAGTACTTGAAGCCTTCCGTTGCTGGATTCCTTATGCAG
AAGGAACTTGACTACCTTGTCGGCGCCGTAGCAAATCCTAAAAGGCCATTTGCTGCCATT
GTTGGCGGGGCAAAGGTGTCATCCAA
>CL160Contig1
CACCACGAGCAGTGTTGTAGTGCTCCTCACCCAAAATATGAGGGGAGAGCATACGAGATG
TGGAATCAAGAGGATCCACAGCAGGATAGATACCAAGCTCAGAGATCTGTCGTGAAAGCA
CAGTTGTGGCATCTAAGTGAGCAAAGGTAGTGGCAGGAGCAGGATCTGTCAAGTCATCAG
CAGGCACATAGATAGCTTGGACAGAAGTGATGGAGCCCTTCTTGGTAGTTGTGATACGCT
CCTGAAGACCTCCAAGATCAGTAGCTAAAGTAGGTTGGTACCCGACAGCAGATGGGATAC
GACCAAGCAAAGCAGACACCTCTGAGTTTGCTTGGGTAAATCGGAAAATGTTGTCAATAA
ATAGAAGCACATCTTGCCCTTCAGCATCACGGAAGTGTTCAGCCACAGTGAGCCCAGTCA
AACCAACACGAGCACGAGCACCAGGGGGCTCATTCATTTGACCGTACACAAGAGCACACT
TGCTGTCAGCCTGCTTTTCACCTAGCTTAATGACACCACTCTCAATCATTTCCCTGTACA
AGTCATTGCCCTCACGAGTACGTTCTCCGACACCAGCAAACACAGAGAAACCACCATGAG
CCTTAGCAACGTTGTTGATAAGTTCCATAATAAGCACAGTTTTTCCCACACCAGCACCAC
CAAACAACCCGATCTTTCCTCCCCTTTGGTAGGGAGCAAGAAGGTCGACAACCTTAATTC
CAGTACAAAGGATCTGCTGCTCAGTTGCTTGCTCAACAAAGGCAGGAGCTTCTCTGTGAA
TGGGCAGAAAGTGATCGGTGCTGATATCGCCTCTATGGTCAATGGGCTCTCCAATGACGT
TCATGATACGACCAAGGGTAGCCCTTCCAACAGGAACAGTGATCGGAGAACCCGTGTTGA
GCACGCGCTGTCCTCTCACAAGCCCCTCAGTCCCATCCATAGCAATGGTCCTGACCATGC
TCTCACCCAAGTGCTGAGCCACCTCGAGCACCAATCGGATCGAGTTGTCCAGCACCTCAA
GCGCGGTCAAGATCGGGGGAAGCCCCTCCTCGAACCTCACATCGACGACGGCTCCGATCA
CCTGGCACACCTGCCCGATCGAGCCCTTCCCGGTGAATTCGTCGGTGATTTTTCCCTTCC
CGGAATCCTTGCTCTTCGGAGACGCTGAAACCGTCTGGGGCTCGGCGGCGGCGGCGGTCG
CGTACTGAGCGACGCGGTTGAGGAGATAGCCGCAGGGAGAAGCGGATCGGGAAGACGGAG
ATGGGGATGCGACCCTCGGGTTAGGCGTTGAGATCGAAGATTTGGACGGCGCCCGGCGGA
CGGAGGACCGGGCGAGAGAGGATAAAAGCCTTCGCGAGGCCATTTTGTTGGGGATTCAGA
TGGAGAAAGCAGAGAGTGTGGAAGAAAAGACTAGGGTTGGTTGAGTCGAGCGTCGTG
>CL160Contig2
CTTCACACTCTCTCTCTGCTTTCTCTATCAGAAGCCCTAACAAAAATGGCTTCGCGTAGG
CTCTTATCCTCTCTTGCCCGGTCCTCCGTCCGCCGGGCGCCGTCCAAATCTCCGATCTCA
AGCCCTAACCCCAGGGTCGCATCCCCATCGCCGTCTTCCCGATCCGCTTCCCCATACGGC
TACCTCCTCAACCGCGTCGCTCAGTACGCGACCGCCGCTGCCGCCGAGCCCCAGACGGTT
TCAGCCTCTCCGAAGAGCAAGGATTCCGGGAATGGAAAAATCACCGACGAGTTCACCGGG
AAAGGCTCGATCGGGCAGGTGTGCCAGGTGATCGGAGCCGTCGTTGATGTGAGGTTCCAG
GAGGGGCTTCCCCCGATCTTGACGGCGCTTGAGGTGCTGGACAACTCGATCCGCTTGGTG
CTCGAGGTGGCTCAGCACTTGGGTGAGAACATGGTCAGGACCATTGCTATGGATGGGACT
GAAGGGCTTGTGAGAGGACAGCGCGTGCTCAACACCGGTTCTCCGATCACTGTTCCTGTT
GGAAGGGCTACCCTTGGCCGTATCATGAACGTCATTGGAGAGCCCATTGACCATAGAGGC
GATATCAGCACCGATCACTTTCTGCCCATTCACAGAGAAGCTCCTGCTTTCGTTGAGCAA
GCAA
>CL162Contig1
TATCGCATAAAATAAATAAAATAAGTAGGGGCTTCAAAGCTTGTTGTAGTTTAGGGGTGC
GCAGGTTTGGAACCCTATACAGGGGGCTAGCGCGCAATGGCTTTCTCTGAAAGGGGCTCG
CTTCTTCAAGCTACGCTTGCTGCTTTTCATTTTGTTAGGAGTAGGTGCTTGCTGCTCGTC
AAAGCCGTAGCTTGCTGTCTACTAAACGAGCCTTCACTGCCCGCCCGGCCCCTATCTTTA
ATCTTAAGTAAAGTTAAGTAAAATCAATGAAGTGAACAGCCCAACCTCTTTGTTTGAAGC
TTTGCCAGGAAGCTTCTACTTGTTGAAGCTTTGCTTCCCCTAATTCCAAAACACAACAAT
AGACTTGCAACTATAGTATAGGAAAAGCTTATATTTGATAGCGGTCATATGGGGGAAAGG
ATCCGATCGTAGATAGAGACTTAAACCTGTGTGGGGGTAGGGGCGGATGTAGCCAAGTGG
ATCAAGGCAGTGGATTGTGAATCCACCACGCGCGGGTTCAATCCCCGTCGTTCGCCCATC
AATAAATGGACCATTTGTTACGGAAAAACCTAAAAATAATTTTTTCTGCAAGTCATCTCG
AGGCTTTCAAACGCATCCAAGCAATTGGTATGGTATCCGATTGATAAAAACCATAGATTC
GCGTCGCCTACTTGCTGAAAGCACAAATAGAATTGCCGATCATTCATTGTATGAAGTTTT
TAAGACCTCACTAATCGGCCTTACACTTTTAAGTTCATAATGAATGAAATGACCCAGATA
AAATCTCCCCTCCTTTTTACTAAACCACGGGGAGCCCCGGAGTAGTTTACCGGGCAAATT
TAGTTGTCGTGACGATACCTTTCTTATTTCTTAGTGGAAGATCGGAAAAGATTTCTCTTC
ATCACGAGACCGATCGGATCCGCCGTAGACACCCGGGGGACCCCCACAAGGCAGGCTAAA
AGAGTAAGAGGACAACAAGCAAAGAGTTATGCTTTCGTTTCTTTGCTTTGTTGAAATTGA
AATAAAGTTCTTTTAAAAGGGTGTAGGTATAATGCACGCAGGCCAAGTCAAGAAAGGGAC
TTCCTTGCTTTTCTTTCATAGTAGTCTTAATGACTAGTAGTTTGAAGCCTTAAGAAACCG
GTTTTTTTTGGCACTCGGTTCCTTCGTCTTAAGTCAAGTTCAGTTTACTTTTTAGATTCG
GAACTCTTAGTCGAGCTGATGGCGAGATCTTTTTTTTGTTCGGGGTTCAAGAGAAAAGAG
AGGAACCACCACCCAATGGTGCTTTTACGAAAGCACGGTCACCGGTGGCCCTCCACCTTC
TCGACACTATCGAACCAGAAATCCACTCTCAATCGTTCTGGAGGAATTTTTTGCGTATCC
TGGACTTAAGGGCAAAAAGTGCCCTATCCGCGGGGGGCAGCGCCAGTTGTTTGTTTTCAA
GTCAAGCCCCGTATCCCTATCTCTTTTTAGGTTGGCATAACAAAGAAAGAGAGTGCCAAG
AAACAACACATACCCCTCACTTTTTGAAGGTTCGGGATCGTCGGGGAGCCCCTATAGACG
TAAAGACTTGACTTCACTGAACCGGCACTACTATTTGTCGGCTCCTACCACTCGTCCCTC
GTCTGCTCGTCGAGTGCGTCCCTGGCCCTTGCTCGTCTCTAGTAACCGATCGAGTTTCTT
CGCCCCTCTCCCGCTTTTTGATTAGGGCGAGTCACTCAAGTCCCTCTTTTACGAAAATCC
CGGGGTTTATGCGTTTTTCGGAAACTAAAGTAAGTCGCTCGTCAAGCTAAAAACAGAGGA
GTTCCCTCACTACGAAAGGTGCCCCGTGGATGGACGAGTTCCTAAACTAAGTCAAGTTTC
TCGCTTGTTGGGTTCCAAACCTCGCACGTATATGGGTCAGTCTCCTATCCTTGCCGCTGT
TGACCTCTCTCCTGTCCAGCCACAGAGCAGTTCGCAGAAGGATCTTTCTCAGGACTACCG
TCCTGCCTCAGTCTCCTCTCGTCTCCTTTCTTTCATTCAGCGACTGGGTGCGCGCTTCGC
CATGAAAGATCTTGGTGATCTTCATTTCTTCTTGGGAATCGAAGCCAAACGTACATCGAC
TGTTCTAGTCTTGACTCAGACTAAATACACCTTGGATCCGCTTACTCGCACTGCAAGACT
CCAAGCCGTGTCCCACACCCCTTGCGTCTGGCTCAAAGCTCTCTGCATACGACGGTGCTC
CTCTCTCTGATGCAACAGAATATCGTATGTTGCCGCCCTTCAGTACCTCACTCTCACCAG
ACCTGACATTTGCTATGCCCGTCAATCAAGTTTGTCAGTTCATGCACGCTCTCACCAC
>CL163Contig1
ATTGGTTTGGGTTTTCAGCAGCCGCAACGCCACCAACAGCAGCAAGTTTTCACTCCAACT
TTCTTTGCTCCCAAACAGCAAACTCTAAACCCTAAAACTCCCAGCAGCCAATCTCCGATA
CATGGATTCGAATAATCAGTGAAGGGTTTCGTGGTTGCTTTTCAAAGTCGGTGGGAATTT
TGTAGGGTATTGAATCGGACTTTTCGGAGCTGCAGAAATGGCAACCGCGAACCCTTTCGA
TCTCTTGGGGGATGACGACAATGAGGACCCAAGTCAACTTCTCGCTGCTCAGCAGCAGAA
GCTGCCGGTGGCGCAGCCCAAGAAACCCCAGCAGACCCAGCCTGCTCAGCCTGCTAAGCT
TCCCTCCAAGCCACTCCCCCCTGCACAATCTGTGAGGGATGGAAAGTATGAAGGTGGCCG
TGGAGGTGGCCGTGGTAGTGGCGGTGGACGTGGGTTCAGTCGTGGGCGTGGTGGAGGAGG
TGGTGGTGGTGAATTTAATCGAGATCCAATCAGCAATGAGAACACCAATGGTTTTTCTGG
TGGCTACAGACCATCTGAAGAGGGAGATGGGAAAGCCTCTGAAAGACGTGGTGGCTATGG
TGCTCCTCGTGGCTCCTTCCGTGGTGGGCGTCGTGGTGGTTACAAGAATGGTGAGGATGG
TGAAGGGGAACGCCCTCGGAGGGTTTTTGATCGTCACAGTGGTACAGGACGTGGGAGTGA
TATTAAGCGTGAAGGGTCTGGACGGGGGAATTGGGGAACACCCTCCGATGACATTGCTCC
GGAGATTGAGGAGCCTGGCACTGAAACTGAGAAGAATTTTGGTGCTGAGAAGCAGTCGGG
AGAGAATGAGGCTGCAGATGCCAACAAGGATAGCACTGTGAATGAGACGGAAGAGAAGGA
GTCTGAGGAGGAGAAGGAAATGACATTGGAAGAGTACGAGAAGGTGCTTGAAGAGAAGAG
GAAGGCTCTGCTTGCATTGAAGACTGAGGAAAGAAAGGTTGATGTAGACAAAGACTTGAA
GGCCATGCAGCTGCTTTCAAACAAGAAGGAAAATGATGAAATCTTTATCAAGCTGGGTTC
TGAGAAGGATAAGCGCAAAGAGGCTGCTGAGAAAGAAGAGAGAGCCAAGAAGTCTGTTAG
CATTAATCAGTTTCTGAAGCCCGCTGAGGGCGAGAGGTACTATGGTGGTCGCGGTCGAGG
CCGTGGTCGTGGGCCAAGAGGTGGATACAGTGGAGGACCTGGAGGTTATTCAAGCAATGT
GGCAGCTCCCTCCATTGAGGACCCCGGGCAGTTCCCCTCCCTCGGTGGGAAGTGAGAGGT
TCCCGGTTCTTCCAGCTCTATGCTTTGAATGCATTTGGGTGTTTATGTGATACCATTAGA
GTGGCAGACTACTCACAGGAGAATATTAAGAACTATTTTAATTATCTATGCACTTTTTTG
AGTGGCAGACTAGTCGTCATGCATCAGTTTTGAGTTGGAATAGGTTAAGGACCGAGTCTG
TTTGGCGTCATGCATTAGTTATAATCTTTCTTGCTTCAAAGGGTTGTGCTAATTATAATC
CGTCTGGCGTTAACGACCTTTACAACCTCGCTTTTCTCTAATAGTCCGATGAGATAAAAC
CACGCATGAATCGGGTTTTATACGCTCTCTCGATCTCTCATATCGTGTTCTGTGTTACGT
TATGAGAGGGAGAGAGCGGTATAATTAATCTGCAACGGACTATTGGAGAAACAGTTGGCT
TGTTTACTTATCCGTTGATTGAGACTCCATCGGTTGATGCGGGACTCCATCAAGTGCCTA
ATCTAACCAGAATGTCTTGCCATTTCAGTCAACTTCTGTTTTTGAGTCATCCTTTAGTTA
ATATTTTGTAAATCCTACGACTTGGTTGTTGATGATTGAATTATCATTTAAGTGTTAATT
AACGTGCTTATTTTCTATTGGCG
>CL163Contig2
GAAGCAAGAAAGATTAATAACTAATTAAGTAAAGCAAAGAGTAGATTCGGAAAAACAGAC
TCGGTTCTTAACCTATTCCAACTCAAAACTGATGCATGACGACTGGTCTATCCCAAGACA
TAAAAATTTACACTCAAAAAAGCGCATAGATAATCGAAATAGTTAATATTCTCCTGTGGG
TGGTTTGCCACTCTAATGGTATCACATAAACCCCCAAATGCATTCAAAGCATAGAGCTGG
AAGAAGCGGGAGCCTCTCATTTCCCGCCGAGGGATGGGAACTGGCCGGGATCCCCAATGG
AGGGTGCTGCCGCATTGCTTGAGTAACCTCCAGGTCCTCCACTGTATCCACCTCTTGGCC
CACGGCCACGGCCTCGACCACGACCACCATGGTACCTCTCGCCTTCAGCGGGCTTCAGAA
ACTCATTAATGCTAACAGACTTCTTGGCTCTCTCTTCTTTCTCAGCAGCTTCTTTGCGCT
TATCCTTCTCCGAACCCAGCTTGATAAATATTTCATCATTTTCCTTCTTGTTTGAAAGCA
GCTGCATGGCCTTCAAGTCTTTGTCCACATCAACCTTTCTTTCCTCAGTCTTCAATGCAA
GCAGAGCCTTCCTCTTCTCTTCAAGCACCTTCTGATACTCTTCCAGAGTCATTTCCTTCT
CCTCAGGCTCCTTCTCTTCCGTCTCATTAACAGTATCCTCCTTATTGGCATCAGCAGCCT
CATTCTCTCCCGACTGCTTCTCAGCACCAACATTCTTCTCAGTTTCAGTTCCAGGCTCCT
CAGTCTCCGGAGCAATGTCATCAGAGGGAGTTCCCCAATTCCCCCGACCAGACCCTTCAC
GTTTGAAATCACTCCCACGTCCTGTACCACTGCGACGATCAAATACCCTCCGAGGGCGTT
CTCCCTCACCATCCTCACCATTGTTGTAACCACCACGACGCCCACCACGGAAGGAACCAC
GAGGCGCACCATAGCCCCCGCGTCTTTCAGAAGCTTTCCCATCTCCCTCTTCAGATGGTC
TGTAGCCACCAGAAAAACCATTGGTGTTCTCATTGCTGATTGGATCTCTATTAAATCCAC
CACCACCTCCACCACGGCCACGACTGAACCCACGTCCACCACGGCCACCTCCACGGCCAC
CTTCATACTTTCCCTCCCTCACAGATTGTGCAGGGGGGAGTGGCTTGGAGGGAAGCTTAG
CAGGCTGAGCAGGCTGGGCCTGCTGGGGCTTCTTGGGCTGCGCCGCCGGCAGCTTCTGCT
GCTGAGCAGCGAGAAGTTGACTTGGGTCCTCGTTGTCGTCATCGCCCAAGAGATCGAAAG
GGTTCGCGGTTGCCATTTCTGCAGGTCCGAAAAGGCCGATTCAATACCCTACAAAATTCC
ACCGACTTTGAAAAGCAACCACGAAACCCTTCACTGATTATTCGAATCCATGAATCCGAG
ATTGCTTATGGGAGTTTGGTTTAGAGCTTGCTGTTTGGGAGCAAGGAAAGTTGGAGAGAA
AATTTGGTGGTGAGTGTTGTGGCGACTGAAAACCCAACGATGC
>CL165Contig1
CAAATTCCAGAAAATAACAATACAATTTTCTTTCTTTCTTCCTTATCTCTGCCTGCAAAA
GATAAGCTTGCTGCAACACAAGATAAATATGGAAGTCAAATTTGCAATCAAGAACGATGT
CACCGAACTGATTGGAAATACCCCGTTGGTATATCTCAACAATGTCGTGGATGGTTGCGT
AGCACGAATTGCTGCCAAGCTGGAGTCAATGGAGCCCTGCTCAAGTGTAAAAGACAGGAT
TGCATATAGTATGATCAAGGACGCCGAGGATAAAGGTCTAATTACGCCAGGGAAGACTGT
TCTCATTGAGGCCACGAGTGGCAACACGGGCATTGGATTGGCATTCATTGCAGCAAGCAG
GGGCTACAAGGTTAAGCTAACCATGCCATCTTCAATGAGTATTGAGAGAAGAATTGTGCT
CCTAGCTTTCGGGGCTGAGGTGTACCTCACAGATCCTGCCAAGGGTATTAAGGGAGCTTT
TGATAAAGCCGAGGAGTTGTTGAGTGACACGCCTAATGGTTATATACTTGGCCAATTTGA
AAATCCTGCCAATCCGAAGATTCATTACGAAACCACTGGCCCGGAGATATGGAGAGACAC
AGGAGCGAAGGTTGATGCCCTGGTTTCGGGAATAGGGACTGGGGGTACAGTTGCCGGTAC
AGGGAAATTCCTTAAAGAGCAGAATCCAGAGATTAAGGTGTACGGTGTAGAACCAGCCGA
AAGCCCAGTCTTGAACGGTGGCCAAGCTGGGAAGCATCTGATCCAAGGAATCGGTGCTGG
TATCATACCTGCAGTTCTGGACGTTAGCTTGCTCGATGAAGTTATTCAAGTAACAAGTGA
GGAAGCAATTGACACCGCGAAGCAGCTTGCCCTGAAAGAAGGTCTTCTGGTGGGGATTTC
ATCTGGTGCCGCGGCCGCTGCTGCAATAAAGTTGGCTAAGAGGCCGGAAAATGCTGGAAA
ACTCATTGTTGCTGTGTTCCCCAGTTTTGGAGAGCGTTATCTGTCTTCTGCACTCTTTAA
TTCCGTTAGGCATGAGGCGGAAAACTTGAGTATTTGCTGAAAGTGTTGCTGAATCGGCCT
TTTCTTATATCACTGTTATTCTCTCCTTTGTATTCAATTTCGAACAATCTGCTTTCGCAG
TTTAGATTAATTTAATTAAAATATCGTTCAAATAAAGAAATA
>CL167Contig1
TTTATAAACAAAATAGCCCCCTTTAGAAACCAAACAGTAACAAGAAGTTTCAATCATAGT
CTGAATCCACCGAACAAGCACGTCCACAGATTTTACGTATTACATATACACAAACGTTTA
TACTTTCATCTTTATCTTATTTAAACTTGATTACGGAAACCAAGTAAAAGATGTGGTTCA
GCGATAAGTTAATGCGGTTTAACAACAGTTCCCGATATCAAAACACACTTACGTATGTAT
AAACAGAGCACGAGCATCCAATGCCCAGGAAGGACACGCTCTCAATTCTCAAGCTCCACG
GCCCATGGCCTGCTCCCCAGGAGGAATCATAACCAGAACTGGCTGAGCATTGAAACCAGG
ATGTGGCAGCCTGCGACGGATCTCACGACCTTCCTGGCATAGAGCACATGGATGACAGAA
CACGTGTGTTGCAAAATCACAGGCAGTCTCACATTGTTCCTGTTGTAGCTCATCATCCAT
AAAGCTACCACAGCACCCACAAGACCTATTAAGTGCCTCACAACTGCCCTCTAGGTTGAA
TTTGCGGCGGATGGCAGTACGCCTAGGATATGAAAACCACGGTGCAAGGCAGTTCCAACC
AAAAAAGGCGTTCCCAATCAGATAAAGAGCAGAGTATGGCAAACAGTGATTTGCAAACGT
CCCAGGAGCAGATCCAAGTCTCTCAGCATTGCTTCCATACAACACACAAGGAGCCACACT
TCCAAGAAGACAAACTTCGAGATCGCTGCTACAGAACTCATCATTACGCCCAAGACAAGC
AAGGATGCTGGAGTCCCACTGAGCCCGACCCATAGGCTCACCCATCACGCTCCCGTGCCC
CAAGGGCAGCCCATCGGCGGTCCACACGCACCCATTACCACCTCCATTCACATGCCCCAC
ATCCGTCGGCGATTTCTCCGGCAAGGCCTTGGCGGGCTTCTCAGCATCCTTCTGGTTCTC
ATCGAATTGCTTGCTCAGAAGAGGGCTCGATTCCTCCTGGACATTGCTCTCCCTGTTGTT
GGTCGCCATGATTGATCACAGAGAGAAATCAGAAACCCCAGAAATCGAATAGCAGAGAGA
GAGAGAATGAATTTTGAAACCCTAAAAATGGATCGACGGAATGAAAAGCGACAAAACTAG
CTGTCTC
>CL169Contig1
GCAGGAGAACAAAAAAAAAGTTTAAATAAAAAAAAAACACAGGACGATTCATCAAATCAA
AGCAAACAGCGCAATGGAATTAGAGACATAGATCCAAAGTTTTAATAAGCTAACACAAAA
TTCATTACTTAGGGTATTTAAAGCAAAACATTTGAGCTCTAGTCGCAACAAAACACGAGC
AAGAAACGCTTATAACATCCGCTAAAATAAACTGTAAAGGTCGGTAAAATCAAGGCTCAT
GATATCGAAACGCTTCTAAATTGAGAGGCCTCCACTTCATTCTTCTTCCTCTTCGTCGCC
ATCACCACCAGCAGCCTTCTTGGCAGCGGCCTTCTGGTTCCTTCTCTTCACCCTTCCAGG
GCGCCCACCTCCGAGGGGACTAGTGAGAGAGAAGTCAATGTGCTTCTGGGAGTCCACCCT
CACCATGAAAGATGGGATGTTGACCACCTGCCTTCCGACCCTGATGTGCCTTTGCCTGAT
GAGAACTCTGGCGTGGTGAATGGACTTGGCCATACCAGTTTTGAACACAAGGGTTTGAAG
ACGACGCTCCAAAAAGTTCTCCACAGTCAAAGCCAACACATAATCGAGCTTGTTCTGGCT
CTCATCCAGAAGGCCATACCTGTTCATCCTGCGAAGAAGAGCCTCACCCTCAAAGATACG
GCGAGGATTTTTCTCATCCAGGGTAAGAAGTTCCCTGGCAGCATTACGGATACGGCTCAG
AGAATACTGAACCCTCCACAGTTCCCTCTTTGCACGGAGTCCATATTCTCCAACAAGCTT
CAGCTCAGCATCCAAACGTTCCTTCTCATAAGGACGACGCGGCTTCTTGAAAGTCTTCCC
ATAGTTGCGGTAATGGACGACGTGCACCATGGCTGGCTAGCCCTAGGTCAGATCCAGAAA
GGAGAGTGAGAGAGTGGGTGGGTGAGCGGGAGGCTCGCGCTGCCGAGTTCTG
>CL169Contig2
ATTTTTTTTCAAGGTAACGCAAAATTCATTACTTAAAAGAGTATTTAAAGCAAAAAATTT
GAGTTCTAGTCGCAACAAAGCAAGAAACGCTTAGTAACATCCACTACAATACGGACTGTA
AAGTCGGCAAAAGAAACTAACGATAAAATTACGGCTCATGATATCAAAACAGTTCTAAAT
TGAGAGGCCTCCACTTCATTCTTCTTCCTCTTCGTCGCCATCACCACCAGCAGCCTTCTT
GGCAGCGGCCTTCTGGTTCCTTCTCTTCACTCTTCCAGGGCGCCCACCTCCGAGGGGACT
CGTGAGAGAGAAGTCAATGTGCTTCTGGGAGTCGACCCTCACCATGAAAGATGGGATGTT
GACCAACTGCCTTCCGACCCTGATGTGCCTTTGCCTGATGAGAACTCTGGCGTGGTGGAT
GGACTTGGCCATACCACTTTTGAACACAAGGGTTTGAAGACGACGCTCCAAAAAGTTCTC
CACAGTCAGAGCCAACACATAATCGAGCTTGTTCTGGCTCTCATCCAGAAGCCCATATCT
GTTCATCCTGCGAAGAAGAGCCTCACCCT
>CL171Contig1
TTAAATAATGATACAAATAGCTGACAAGAATAATATTTTTGCAATAGTATTAACAGATAG
GTACATATCTATTTACATTAATTAAATAAACAAAAGAAATAAATAAAATCTTTAGTTTGT
TTCCTGGGTTTGCCCCTGAAAGCTCTGGTGGGTCCCAACCCTAGTTTGATTTGCACGGGG
AAGCTCTTGGGACCATGCAATCGAAGTCAGTTGTGGGAAGCAACAGTTGCACTCCTCTTG
ACACGTCTCTGGCAAGTCCCAGTTGCTTGGAGAAGTTGCCTCCTCCTCCCCGCCGCTGTT
GTTTTCCTGGTGGTGGGCACCGCCTGATGACCCACTTGAAGGTGCTGCTGCGTCGACTAG
TGGGCCCCAGCACTCCACCTTGTTGAATTCGGGAATGCTCGAGTGGAAGTAGATCCATAC
CATAGCGTCCTGCAGTTCTGGGTAGCTGTTGAACAAGTTGCCGTCCCCATGGACAAAGGC
CTTCAAAACCACAGGTAATTCTTTGCAGAAGATGAAGTATCTGAGCCTTGCAAACAAATC
TAAGAGGAAATGACCTCCACTTATGTGACAGTGAACATGGAGAGACATCTTGTCCTTAAC
TTTCTTCCACTGAGCAACAACTTCATCCCTTTGCAACTTGCTGTACCACCCTTGCAACTG
AGAGTTGTCGATTGTCTGTGAAATTGCCAGAGTGAGCTTTGAGGTGATATCACTATGAGT
GAGTGTGTAAGTTCTTGGAAGCTTCCCTGGGTGCTTCTTTTCATCCACTCCTAAAAACAG
AACCTTCAGCTTCGATGCTTCAAATATTGCTGGCCCAAATAGCCTCGCAACAGGAACTAT
GGCCCTGTTTCTTTTCTTGGGAGTTCTTGTATAGTGAAACAAAGAGCCTCTATGACGAGA
GAGAGAGACTGAAGGCTTGAAATCCCAAGGAAGCACAGAAGCAGCAGTCAAAGCTCCCAT
CTCTCTCTCTCTCTCTCTCTCTCTCTCTCTCTCTCTCTCTCTCTGCCTCGTGGCCGAATT
>CL173Contig1
ACTAACTCCATCTGCCCCATAAATACCCCTTTAGACTCTCACCTCTCAATCCACACTCAC
AAACCCAAACGACTTCCCTCTCGTTCCTTACTAGTCAAAAGCCAAAAGCCAAAAGCTGCT
TAATTAGTCACAGAAGCCATGGCAAAAGATATTGAGGGAGCTGAGCACGGTGAGTTTGCC
ACCAAAGACTACCAGGACCCACCTCCAACCCCCTTGTTTGATGCTGAAGAGCTCACCAAG
TGGTCGTTTTACAGAGCTGTCATTGCTGAGTTCGTTGCCACCCTTCTCTTCCTTTACATC
ACGGTTTTGACTGTGATTGGTTACAAAAGCCAGAGTGAAGTTGACCAATGCGGCGGAGTT
GGCATTCTTGGTATCGCCTGGGCCTTCGGTGGCATGATCTTCGTCCTTGTTTACTGCACC
GCCGGTATCTCAGGAGGACACATTAACCCAGCTGTGACCTTTGGGCTGTTCTTGGCTCGC
AAGGTTTCACTGATCAGGGCAGTGTTGTACATCGTAGCACAGTGTTTGGGTGCCATCTGC
GGTGTTGGGTTGGTGAAGGCCTTCCAGAAGTCATACTATGTGAAGTATGGTGGTGGAGCC
AACGAGTTGGCTGATGGCTACAACAAGGGCACTGGTTTGGGTGCTGAGATCATCGGTACC
TTTGTTCTTGTCTACACCGTCTTCTCAGCCACCGACCCCAAGAGAAATGC
>CL173Contig2
GCCCAAACGACCTCTCTCTCCTCTCATTCCTTCAAAAGCCAAAAGCCACTTAATTAGTCA
CAGAAGCCATGGCAAAAGATGTAGAGGGAGCTGAACACGGTGAGTTTGCCACCAAAGACT
ACCATGACCCTCCTCCAACCCCCTTGTTTGATGCTGAGGAGCTCACCAAGTGGTCTTTCT
ACAGAGCTCTCATTGCTGAGTTCATTGCCACCCTCCTCTTCCTTTACATCACAGTTTTGA
CCGTCATTGGCTACAAATCCCAGAGCGAGGCTGACCAATGCGGCGGTGTTGGCATTCTTG
GTATCGCTTGGGCCTTCGGTGGCATGATTTTCGTCCTTGTTTACTGCACCGCCGGTATCT
CAGGAGGACACATTAACCCAGCTGTGACCTTTGGGCTGTTCTTGGCTCGCAAGGTTTCAC
TGATCAGGGCAGTGTTGTACATCATAGCACAGTGTTTGGGTGCTATCTGCGGTGTAGGGT
TGGTGAAGGCCTTCCAGAAGTCATACTACATGAAGTATGGTGGTGGAGCCAACGAGTTGT
CTGCTGGCTACAACAAGGGCACTGGTTTGGGTGCTGAGATCATCGGTACCTTTGTTCTTG
TCTACACCGTCTTCTCCGCCACCGACCCCAAGAGAAATGCCAGAGACTCTCACGTCCCTG
TCTTGGCACCACTTCCCATTGGATTTGCTGTGTTCATTGTTCACTTGGCCACCATTCCAA
TCACTGGAACTGGCATCAACCCCGCTAGGAGTTTTGGAGCTGCTGTCATCTACAACAAGG
ACAAAGCTTGGGATGACCAATGGATCTTCTGGCTTGGACCTTTCATTGGAGCTGCCATTG
CTGCCTTCTACCACCAATACATTCTGAGAGCAGGAGCCATCAAGGCTCTGGGATCTTTCA
GAAGCAATGCTTAATTAATTAAGGCTTTTAATTTCATCCATGGTTTTCAAATGGAGATGG
TGATTCTAAAGGAATAACAAAATAGAGGAGTGCAAGTCTCTCATGGTCTC
>CL175Contig1
TTTTTTTTAAACTAGCGAAACATTATATTAATAAACAAAATATCCAACACATCACTACCA
AAAAATTATATCCGACGTTAAAAAAAGTAAAAATTATAGTGCCCCGCAAAAAACATAAAC
CACGCAAATGTAAATTTCCATATCCTCAAGTTCTCAGCTATGAACCATAACTACTTAATC
ATCAAACAAACTGAAACCCATTTCCTCGTCGGATTCCTCTTCGGGCTCGGGCTTCTTCTC
TTCCTCCTTAGCTGCTGCTGGAGCACCTCCTGAAGCAGCAGCAGCAACAGGGGCTGCAGC
AACTGCAAACTTGCTTGGGTCCTTGAGAAACTCCTTGACCTTCTCTGCTTGTGGGAAGGA
ATATTCGGTGGCAATAGAAACTGCCAACACGTTCTTGTAGGCATTGAGGAACATGTGTGG
TGCAGCTGCCAGGGTGGGGTATGAGATGGCCAACGCCAATGAAGTGACCATCGAGACACC
AGAAGCAAACTTCTCCATGAGATCATCCTCAGTCAGATCAAGCACCTCTGGGCTGAAGAC
GGAACCGTTGTCATACACCATCTGGACAACAAGACCATATGAGAATGGCCGGATTCCAAG
CTTGGCAAGGAGGGCAGCCTCAGAAGAGCCAACCTTATCTCCCTTCTTGATAAGTTCAAC
AGGAGTAATGATTTCAACAGTACCCTTGTTAATCTTGGTGGGGATGTTGAGCACCTGGAA
GAAAGAGGTCTGAGATGGGTCAAGACCAGTGTTACCAGGAGGAACCACCACATCAATTGG
AGCAACCAAACCAACACGAGCAGGGGCTCCAACCTTGTACTTTCCAACCTCTTCGCTGAC
TTCCTTCAAATCACCCTTTGTGAAAATTAGACCGACGTTGCCCACAAGGAGGGGGACGAG
GTTGAGGTAGGCACTGTTGCCCGTCTTCTCCGCATGGATCCTGACGGACCTTTTCATCAT
CGTGTTCTTCCCCATCAGAACGACGGAATCTCCGCGCAGCCCCTTGCGGATGTTCTGGAG
CTGCTTGGAGCCGACGTTGTCGGCGGCGACAATGAGGACCTGGCCATACTCGTCGAGGAG
GGAGCAGAGCTTGGAATCGTAGGCGATCTTCTTGTCGGCCTTGGAGGGTTTAGGGGCCAT
TGCGATTTAGGGGGATTAGGGCTTGTGAAATTAGTGGAAATTGGAAGTTTGGGAAAGAGA
GCAAGACCAAAACCGAGGGCCAAGACGAAGCGGCGGCTCTGTCAAGGCGGACAGCGACGG
AGCCGTCCTTTAACCTCTCTTTTTACTGAGAGACTAGGGTTTTGGAGGAACTAAGAAAAC
CTAGAAAGCTTGCCTCGTGCCGAATT
>CL177Contig1
CACGGGTAAGGAGTTCCGGTTGGCCAGGGACGGTACTTCNTACATCAAGAGATGAGACCG
GTATAGAATGCATGATGCAGTGCATCCTTCTAGGACCACGTGTGCCCAACACATTTAGCT
CATACGCTATCTGAGCAATGTTATAGCTGCCAGTCGGGACTTTTGGGGAGACTTTTTTGG
AATTAAATCTACGGCTCGACCGCCCTGGTGGGGGAACATGTTCAGAAGTGTATGCAGGCT
GCGTATCATATACAATGAATTTTGTGCCAAGAAAGTTTGACCTTAACTTTCCAATGTAAC
TGCTGCTTGATCTAGAAATGTTGTCAGCATCCATAGAGATAACATATTCTGTACAAGTAG
TTCTTCTTGTCCTCTTTGCAGAAAGAAGGAATTTCCCATTCTCAACTAGCAAAGCAGGGC
TAAGACACAGAAATAGATGATATGTTAAATTGGATTTATCCCTTTTAATGAAGCATTGAA
CGAGTCCATCCCGTGAACCTGGCTGCTTCAGCGACACAGGAAAAGTAAGCTTCCCGCAGA
TCTCAGGCTTCTTAACGATTTCTTTGCACATAATCCTCCAAGAACGGCAAACTGAGGCAC
ATGCAACAACATGCTTTCGAGAAGGCCATGTGCTCTCACTCTCCTCCAGCCTCCTGATTA
CATCATATAATAGTTCTGCGGGGAGGCTAGCCCAACGACTGTTCTGAACAATGAGAGGCT
GGTCATGTAAATCATTTAACGAGCCATGAGATTTTCCTCTATGATGGCTCGTCAGCCGGA
CTTCAAAACCCCGTCTAGATAAGCTCCCAAAGCCATCCCTAACATCACGAACTATGCTAC
GGAACGACATTCTTGTGGTGGTAAAGCGTACCAAAAACAATTGCGTATCTTATTCAAATC
TTCTGATTTCCACTTAGCTTGTGCATATGGCAGTTGACCAAAACCCCCAAATTATCCGAG
AGTTTAAGCTGGTCAAAGCTGCTCCATGGCTTAATCACAAAAAGTCAAAGATCTCAAACA
TCAGCTGACCAAAGACAACCTCAAACAACAATTAGACAACCTTCTCCTCTGTTTTTGTTT
TTCTGGGTTGGTCTGCAGAACACAGAGAGAGGAAGCAGAGCAGAAGAAGAGGAAGAAAAA
GGAAGTCAGGTCAGAAAAGCAGAAAAACCATTGTTACTCTCTCTCTAACTTTTG
>CL177Contig2
AGGCACATGCAACAACATGCTTTCGAGAAGGCCATGTGCTCTCACTCTCCTCCAGCCTCC
TAATGACATCATATAATAGTTCTGGGGGGAGGCTAGCCCAACGACTGTTTTGAACAATAA
GAGGCTGGTCGTGTAAATCATTTAACGATCCATGCGATTTTCCTCTATGATGGCCCGTCA
ACCGGACTTCAAAACCCCGTCTAGATAAGCTCCCAAAGCCATCCCTAACATCACGAACTA
TGCTACGGAATGACATTCTTGTGGTGGAAAGGAGTACCAAAAACAATTGTGTATCTTCTT
CAAAATCTTCTGATTTCCACTTAGCTTGTGCATATGGCAGTTGAACAAAAACCCCAAATT
ATCCCAGAGCTTAAGCTGGTCAAAGCTGCTCCATGGCCTAATCACAAAAAGTCAAAGATC
TCAAACATCAGCTGACCAAAGACAACATCAAGCAACAATCAGACAACCTTTTTCTCTGTT
TTATATTTCTGGGTTGGTTTGCAAAATACAAAGAAAGGAAGCAGAGCAGAAGAAGAAGAA
GAAGAAGAAAAAGGAGGTCAGGTCAGAAAAGCTGAAAAACCATTATCAACATCACTCTCC
CTCTCTCTCTAACTTTTGGGCTTTCTCTCTCTTCCTCTCTCTCTCACGCAGAAATGCGGA
CTCCAAAGCCCACATTAAATTGAGTTCACGAACCAGAAGTATGAAAAGGGAGACCCAGTT
TTCTTTTTCTTTTATTTTTTTTCTTTTTTATTGGATATTTTATTTTTNCCTGCAGCNCCG
GGGGATNCCACTAGTT
>CL179Contig1
TGAATCAACACACGCACATTGCTGGTCGATCCAGATCTCTCTCTCTCTTCCCTCTTTGAA
ATTTCAGTCCTCCTCCCCCTTCCCCTTCCCCTTCCCCTCCATTTCCAAACCCTAACCCTA
GCTTTTGAATTCGATAGCATGGCGACCGAAGAAACAACCGTGGCCGTCGCGATCGAGACG
GTCGAGAATCCTCCTCCCGAGCCGGTCACCGCCGAGACGGCGGACGACAAACCGGCGGAC
AATCCCGGTAAGGCCAGCAAGGCCAAGGAGCCCAAAGCGAAGAAGGCACCTGCTCCGAGG
AAGCCGAGAGCCGCTCCCGCTCACCCTCCGTACGAAGAGGTAACGCATTTTCTGGAATTT
TCTAGAATTCGAATCCTCAATTTCTCGATTCGTGTGCTGCAAGTTTTGGGAATTTAGGGT
TTACGATCTGATTTTTCCGGTTCGATTTTGTCTCTGCAGATGGTTAAGGACGCGATTGTG
ACTTTGAAGGAAAGGACTGGTTCGAGCCAGTACGCGATCACTAAGTTCATCGAGGAGAAG
CACAAGCAGCTCCCGCCCAACTTCAAGAAGCTTCTGCTCTTCCATTTGAAGAAGCTTGTG
AGTTCTGA
>CL179Contig2
TTTTTTTTACACGATAACTCTTCCTCTTCTCTAATTCATCAACTCAAATGTACTGTGTAC
TTTGTTACAATCCGATCCCAAACTCTCCCCCACAAAACCCTAGACAAAAATAAACAGACC
GATCTTCAGGCACAAAATTACTCGAAAATGGAAAATATAAAATAAATTCCGGACTTTATA
TTCCTTTTTTATAACTGCAGAGACGGAGAGATTTACAAGACTACCCCTACAGACCAACTA
GACTCTCTTCCTCTCTAAACTCTCTCACTTCCTTCCTCTGCGAGCAGGAGCTTTCCTCGC
CGGCGACTTCACGCTCCGCGCAGGAGCCTTCTTCGGAGTCGACGCTTTCTTAGGGGCAGG
CCGGGGGGTCGGAGCTTTCCTTCCGGGAGACGACCTCGTCAGCGTCCTCGACACCTTGGC
TGGCTTCTCCTTTGGCTTCGGCTTCGGAGCAGCCGCCTTGGGCTTGGCAGCAGCAGCTTT
TGGCTTGGCGGCCGCGGGTTTAGGCTTGGCGGCGGGTTTAGGCTTGGCAGCAGGCTTAGA
CTTAACCGGAGCAGCCGCTTTGGGCTTCGGAGCAGCAGCTTTTGGCTTAGCTGCGGGCTT
TGCCTTCGGTTTCGCCTTAGGCTTGGCGGCAGCAGCCTTTGGCTTGGCCGGAGCTTTGGA
AGCTGGCTTTTTCCCTCCCTTAGGCTTCGCAGCAGGAGCTTTTGCCTTGGGCTTAGCGGC
CGGCTTCTTCTTCACCGGAGAAGCAGGCTTCGGCGCCGAGGACCTCACAGGCGGGATCTT
GTAGGAGTTTTTGATCTTAACGATCTTATCAGAACTCACAAGCTTCTTCAAATGGAAGAG
CAGAAGCTTCTTGAAGTTGGGCGGGAGCTGCTTGTGCTTCTCCTCGATGAACTTAGTGAT
CGCGTACTGGCTCGAACCAGTCCTTTCCTTCAAAGTCACAATCGCGTCCTTAACCATCTC
TTCGTACGGAGGGTGAGCGGGAGCGGCTCTCGGCTTCCTCGGAGCAGGTGCCTTCTTCGC
TTTGGGCTCCTTGGCCTTGCTGGCCTTACCGGGATTGTCCGCCGGTTTGTCGTCCGCCGT
CTCGGCGGTGACCGGCTCGGGAGGAGGATTCTCGACCGTCTCGATCGCGACGGCCACGGT
TGTTTCTTCGGTCGCCATGCTATCGAATTCAAAAGCTAGGGTTAGGGTTTGGAAATGGAG
GGGAAGGGGAAGGGGAAGGGGGAGGAGGACTGAAATTTCAAAGAGGGAAGAGAGAGAGAG
ATCTGGATCGACCAGCAATGTGCGTGTGTTGATTCNACAGGTAGTTT
>CL180Contig1
CACATTTTGCCACTTTTTTCAATCTCACAAAATCATCCAACACTTTGAACCTCTCCTCAA
CGATAAGGAGGAGTCCACAGCCCCCCACACAAACCACCCACTAAATCCCGTTGTTCTTCT
CCTCCACATCTCTCCCAGTATACACAGTTGGAAAAACAACCACATTAACCTTTCATCTCA
CTCAGTCAACCTCCGTTTACTATCCCACACCTCCACCAACAGCAATGGCCTCCACCACCG
CACCCACCACCTTCTCCCTCCTCCACTCCGCCACCACCTCCACCTCCCGCACCCGCGCTT
CCCTCTCCCACGTCTCCCTCCCCTCCTCCCTCAAACCCACCGCCCTCCGCCGCCTCGGCT
TCTCCGCTGCCGACCCCCTCCTCGCACTTCAAGTAGCTTCCAAAGTCCGATCCTTTGGCT
CCGGCAAAGGGGTCAGAGGCGTCGTTGCGATGGCGAAGAAGAGCGTCGGGGACCTTACCG
CGGCGGAGCTGAAGGGGAAGAAGGTGTTCGTCAGGGCTGACTTGAATGTGCCTTTGGATG
ACAGCCAGAACATCACTGATGATACTAGAATCCGCGCTGCTATCCCCACCATTAAGCATT
TGATTGAGAAGGGGGCGAAGGTCATCCTTTCCAGTCATTTGGGACGACCAAAAGGTGTGA
CCCCAAAATTTAGCTTGGCACCTCTTGTACCTCGGCTATCGGAGCTTCTTGGCATTCAGG
TTGTCAAAGCTGAGGACTCTATTGGTCCAGAAGTAGAAAAGCT
>CL180Contig2
AATTCGGCAGAGGGTAAAGAACAAATTTATTAGATTGATCGAACGGCTGCCTTTGTCCCT
CCCCGCCATCTCTTATGGAAACTTTATATAGAGACATATTGGGACCTTATATGAAAGGTA
ACATTAGACATTTACAACTCGAACTCACATCTTCCTACACGCCATTTCTTGTTTACAGAC
TCGAATTAAACACCAACACGGTGGGCAGGGAAAAAAATGCAGAGGAAAAAAAAAGGTCCT
TACACAGGAACTAGTATGGCTTCGTCAAGAGCAAGTACACCAGGAAGTTCCTTGCCTTCC
AACAGCTCCAAACTAGCACCACCACCAGTTGATATGTGGCTCATCACACTAGCAACTCCT
ACTTTCTCCACGGCCGCAACAGAATCTCCACCTCCGATGATTGTTGTTACTCCCTTCCCA
CTAAGTTCTGCAAGCTTCTTTGCAACAGACTCTGTTCCTTCTGCGAACTTGTCAAACTCA
AACACTCCCATTGGTCCATTCCAGATGATGGTTTTAGTGGTATCCAGTGCATCATTGAAT
GTCTTAATAGAGTCTGGACCAATATCCAATCCCATCCACCCATCAGGGATGCTTGAAGCT
GGAACAATCTTGCTGTTTGCATCAGGAGCAAACTTGTCTGCAATTACGACATCAGTGGGC
AACAAAAGAGACACTCCTTTTGCCTTGGCCTTTGCCATGAGTGATGTAGCAAGTTCGAGT
TTATCTTCTTCTACCAGAGATGAACCGACCGAGAGACCTTGTGCCTTGTAAAATGTGAAA
ATCATACCTCCACCAAGAAGTAAGATATCAACCTTCTCCAAAAGTGACTCAATCACTCCG
ATCTTGGATGAGACCTTTGAACCACCAACAATGGCAGCAAATGGTCTTTTTGGGCTTGAT
ACAGCCCCAACGAGATAGTCAAGTTCCTTCTGCAAAAGGAAACCAGCAACAGATGGCCTC
AAGAACTTTGTGACTCCCTCAGTTGAGGCATGAGCTCTATGTGCTGTCCCAAAGGCATCG
TTGACATAAAGATCTGCTAAGGCGGCAAGCTTCTTTGCATGCTCAGGATCATTCTTCTCT
TCTTCCTTGTAAAACCTCACATTTTCAAGAAGAAGAACACCACCTTCAGGAAGTGAAGCC
ACCAGCTTCTCTACTTCTGGACCAATAGAATCCTCAGCTTTGACAACCTGAATGCCAAGA
AGCTCCGAAAGCCGAGGTACAAGAGGTGCCAAGCTAAATTTTGGGGTCACACCTTTTGGT
CGTCCCAAATGACTGGAAAGGATGACTTTAGCCCCATTCTCAATCAAATGCTTAATGGTG
GGGATACCAGCGCGGATTCTAGTATCATCGGTGATGTTCTGGCTGTCATCCAAAGGCACA
TTCAAGTCAGCCCTGACAAACACCTTCTTCCCCTTCAGCTCCGCCGCCGAAAGGTCCCCG
ACGCTCTTCTTCGCCATCGCAACAACGCCTCTGACCCCTTTGCCGGATCCAAAGGATCGG
ACTTTGGAAGCTACTTGAAGAGCGAGGAGGGGGTCGGCAGCGGAGAAGCCAAGGCGGCGG
AGGGCAGTGGGTTTGAGGGAGGAGGGGAGGGAGACATGGGAGAGGGAAGCGCGGGTGCGG
GAGGTGGAAGCAGTGGCGGAGTGGAGGAGGGAGAAGGTGGTGGGTGCGGTGGTGGAGGCC
ATTGCTGTTGGGGGTGTGGGATAGTAAACGGAGGTTGACTGAGTGAGATGAGAGGTTAAT
GGGGTGGTTTTTTCGATTTTTGTGGATTGGGAGAGATGTGGACGGGAAGAACAATGGGAC
TGATTGGGCGGTATGTGTGGGGGTTGTGGATTTCTCCTTATCGTTGGGGAGAGGTTCTAA
GTGTTCGATGCTTT
>CL182Contig1
CAAAGAAGGGAGAAAACTTGATAAATAACATAAACCATTGTCATAACACAAGAAATTAAA
TAGATGACAATAATATTCATCTTATTGAGGGAAAAAAGGTACATCAACAAAGACTCATGC
ATCCAGGAAGTCTCAGAACGACAACGGATATCGGCTGCCACCCGAGATCCGGTTTATTGA
CAAAATATCATAAACCATTACCCTACTATAATTGCAACATAACCCCACAGTCACATTTGT
TTTTACTTTTATTTATACTAAAAACAAGAACAATATCACCCTAGATCTTTGCCAGACCTA
TTTCTTCAACTTCCTCGTCCTTCTCGTCCTCGCTCCAGCAGCACTTCAGAATCGACCTTG
GAGACTGAGAACCGCTGTCGTCCTTGACAAAGCTGCGGTACGTGACCGCGCCACCCAGCC
CCAAACCCTCGTAGCTGCTTCCTCCGCAGCAGTATCCCTTCAAGTCCAGAGGGCACTTAG
CGTCAAGATCTTCGCCTGCGGTGCTCGTGGTGTGCAAGGCTATGGAGAACTCAGCTGGTT
TGAAGCAATCCAGAACCCTGTACAGCAGTTGGGTCAAGTTCACATCTTTGAAATCATAGC
CCACTGTTTCAAAGCTAGCGTAGCTGAAACCGTCTTCTGGTGTCACATGGATGGTAGAAA
CTGCATTCCCTTCGATTGAGTTCATGGAGTAACCGCACGGCTCGAACTCAAAGTCACATA
TATCGGACTGCGGGAGGATGTTCCTGATGCCGGATTCTACGGTCATACCAGCAGCTGAAC
TTGCGTCGGATTTGTAAAAGACAGAAGCCCTCTTCCTGTCTAAACCAGTCATGCACATCT
CCAGAGTGTAGGTAGGGCCTGATTGGCGTGAACCCCACAATAAGCTTGCCAACTCCGCCG
ATGCAGAGTAAATATGCCATTTCTGAGTTTTGTCAGGGCTTCCCATAACATATGCCTTGC
TTGCCAAACCAAGCTTGCCAAAATGGCCGTCAAGTACAGCTACCTCCTCCGAAAAGCTAC
GATGCGGAGAGGGCTGAGCACCAGGAAAGATAAAGCTCCCACGAGAGTACCTCACAGATT
TTACAGCTAGAGAGAGGGAGTCGGCAAGCTTGAGGATGGCAGGGATTGATCGAAGCAATT
TCGTTGTGCCACAGGTTTTGATGATCACTTTGTAAGGGTACACAAAGAGGCTCGACTCGG
ATAGGACATAAGAGTCAAGATCATCATTCGACAGTGAAGAAACAATGGTGCACTCAGCTG
GTGTCAGAATCTCATCTATTTGAGCTTTCGATAGAGAACGAAGACCCATGCCTTTAGGGT
CAGCAAACAGTCCAGGCTCGAAGAAAGAGACCTCGAGCCTCTTTTCATACCCTTCAAATC
CAATTGCAGAGACCGGTACAGCCATCTCAAATTCAGCAAGCAAATGACGATGCAACAGCA
GATGAAGTGATAACAAGCGAGGGAGCGAGGGAACGAGAGAACGAGAGAAGTAGGAAAAAG
AAATAGACTAGAATAACTAGAGTAAGATTGCAGTATTAACGATCGCACGGGGTTATGTCG
GGACTTAACACAACTCAGGAGGGCTTCCGAGCGCAGTTAGAGTAAGCAGCTGATCTGAAT
TTCTTGATTCCACCGTGAGGCCTGACGTCTTCAATGCTGTAACCGAGGGGAGCTTCGTAG
AACAATGATTTACTACTACTAGAATCCTTTTTGCCACCTTTGGACTCCATTAGCTCATTC
AGTTATTTTCAATTGATTTTTTCTTTTTATAATCTAATACCGAATCTACAATCTCCTTCA
AAATTCCCCCTTTAAATCTCTATATCAACACCTGAAAATTCGAAAACTGGGACGAAGTTG
GTAAGGAGGAGGCGAAGATCTGAAGGATTCGGCGAAATGGAAACCCTAAAAATAACTGAG
GCTCACGAAAATTTGTTAGCAGAAAAAACGGTGCTTCGTTGTT
>CL182Contig2
ATTTCGCCGATTCCTTAAGATCTTCGCCTCCTTCGTCCCGGTTTTCAAATCTTCAGGTGT
TGATATTGAGATTTAAGAAGGGGAATTTTCGAAGGAGATTGTAGATTTGGTTTAGATTAT
TTGAAAAAAAAAATTAATTGAAAATAACTGAATGAGCTAATGGAGTCAAAAGGTGGCAAA
AAGGATTCTAGTAGTAGTAAATCATCATTCTACGAAGCTCCCCTCGGTTACAGCATTGAA
GACGTCAGGCCTCACGGTGGAATCAAGAAATTCAGATCAGCTGCTTACTCTAACTGCGTT
CGAAAGCCATCCTGACTTGTGTTAAGTCCCAACATAACCCCGTGCGATCATTAATACAGC
AATCTTACTCTAGTTATTATAGTCTATTTCTTTTCCCTACTTCTCTCGCTCTCTCGTTCC
CTCGCTTGTCATTTCATCTGCTGCTGCACCTCATTTGCTTACTTAAATCGAGATGGCTGT
ACCGGTCTCTGCAATTGGATTCGAAGGGTATGAAAAGAGGCTCGAGGTCTCTTTCTTCGA
GCCTGGACTGTTCGCTGACCCTAAAGGCATGGGTCTTCGTTCTCTATCGAAAGCTCAAAT
AGATGAGATTCT
>CL183Contig1
GCCGGGAAAACTATTTTTATTTTTAACAAGTACGCGAAACTTCTTAAACATAAAGACAAT
AGGAATGATTCATTGATAGAAAATAACCAGAAATCTCACTGGCTTGCTTCTTGCATTCAC
AACTGAATAGCTTCACTAATTAAATGGATAATCTCTTTTCCAAGCTAATAAGTCGGCTTG
ATTAGATGAAACTTTGATTACGTAGCCAAAGTGGTTGGTTCACAGCCATCATGAACACAG
GCCAAAACATCTCTGTAATCTCTTGAGATTGTGAAGGAATCATAGACCTTGCCATCACTG
CTCTTCATGTACTCAAACAGAAGTGATGAGTGGTTGAATGCTGTGAGTTTCGTGTACCCA
AAGTCCAGATCTTGGTAAACACTCCAAACTGTCTTCAGTGTGCTGAAAGCCGATAAGTGG
CTGCCTCCTCCTCCAACAACTACATGGATTGTTCCGTTCACCGTCCCCGAATAGTGAGAG
ATTTCCGAATTCACACATTGATTCTGATAAATGGGGCATATTCTTTCATAGTTATGGACA
TGGCCAAAAAATGCAATGTCCACCTTGTACCTTTGCCAGAGCTTTTGCATGTCATCTCTT
CCCATAGGCTCTGAAAATTGACCCTCCTGGCCATACCAGGAGTTGGAGGAATAACCGAGA
ACACGATGAGCAGCGAATATCAGCCAAGGCTGTTTGTTCCTGTCAGCTGCTGCAAGGCAC
TTCTCAATGAATCTGTACTGCTCAGAACCTTCCCTCCAATCATGCTCAGTGTCTGCTATG
CAGAAGTGGAACATTCCATAGTCTGTTTGATACCAGAACTTGGCTCTGTTCTCAGCAGGA
AAAAAAAACATGGTCTCAGCCGGCACACCACATTCACCACCTGAATCATTTACGTCATAG
AAGCCTCCGGTGTTTGGTGTAGTTCGTTCATGATTGCCGCTTGCAACCATATAAGGCACA
GCTGATGCAATGGGCTCCACCTGTGATGTAAACTGGTCCCACTGTGAGATGTATCCATTG
GCATAGGGCATATCCCCAATGTGAAAGACTATGTCAATGTTATCCAGGTCCTTGATCAGT
GCATCTGTGGTAAGGAGTGCCCCGGGCTGGTAATCAGCGTATTCATTTGAACCATCACGC
TCAGCCTTTCCCATGTCACCGAATATGATAACCTTCTGTAACGAGTCCTGTCCTGGATAC
GGGGATGACGTAAAATTGTAGGTCTTGCTCCAGATGTAGGAACCAGTGTTTAACCTATGA
CCAAGCTTGTAAGTGTACTTTGAATTAGGCCACAAATTTTTCAAAAAACTTGTATGGAAG
AAACCAGGATCGCGCCAACCAACTGTTCGTGCTGGTTCATCACACATGCTTCCTCGAGGG
AAAGTCAATGTTCCTGCTGGGGATCGAGTTTGAGCTTCTCCCGCGAAACCCCACTCGACA
AATGGTACAGCTTCACTGATGTCGTAGCCGCTTGTCCAGGTTACTGTCATTTCATCCCAG
TGCTTCCCTAGAGCAAGACGAGGGTAAAGAGGCGCCTTTGGATTTGCGAAAACTATAGCA
TTAGAAATTGCCACTAATTTCGGGCTTGACAGCCCGCCGGAGAACAATGCAAATGCGAAA
TCCGAGCGTTGATTGATCAACCGGAAATACAGAGTGTTTTTGCCTGTCTTGTTGTAATTG
GCATTGGAGTGGTTCGCATATTTGTACTTGATAGGAGCTGTGCACAGATATGGCTCATAG
TAATCTTCTGTGAATGGACAACTTGATGCATTGAATTTTGCTGGAGAAAAGACTCCCAAC
CAGTCATTAGCAGAAGGATTAGGACTAACAACAGTCACAGTTACCCATTCATAATCCTTC
CCCGTGGTGCCGAGAAGTAGAGGGGACGCATGAACGGAAGCCTTCTCGTGAATCGCGTTC
ACGGTTTTGTGGATTAAAATCTTGGAAAGTGGCTGCACTCCATCACCTCCCTCCTTGTTC
CTGTAATGTTGATGACCTGCTGAGGAATTCACTAAGAAAATCAATAAGAACGCGGCCTTC
AAAGACAGGAAGCTGCAGAAGCTCTCCATCTCTGTTAAAAGTGGCCTCTTGCCGAATT
>CL185Contig1
TTCACCAATATTCCTAATTTTGTACAGAGTTTTCGAAAAGAAATACATTGAAAAGAATGG
AAGCTTTAACAGAGTGCTGACAACTGACAACAAAAGAAAATCACGACGGACAATCATTCT
TCATATCAAATCGTTAAGATGTTTTACATGCCACCAAGAACACGGGATAATCATCATTCC
CCCCACCCCCACCAATTATTTTTCCCCCTCTAAGATGAGCAGCAACCAGACTTTTGGTTC
ACAGGCTGTCCCCTAATCTGCACTGTTGGAGGCCTGGTGTTGTTCATCGGTTGGCTTGCC
ATCCTGTTCTTGATCTCAGCAGCCATAGCCATGAAGGCCTGCTCAACATTGGTGGAATTC
TTGGCACTTGTTTCCATGAATGGGATTCCAATTTCATCTGCAAATGCCTTGGCTGTCTCA
TAGGACACAACTTTATTTGCTGTGAGATCGCACTTGTTTCCAACTAGAAGCTTGTTGACA
TTTTCACTTGGATATCGGTCAATTTCATTCAGCCATTGCTTAACATTGTTGAAGCTCTCT
TGGTCTGTGACATCATAAACAACAATGATACCATGAGCCCCACGGTAGTAGCTGCTAGTG
ATTGTCCTAAAACGTTCTTGGCCAGCAGTATCCCAAATTTGAAGTTTGATAGTCTTCCCA
TCCTGCTCGACAGTGCGAATTTTAAAGTCAACTCCAATTGTGCTGATGTAGCTATCCAAG
TACGAATCATCAGCAAACCGCAGAAGTAGACATGACTTGCCGACACCGGAATCTCCAATC
AGCAAAAGCTTAAACAAATAGTCATATTCGGGATTCATGGCTGGGAATTCGAAAGAGTCG
CGAGAAATTCAGGAGAAATTCTAGTCCCGGCGAGCAGTTGCCGCTATGTGTGATATCTTC
GCCGGAGAGAAGGAGGGAGAAGGGAAGGGGAAGAGGAAGACGAAGATTGGGGAAGAAGGA
GAAACCGAGGAGGGAGGGAATGAAAGCAGAGAAGAGAAGAGATGAAGATGGTGGTGTTTG
GGTGCGTATCGTGTTTGTATTGT
>CL185Contig2
CAAACGGCACCATCGTCTCTGTTCTTCGTTCCCTCCCTCCCTCCTCCTTGGTTTCTCCTT
CTTCACAACCCTCTTCGTCTTCCTCCTCCTTCTCCACTTCCCTTCTCTCTCTCCGTCTCT
CCGGCGAAGATCTCAGGCATCGCGGCAATTGCTCGCTGGGACTAGAATTTCTCCCCAATT
TCTCGCGACTCGTTCTAAGTCCAAGCCATGAATCCCGAATATGACTATTTGTTTAAGCTT
TTGCTGATTGGAGATTCCGGTGTCGGCAAGTCATGTCTACTTCTGCGGTTTGCTGATGAC
TCATACTTGGATAGCTACATCAGCACAATTGGAGTTGACTTTAAAATTCGCACTGTAGAG
CAGGATGGGAAGACTATCAAACTTCAAATTTGGGATACTGCTGGCCAAGAACGTTTTAGG
ACAATCACTAGCAGCTACTACCGTGGTGCTCATGGTATCATTGTTGTTTACGATGTCACA
GACCAAGAGAGCTTCAACAATGTTAAGCAATGGCTGAATGAAATTGACCGATATGCAAGT
GAAAATGTGAACAAGCTTCTAGTTGGAAACAAGTGCGATCTAACAGCAAATAAAGTTGTA
TCCTATGAGACAGCCAAGGCATTTGCAGATGAAATTGGAATCCCGTTCATGGAAACAAGT
GCTAAGAATTCCACTAATGTTGAGCAGGCCTTCATGGCTATGGCTGCTGAGATCAAGAAC
AGGATGGCAAGCCAACCGATGAACAACGCCAGGCCTCCAACGGTG
>CL185Contig3
CTTCTTCACAACCCTCTTCGTCTTCCTCCTCCTTCTCCACTTCCCTTCTCTCTCTCCGTC
TCTCCGGCGAAGATCTCAGGCATCGCGGCAATTGCTCGCTGGGACTAGAATTTCTCCCCA
ATTTCTCGCGACTCGTTCTAAGTCCAAGCCATGAATCCCGAATATGACTATTTGTTTAAG
CTTTTGCTGATTGGAGATTCCGGTGTCGGCAAGTCATGTCTACTTCTGCGGTTTGCTGAT
GACTCATACTTGGATAGCTACATCAGCACAATTGGAGTTGACTTTGTAAGTATTTCTTGA
GTTTTACATCATCGATTTCTTTGATTAACTCTTGCTAATCTATGTGTTATCTATTGTGTT
GTGTAGAAAATTCGCACTGTAGAGCAGGATGGGAAGACTATCAAACTTCAAAATTGTAAG
GTTGTATTGTGTTATTGTTTAATGCGCCACAGATTGAGATTTGTTCTGTTGAAGGTTTCT
ATCTTGATTAAAATTGGCAACTGTTTTGGATATGTTCAAATGAAAATCTAGTTTTGTTAA
GTTTAACCAGTTATGTAAACAATGTCTCATCTCGCTTTTTCTGTGGTCGATTTCTAATTG
CTGGGTTCTTTTGGGGCGTGCAGTGGGATACTGCTGGTCAAGAACGTTTTAGGACAATCA
CTAGCAGCTACT
>CL187Contig1
GGTTACAGATTTGGCCACATACTTTCACCATGATTCTTCCCTGTCAGTCAGTTAGAACCC
TGATTGTCCAGCAGCACTGTTCCACTTCTTTTTGTCTACACTTTTGCACAACAATCTTCT
GTATATTTATATATTTTCTGAAGATTCATTCTTGTCAATCTTTGGTTAATGCACATATTT
TTTCTATTAATATTAAAAATGGATAATTCAGGTTACGATTATGGTGCTGAAGGTAGATCT
TCAGTGTCACAAATGCTACAAGAAGGTTAAAAAAGTTCTTTGTAAATTCCCACGTGAGTC
TCTTTTCTCCTTGATTCATCTATATGGTTATTTGATGAAATACCAAAGTTAAAGTTCTTT
CTTTTTGGGAAAATAAGATTAATTTAGATTAAATGTAAACTGAGTAAATTAATGTGTGTT
TGTGAACAAGAGAAATACGAGACCAGATATACGACGAGAAGCAAAACCAAGTGGTTATCA
AAGTGGTATGCTGCAGT
>CL187Contig2
GGTCATTGGCCATTTGTGTACAGAACTATTGTTCTCTCTCTCTCTCTCACTCACTCTTTC
TTAAGAAGCAATTTGCCATAATTCTTCAATCAAATATTCCTCTCTTCTTCTCCTCCCTTT
GCTTTGTAGTTTGTTCCACCGAATTATATATCTATGTATAGATATAAAAGTTGGTTCAGT
GAGGGCAGTCCCATTCAGTCATTTTAGTTGAGAGGTTCTGGTTCAGATCTGAGTCTGAAA
GCATCCGCTACTCACTGCAATGGGGGAAAAGGAAAAGGTTACGATTATGGTGTTGAAGGT
GGATCTTGGGTGTCACAAATGCTATAAGAAGGTCAAAAAAGTTCTCTGTAAATTCCCCCA
AATACGAGACCAGATATACGACGAGAAGCAAAACCAAGTGGTGATCAAAGTGGTATGCTG
TAGTCCAGAAAAGATAAGGGACAAGATTTGCTGCAAAGGTGGAGGTGCCATAAAAAGCAT
TGAGATCAAAGAGCCAGAGAAGCCCAAGCCACCACCGGCCGAGAAACCCAAAGAGCCCGA
AAAACCTAAACCGGCAGAGAAACCCAAAGTGCCCGAAAAACCTAAACCGACGACTGAGAA
ACCCAAAGAGCCTGAAAAACCTAAACCGGCAGAGAAACCCAAAGAGCCTGAAAAACCTAA
ACCGGCAGATAAACCCAAGGAACCTGAAAATCCTAAACCTGCACCGCCACCAGCGGAGCC
AGTGAAACCGCCAAAACCTGCACCGCCACCGGCTGAGCCAGTGAAGCCTTCTCCTCCTCC
AGTGCAGCCGGGTCCTGTTGTGCCAGGGTACCCACCGCCTGTCCAAGTAAACGCGTGTTG
TATGGATTGTTACCAGGGGCATCCAGGCGGGCCATGCTACAATGGTTATGGCGGTGGGCC
TGCCCCATACATACAATATGATGGTTACTATGGAAGGCCTGTGTATGACAGTTACGGCGG
TGGAAACAGAAGCTACTGTGTTACCCGCCCTGATTGTTTCAGTGAAGAAAATCCCTCAGC
TTGCACAGTCATGTAAATCATCGATCATCTTCTTTGAACCGGGACGTCTTGTTCAATCTT
GGATTAATATTTTAGTAGTCTTTGTTGGTTTAATATTTAATATTATCAGAGGGCCATATT
GTTAAGTGAATAATAAAGTTGGTTGATGAAAAAAAA
>CL187Contig3
GGTTTTTCAGGCTCTTTGGGTTTCTCAGTCGTCGGTTTAGGTTTTTCGGGCACTTTGGGT
TTCTCTGCCGGTTTAGGTTATTCGGGCTCTTTGGGTTTCTCGGCCGGTGGTGGCTTGGGC
TTCTCTGGCTCTTTGATCTCAATGCTTTTTATGGCACCTCCACCTTTGCAGCAAATCGTG
TCCCTTATCTTTTCTGGACTACAGCATACCACTTTGATCACCACTTGGTTTTGCTTCTCG
TCGTATATCTGGTCTCGTATTTCTCTTTTCCTTTTCCCCCATTGCAGTGAGTAGCGGATG
CTTTCAGACTCAGATCTGAACCAGAACCTCTCAACTAAAATGACTGAATGGGACTGCCCT
CACTGAACCAACTTTTATATCTATACATAGATATATAATTCGGTGGAACAAACTACAAAG
CAAAGGGAGGAGAAGAAGAGAGGAATATTTGATTGAAGAATTATGGCAAATTGCTTCTTA
AGAAAGAGTGAGTGAGAGAGAGAGAGAGAACAAT
>CL187Contig4
CCTTTGCTTTGTAGTTTGTTCCACCGAATTATATATCTATGTATAGATATAAAAGTTGGT
TCAGTGAGGGCAGTCCCATTCAGTCATTTTAGTTGAGAGGTTCTGGTTCAGATCTGAGTC
TGAAAGCATCCGCTACTCACTGCAATGGGGGAAAAGGAAAAGGTTACGATTATGGTGTTG
AAGGTGGATCTTGGGTGTCACAAATGCTATAAGAAGGTCAAAAAAGTTCTCTGTAAATTC
CCCCGTGAGTCTCTCTTCTCCTTGAGTTGTCTATAATTACTAGATGAGCAACCGAGTTAA
AGTTCTTTCTTTTTGGGAAACTAAGATTAATTTTGGATAAAACGTAAACTAAGTAAATAA
AATGTGTGTTTGTGAACAAGAGAAATACGAGACCAGATATACGACGAGAAGCAAAACCAA
GTGGTGATCAAAGTGGTATGCTGTAGTCCAGAAAAGATAAGGGACAAGATTTGCTGCAAA
GGTGGAGGTGCCATAAAAAGCATTGAGATCAAAGAGCCAGAGAAGCCCAAGCCACCACCG
GCCGAGAAACCCAAAGAGCCCGAAAAACCTAAACCGGCAGAGAAACCCAAAGTGCCCGAA
AAACCTAAACCGACGACTGAGAAACCCAAAGAGCCTGAAAAACCTAAACCGGCAGAGAAA
CCCAAAGAGCCTGAAAAACCTAAACCGGCAGATAAACCCAAGGAACCTGAAAATCCTAAA
CCTGCACCGCCACCAGCGGAGCCAGTGAAACCGCCAAAACCTGCACCGCCACCGGCTGAG
CCAGTGAAGCCTTCTCCTCCTCCAGTGCAGCCGGGTCCTGTTGTGCCAGGGTACCCACCG
CCTGTCCAAGTAAACGCGTGTTGTA
>CL187Contig5
CTCTTCTTCTCCTCCCTTTGCTTTGTAGTTTGTTCCACCGAATTATATATCTATGTATAG
ATATAAAAGTTGGTTCAGTGAGGGCAGTCCCATTCAGTCATTTTAGTTGAGAGGTTCTGG
TTCAGATCTGAGTCTGAAAGCATCCGCTACTCACTGCAATGGGGGAAAAGGAAAAGGTAC
GTAATATTTGGTAAAGTTTGTGTTCTTTGCTCATTTTCTTCTTCTTACCCAATGATGATT
TGCATGGCGAAAACTAAAAGACTTTAAGCTCTTATTTGTTTTTTGTGGTTCCTATTTTTT
TGTATCCTGATAAGAATCCCAAGTCCTCTGCTCTGCTATTTAATTTATTGTTTTTGGCTC
TCGCGCGCTCTCTCTCTATGTTCTTCATTTTGCCACATACTATTTCACCATGATTCTTCC
TTGTCAGTCAGAACCCTATTCTGCAGCAGCACTATATTCCACTTCTTTTTGTCTACACTT
CTGCACAACAATCATCTGTATATTATATGAATTTTTTTTGTCAATCTTTGGTTAATATAT
ATACAAATTTTTTTCATTAATATTAAAAATGGGTAGTCCAGGTTACGATTATGGTGTTGA
AGGTGGATCTTGNGTGTCACAAATGCT
>CL189Contig1
AATTCGCACGAGGGCCGATTCTCTTTCTCGCTCTCTCTCCCTCCCTCTCTACCTCTGCGA
ATTAGGGTTTTTCTTCGTCTTCAGCAAACATGGCGGATGTGGAGGCTGACGTTGCGGCGG
CAGGAGTCCCAAAGAAGAGGACGTTCAAGAAGTTCAGCTTCAGAGGCGTAGATTTGGATG
CGCTTCTCGATATGTCGACTGATGAGCTTGTCAAGCTCTTCCCTGCCAGGGCTCGCAGAA
GGTTCCAGAGAGGTTTGAAGAGAAAGCCAATGGCTTTGATCAAGAAGCTTCGCAAAGCTA
AAAGGGAGGCCCCACCTGGTGAGAAACCGGAGCCTGTTAGAACTCACCTCAGGAACATGA
TCATCGTACCTGAAATGATTGGTAGCATCATTGGTGTGTACAACGGCAAGACCTTCAACC
AGGTTGAGATCAAGCCTGAGATGATCAGTCATTATCTTGCTGAGTTCTCCATAAGTTACA
AGCCTGTCAAGCACGGAAGGCCCGGTATTGGTGCCACTCACTCTTCCAGGTTCATTCCCC
TCAAGTGAAGTTTCTACTTCCTCCTTGATCACTTGTTCCCTGATATCAGATGTTGAGACC
CTTTAATTAAGTTATGGATTTGGATTTTCCTTTATCGATATCTTTTGAATGTTTTATCGT
TCTGTAAACAATGTCAAAGTCGACCGGCTTGTAGGATTTATCGGATAAAGATTCTCTTTC
AATCAAGTTTATTAGTATCAAAAAAAA
>CL189Contig2
AATTCGGCACGACGCAGACGCCGACCTCTCTGCGGATTAGGGTTTCTCTTCGTCTTCGGC
AAACATGGCGGATGTGGAGGCTGACGTTGCGGCGGCAGGAGTACCGAAGAAGAGGACGTT
CAAGAAGTTCAGCTTCAGAGGCGTCGATTTGGATGCTCTTCTCGACATGTCGACTGATGA
GCTTGTTAAGCTCTTTCCTGCTAGGGCTCGCAGAAGGTTCCAGAGAGGTTTGAAGAGAAA
GCCAATGGCTTTGATCAAGAAGCTGCGCAAAGCGAAAAGGGAGGCCCCACCTGGTGAGAA
GCCGGAGCCAGTTAGAACTCACCTCAGGAACATGATCATTGTACCTGAAATGATTGGTAG
CATCATTGGTGTGTACAATGGCAAGACCTTTAATCAGGTTGAGATTAAGCCTGAGATGAT
CAGTCATTATCTGGCTGAGTTCTCCATAAGCTACAAGCCTGTCAAGCACGGAAGGCCCGG
TATTGGTGCTACTCACTCTTCCAGGTTCATTCCCCTTAAGTGAAGTTTCTACCTCCTCGA
TCACTTGTTCCTTCCTTAATCTGATGTTGAGCGGATTTTATTAAGTTTGGATTTGGATTT
CCCGTCATGGATATCTTTTGAATGTTCTATCATTTTGTAAACAATGANCAAGTCGACCGG
CTTGTAGGATCTTATCGGATAAAGTTTATTAGTTTCTGAAAAAAAA
>CL191Contig1
GAGTCCAATCCCACTACCAAAGTCGTTAAAGTGCTCCAGTTCTGCTACCGTACGCTGATC
CTGCAGTAACATGGGACTTCGCCTACTTGACCAGCTTTGGGACGACACCGTCGCCGGGCC
GCAGCCCGACAGCGGTCTCGGGAAACTGCGGAAGCACAAAACCTTCAGTTTCCGGTCCAG
CTCCGCAACTGGATCGTCAGATGGTGGGAACGTACGATCGTACGGTGAGAATTCCCCGGA
GGAGGCGAAAGTTACGAGGAGTATCATGATAATTAAGCCCCCAGGTTATGGGAGCGGTAA
CGGCGGATCAGCTCCGGTTTCGCCAGCTGGGTTTACCCCGCCAGCCGGGTTCACGCCTCC
GGCTTCGCCAGCCGGATCTACGCCGCCGGTGTCCCCGTTTTCTGGTGGCAGGGAGCCATT
CGGGCGGTTTCGAAGAAGGTCAGCATCGGATGCATACGAGAAGGCGAGCGAGGTCCCTGG
AGCGAGGAGCGCCCGTTCTCCTTACGACGTGTGACATATGAGTTCTTGTCCAATCGAAAT
CATCCGTGAGATTTGAGATGTGAGCCCTCCTCACGGCATGCGATGAGATGTACATGTTTT
CTGTGGACGGTTTAGCCATGGCTGGAAGGAAAAAAGAAACTGTCTAGGGTTTCCACGTAG
GGTTTTGGGTGTTGTTTGTTCTGAGTTGCAATCTAGTGCATGTGCGACTATATAAGTATA
GTGGTTGAATCTCCGCTGTTGCTAGGGTTTGGGTGTGTTCGTTCCGAGTTGCTAGGGTTT
CCATGTTGCTAAATCTGCATAATCTCTGCTGTTATTTGTAAAGAGAGTGTTTAATTTTCC
CTTACAAGTTCCTGCTGTTGTATTTTGAATAATAAAACTGCATATTAGTTCGTGCAAAAA
AAA
>CL193Contig1
TTTGCAACACGTTTGATGGTGCTTGCATCAACAGAATCGATTCGAGCACACATTTCGGCT
AACGGGATTCTTCGACCATATGTAAGTAGCTGGCGTCCAATATCTTCAGCTACGGCACTT
GTCCCATCCAAGTGAAGGAGGAGAGAAGATTTCAACTGATTGCGCGCACGAATAACATCA
GCTTCTGAAACTCGATAAACTAACTTGGTTACCTCATACATAATTGCATAGGCCAAATCA
TATAAGCAATCCTCCTTAGCAGTAGCAAATACACCAAATAAGCCAGTATCCTTGTAGTTG
GTGTTGAAAGCCATATAGTTTTCTGCAATGTCATTAATGGCAACCCTCTGTGCCAGCTCT
GAACCCATGTGCTTTCCACCACCAACATTTTTATTCCATGAGCCCAACATTGCCTGCATG
ACCATTAGAGGAATAGAGTCTGGATCTGTCCAAGACGCTCCGCTGAATGCAACCGCAAAA
TGTGCCAAAGGCAAGTCATCATCCACAATTCTGACCTCAGAACCAGTGAAAAAGGAAGGT
TCTTCCGCAACCAACTGACTGGCCGTGGCAGGATCTCCAGACAGTTTAGTAAACAAACCC
TTAACTGAACCAACAAGATCTTCATGCTTAATAGCTCCTGAAGCAGCAATAACCATTCTG
GGAGCAGTGTAATGTGTTTTGATATAGTTCTGAAGATGCTCTTTGGAGATGGTCTTAATG
TTGTCAGCAGGTCCAAGAATAGTTCTGGCTAGAGGAGAGTACTGGAATGCAGTTGCATGC
AGATGGTCAAAAATGACTTCTTCGGGTTGTTTCTCAACCTCCTCCATTTCCCTCAAAATC
ACATCGCGCTCGCGCAAAATCCGGTCCTCATCGAACTTGGAGTTCTGCAAGATATCAGCC
AAAATCGAAAGCGCCTTCGGCACATCGGAATCGAGCACCTTGGCATAGTACGTGGTCTGC
TCCCTCGATGTGTACGCATTCAAATGACCTCCCATGTTCTCGACCTCCTCCTCGAGATCA
CGCGCGGTCCTCTGCTCCGTCCCCTTGAAGATCATGTGCTCCAAGAAATGTGCGGTGCCG
TTGGTCTCGTCGTTCTCGAACCTTGACCCGGCGTCGATCCAGACCCCGACGGTGGCGGTC
TTAGACGCGAGGTTCGACTCGGTGGCGACCCGGAGGCCGTTGGGGAGCGTGGTGACACGT
GTCTCGGGTGCGGTGAGGATGTGGCTGTGGTCCGTGAGACTCGGGTGGGGCGACCCGTAC
TTGAGGAACCTCGGGTCCGGATTCTCGAGCCTTTTGATCTTCGATTTGACTTCCTCGGCC
AATCGATCGTAGACCATGGCGGTTGGTGGAGGAGGGGAGGGTAGGGATGGGGATGAAGAT
GGCGTGGCGACGGCGGGTGAGGTTGACTGGGATCGAACGGCTGCTGTTAGAGCAGCCGGC
GGTCTGTGGGGCCGTCGGCGAGCTAGGGTTGTAAGAAGGTGCTTCATCGCCATGGCTGTC
TCAGTCAGAGGCCTTCTAGGGTTTCGGTTTGGG
>CL193Contig2
CGGGTTCAGTGGTGCATCTTGGACTGATCCCGACTCTATTCCTCTAATGGTCATGCAAGC
GATGCTGGGTTCATGGAATAAAAATGCTGGTGGTGGAAAGCACATGGGTTCAGAGCTGGC
ACAGAGGGTTGCCATTAATGACATAGCAGAAAGCTATATGTCTTTCAACACCAACTACAA
GGATACTGGCTTATTTGGTGTTTTTGCTACTGCTAAGGAGGATTGCTTAGATGATTTGGC
CTATGCAATCATGTATGAGGTAACCAAGTTAGTTTATCGAGTTTCAGAAGCTGATGTTAT
TCGTGCTCGTAATCAGTTGAAATCTTCGCTGCTCCTGCATTTGGATGGGACAAGTGCTGT
AGCTGAAGATATTGGGCGCCAGTTACTTACATATGGTCGGAGAATCCCCTTACCCGAGCT
GTTTGCTAGAATCGATTCTGTTGATGCAAGCACCATCAAACGTGTTGCAAACCGATTCAT
CTATGACAGGGATATTGCAATTGCAGCCATGGGTCCCGTCACAAAATTGCCCGACTACAA
CTGGTTCAGACGCCGCACCTACTGGAACAGATACTAAGCTCCTAGTTTCTCTTTCCATTG
ATTATTTCATAACTGCCCTTCACGATCGATCCGGTCTTGGAATATTGTGCTGCTTTTATG
CAATTTAATCATCGGCCTCGGAGAGAGCTATTGAAGGCTGGTGTATTTTTGTTCCCCCCA
CCCCCGCCCCCCAAAATATGTTATAGCTTCTCTCACTGTTAGTAACATTTGCATTTCATT
TAATAAGCCTCGACGACTGCGAACGAATGTGATTTGCCGGATAAAAATTTTCCATATGTG
TTTGT
>CL193Contig3
GCAAAATCTGTCTAGCAAATCACATTCACATTCGCAGTCGTCGTCATCGTCGTTGTCGAT
GCTTATTGAAGAAAATTCAAGTGTTACAAAACAGTGAGAGAACCTACAACATATTTGTGG
GTGGGTGTGAGGGAAGAAATATGCCAGCCTTCAATACCTCTCTCTCCGAGGCCGGTTACT
AAATTGCATAAAAGCGATAAATATTCCAAGACCAGACCGATCGTGAAAGACAATTACGAA
ATAATCAAGGCAAAGAGAAACTAGGAGCTTAGTATCTGTTCCAGTAGGTGCGGCGTCTGA
ACCAGTTGTAGTCAGGCAATTTTGTAACCGGACCCATGGCTGCAATTGCAATATCCCTGT
CATAGATGAATCGGTTGGCAACACGTTTGATGGTGCTTGCATCAACAGAATCGATTCTAG
CAAACAGCTCGGGTAAGGGGATTCTCCGACCATATGTAAGTAACTGGCGCCCAATATCTT
CAGCTACAGCACTTGTCCCATCCAAATGCAGGAGCAGCGAAGATTTCAACTGATTACGAG
CACGAATAACATCAGCTTCTGAAA
>CL193Contig4
TGCAAGATATCAGCCAAAATCGAGAGCGCCTTCGGCACATCGGAATCGAGCACCTTGGCA
TAGTACGTGGTCTGCTCCCTCGATGTGTACGCATTCAAGTGACCTCCCATGTTCTCGACC
TCCTCCTCCAGATCACGGGCCGTCCTCTGCTCCGTCCCCTTGAAGATCATGTGCTCCAGG
AAATGCGCAGTGCCGTTGGTCTCGTCGTCCTCGAACCTTGACCCGGCGTCGATCCAGACT
CCGACAGTGGCGGTCTTAGATGCGAGGTTCGACTCGGTGGCCACCCGAAGGCCGTTGGGG
AGTGTGGTGACACGTGTCTCGGGTGCGGTGAGGATGTGGCTGTGGTCCGTGAGACTCGGG
TGGGGTGACCCGTACTTAAGGAACCTCGGGTCCGGGTTCTCGAGCCTTTTAATCTTCGAT
TTGACGCCCTCGGCCAATCGATCGTAGATCATGGCGGTTGGTGGAGGAGGGGAGGGGAGG
GATGGGGATGAAGGTGACGTAGCGACGGCGGGCGAGGTCGATTGGGATCGGACGGCTGCG
GTGAGAGCAGCCGGCGGTCTGTGGGGCCGGCGGCGAGCTAGGGTAGTAAGAAGGTGCTTC
ATCGCCATGGCTGTCTCAGTGAGAGGCCTTCTAGGGTTTCGGTTTGGGGGAAACGAAATA
CGGCAAAG
>CL194Contig1
CGAATGATCAAATGGGCAATAGCGTTGGGTGAGTTTGACATCTCCTACCAACCAAAGCCA
GCTGAGAAGGGCCAAGCAGTGGCAGACTTCATTGCCGACTTCACATATCCGGTTGACATT
GCTTCTACACCTGAAATAGTGGCTTCATTACCCCCGGAAGCTCAGAAGATAGAACCAACA
ACCCCAGCATGGAGTCTATATGTTGATGGCTCATCCAACCAACAGGGCTGTGGAGCGGGA
CTAGTCTTGACTACACCCGACAAAGTAGCAATGGAGTATGCTCTTCGTTTCAAATTCAAG
GCATCAAATAATGAGGCCGAGTATGAAGCCCTTCTAGCAGGATTACGTTTGGCCAAACAC
CTCGGGGTTAAACAAATTGATATTGTCAGTGACTCCCAATTGGTGGTCAACCAGGGTACC
AACAACTTTGATGCTAAGGACAGCTGCATGGCAGGATATCTTGCGCAAACACAACT
>CL194Contig2
GGAATGAGGAATAGTCGCATATCGTTGACATTTGTCACATGAGCGGGATACTTTGATGGC
ATCCTGGTGGAGTGTTGGCCAGTAATATCCTTCGCGAAAAGTCTTGTGTGCTAGGGACCG
AGATCCAGCATGATCTCCACAGACTCCCTCATGTATTTCCCGAAGGACGATTTCCGCCTC
GGCAGGCGTAAGACACCTTAAGTATGGCAGGCTAAAACCTCGCTTATAGAGTTGATCATT
GATGATCAGGTAGCGGGTAGACTTGTATCGAATTTGCTTAGCCTGTACTTTATCATTTGG
GAGGGTGCCATGAGCAAGGAAATTATAGATCGGGGTGACCCAACTATCCCCCTGTTGTAA
GTTGGCGCCAAATGTTGATGCACAAAACCGGAAGGTCTTGGAACAACGTAAATCCAACCG
TGAATCTGCATGAAATGTAAATAACACAAGATGTATCGTGGTTCACCCCAAGGTTTGGGC
TACGTCCACACTGATTATGTATTTATTTGAGGGAATAGAGAGGGAGAGGGTGAGAGCTTC
TAAGAGCTTCTAAGGGTGAGAGAGGGGATCTCAGGCCTAGGAATTGACCTCCCTAATTGT
GAGGGTGAGGGGTCCTTTTATAGAATAAGGCGTCGTGCCGAATT
>CL194Contig3
ATATCGTTGACATATTGTCACATGAGCGGGATACTTTGATGGCATCCTGGTGGAGTGTTG
GCCAGTAATATCCTTGGCGAAAAGTCTTGTGTGCTAGGGACCGAGATCCAGCATGATCTC
CACAGACTCCCTCATGTATTTCCCGAAGGACGATTTCCGCCTCGGCAGGCGTAAGACACC
TTAAGTATGGCAGGCTAAAACCTCGCTTATAGAGTTGATCATTGATGATCAGGTAGCGGG
TAGACTTGTATCGAATTTGCTTAGCCTGGACTTTATCATTTGGGAGGGTGCCATGAGCAA
GGAAATTATAGATCGGGGTGATCCAACTATCCCCCTGTTGTAAGTTGCATACTTCTGCGG
CCATGGTGCTTGGTGTTGCCAACAGTTCGACATGAATTTTTCTTCCAATCTTGTCTTCCA
CAGCTGAGGCGAGGCGAGCCAGGGCGTCTGCATGACTGTTTGCCGCTCGAGGAACTTGGG
TGATCTGGTAGTGGAAGTGCTTGAGCAAAAGTTGTGTTTGCGCAAGATATGCTGCCATGG
AGCTGTCCTTAGCATCAAAGTTGTTGGTAACCTGGTTGACCACTAATTGGGAGTCACTGA
AAATATCAATTTGTTTAACCCCGAGGTGTTTGGCCAAACGTAATCCTGCTAGAAGGGCTT
CATACTCGGCCTCATTGTTTGATGCCTTGAATTTGAAACGAAGAGCATACTCCATTGCTA
CTTTGTCGGGCGTAGTCAAGACTAGTCCCGCTCCACAGCCCTGTTGGTTGGATGAGCCAT
CAACATACAGACTCCATGCTGAGGTCGTTGATTCTACTTTCTGAGCTTCCGATGGTAATG
AAGCTACTGCTTCAGGTGTAGAAGCAATGTCAACAGGATATGTGAAGTCGGCGATGAAAT
CTGCTACTGCTTGGCCTTTTTCGGCTGGTTTTAGTTGGTAGGAGATGTCAAACTCACCCA
ATGCTATCGCCCATTTGATCATTCGTCCAGACGTGTCAGGACTCTGGAGTATCTGTCGAA
GAGGGTGATTGGTAAGCACGATGATGGCGTGTGCTTG
>CL196Contig1
GATTGAGATGGCCCACTGAGTCGTGTAGAGTACAGAAATCGGTGGTGAGCTGCTAAGTCA
ATAGAGCTTATAGGGTTCTGAATCCACCAGAGCCAAAGCTTCTTTCTCTCTCTCTCCCTT
CGTCAGGTCTCTGAAGCATTCGCTTCTTTGCGTGCTGCGAAGGACCTCCTGCTTCACTCT
CCTTCCCCACTTCAATCCCCACCGCATCGCCACCCGAAGATCAGGTGCTTCTATGGCTTC
CGCGCAGAAGGATGTGCCTGCTGCTGGCGAAAAGCCAGTTTCAACAGAGAACAAAAGTTC
CAAACCTGAAACAACAGAGAACAAAACTCCCAAGCCTGAGGCATCGTCTGGAGACTCACT
GTCAGGACAACCAGGGGCTACCCCTTTCCAAATTCCAGAGGCTGGCTTTCCTCCCAATCC
TTTTGATTTCTCAGCCATGACTGGCTTGCTGAATGATCCTAGCATTAAGGAATTAGCTGA
ACAGATAGCAAAGGATCCTTCATTCAACCAGATGGCAGACCAACTTCAGAAAACTTTTCA
AGGTGTGTCAGTTGATGAAGGTGTCCCTCAGTTTGATAGTCAACAGTACTATTCCACCAT
GCAACAGGTTATGCAGAATCCTCAGTTCATGACCATGGCTGAGCGCCTTGGTAGTGCATT
GATGCAGGATCCATCTATGAATACCATGCTTGAGAGTTTCGCCAATCCCTCGAACAAAGA
TCAGCTTGAGGAACGCATGTCACGTATCAAAGAAGATCCTTCTTTGAAACCTATTTTGGA
AGAAATAGAAACTGGTGGTCCAGCTGCCATGATGAGATACTGGAATGATAAAGATGTTTT
GCAGAAGTTGGGAGAAGCAATGGGTCTTGCAGTTGGGGATGCAGCTACTTCTACTGAAGC
ACCAGAAGAAACAGAAGATGCC
>CL196Contig2
AAACATGATTTCATCATTTTTCACAAATCACAACAGCCAGAGCGAAGCGTGCGAGGATCT
CTCTCTCACTCTCTCTCTCTCTCTCTACCCCTTCGTCAAGTCTCTGAAGCATTCGCTTCT
TTGCGTGCTGCGGAGGACCTCCTGCTTCACTCACCTTCCCCGCTTCAATCCCCACCGCAT
CGCATCGGGATTATCAGCTGCTCCCATGGCTTCCACGCAGAAGGATGCTCCTGCTGCTGC
TGGCGAAAAGCCAGTTCCAACAGAGAACAAAAGCTCCAAACCTGAAACAACAGAGAACAA
AAGTTCAAAGTCTGAGGCATCGTCTGGAGACTCACTGTCAGGACAACCAGGGGCTACCCC
TTTCCAACTTCCAGAGGGTGGATTTCCTCCCAATCCTTTTGATTTCTCAGCCATGACTGG
CTTGCTGAATGATCCTAGCATAAAGGAACTAGCTGAACAGATATCAAAAGATCCTTCATT
CAATCAGATGGCAGAACAACTTCAGAAAACTTTTCAAGGTGTGTCAGTTGATGAAGGTGT
CCCTCAGTTTGATAGCCAAGAATACTATTCCACCATGCAACAGGTTATGCAGAATCCTCA
GTTCATGACCATGGCCGAGCGCCTCGGTAATGCATTGATGCAGGATCCATCTATGAATAC
CATGCTTGAGAGTTTCGCCAATCCATCAAGCAAAGATCAGCTTGAGGAACGCATGTCACG
TATCAAAGAAGATCCTTCTTTGAAGCCTATTTTGG
>CL198Contig1
TTTAGGTCGGTGTAGTCAACACACATCCTCCACAAGACCTTTTGAAGCGAAAGACTTTCT
TTGGTCGGATTTTTCTTAACAAGGACCACATTTGCTACCCATGTCGGGTAATTGACTTCG
CGGACAAAGCCTATGCCTTTGAGTTTTTCAACTTCTGCTTTCATTGCCTCGTATCGTTCA
GCGTCATAAGATCTTCGCTTCTGTCTCACCGGCTTGATCTTGGGGTCAATACTCAAACGA
TGACAGATGACATCGGGAGAGATGCCTGGCATGTCCTCGTATGACCAGGCGAAGACTTCA
GTGTTCTCTTTCAAAAAAGATATCAATGCTAACCGAAGGGGTGGTGACAATGTGGTGCCA
ATCTTCACCATGCGATCTGGATAATCTCTTGAGATAGGTACCTTCTCCAACTCTTCAGCA
GGTTGGGCTTGCTGGGTGAAAGAGTCATCTCGAGGATCATCGGGTTGATTGTTGCTATCA
GGAAGATCCAAGTTCGCTTCATCTAGGCTGGTCTTTGTGACTTGGTCATGTACAGACAGG
GTTTCCTTGGGTCCGGGCAAGTGTTGTTGCTTAACTGAAGTGTTGTAACATGATCGTGCA
CTAAGCTGATCTCCTCTGATGTAGCCGTTGCCATGGGGGGTTGGAAATTTCATCAACAGC
ATATGCGTGGATACCATAGCCTTGAGATCATTGATGCCTGTGCGCCCAAAGATGACATTG
TATGCCGTTGGGCAGTCAACCACTAGGAAGTTAGTGGTAATGGTAGCCGTGTAAGGGCCT
GTACCAATAGTAAAGGGTAAATGTATGCTCCCTAAGGGTTGCACGATATCACCGGAGAAG
CTTATCAGAGGAGAAATCGAGCGATCGAGCAAGTGTTCAGCTACACTGAGTGCCCTGAAA
GCTTCGGCAAACATGATATTGACCGAAGCCCCTGTGTCTACGAGGATTCGTCGAACATCA
AAGTTGGCTATGTGAGCCTCCACGATCAATGGGTCGTTATGAGGGTAGATGATGCCTCTT
TCTTCCTCAGGGTAGAAACATATCGGATCCCAGGTAGGCTTTTGATCATCGTGCCGAATT
>CL200Contig1
TTCCATATATAATATATGGATCACATATTAACGATATATCGATCATCCTGTTTCAAGAAC
AATACTAAAAAATTAACGAGTCCATGCATAAAGTTGATGGACTGGGAGCAATGTGAGACA
GAATAAAAGTTCAGATAGGAAACTCACTCAACGTTCATGGACCACGAGTCACTGGCATGC
ACCAATTTATACATTATTGGTTAAAAGCATCAGTATAAGTTGGAGAGTCAACAGTGTGTG
TAAGATGGAGCACTGCCCTTGGAACCCAGTACCATGCTCACCACTTCCACACTCAGCCGA
CTGGCCGCGATTCTGTGCTGCTGAAGCAGGCTGGCCCGTCTCGTCCTCAGTTGAGCGTCT
ACAGTCCCTTAAATTCGGAAAATGTCTGCCGAAACAACTTCAATTCAAGGGTGTCAGCCA
GACCTCTAGAGAGAAGTACATATTACTCTATCTCGGCATCCTTTGATTTGCTTACAATGT
AAATATGGGAACTTCCTTATTGAATCATCCGGTACTCAAACCTTATACACTCGAAGTTAC
ATACATACCGGTGCAGAAAAAATTTATGACGCTTCCCAGACCTTGTAGTCTCTTCCCTCA
AGGCTTTTATTCCAATTTTGAGGTCCACTAGCAGGTTCGTAATGACCTGGTCCGATTTTG
ATGGCGACCTTTTCATCAATGATGGCCGCGTAGACGTCTCTTTCTGCCTTGGTGATTTTA
ACTCTACTCCGACAGTTGAGCTTGTTCCGGTTTCTGAGAGAGATCAGAGCAGCAATTTCA
GATTGGTAGTGAGAGAAAATGTGGTCATAGAAAACTGTAGGTGTTCCCGGATGAGTCAAA
ATGTATGCATATCCTTGCATTTCTTTTTTATTTGGAAACCTCCAATGACCCTGAGTAGAA
CCAGTATCATGATTCTCTATGAAAGTGACAGCACGAGATGGCCACCATCCAAGAACCCCT
GGAGGCTTACCCTTCTCATCTGACAATCGCCAATACTCGCATCTTTCCAGTGCTGCATGG
AGAATCCCTTTTGTTGTGACATCGAATGCACCACAAGTTCCATTAGTAGCGTTGATCCAA
TCAACAATTCTCTGCCTGTGTGCATCTTGATTGTGATCCATTTCCCCGTATGTATAACTT
AGGGAATCCCAATACTCGCCTACGGCAAAGTAGGGCTCACTGGCATCCATGTAGTCCTTG
ACGTAGCCACCCCAAAATCCTCTAACGAAATCAAGCCTCCATCCGTCATACCCAATATCG
TCCCTTAGCCAGCATAACCATTCTCTGATATCCTTCCTCACAAAATCTTGTGAATGATCA
ATGTTTGGGGCAGCATGAAAACTATCTCCACTACTTTTGTTGCCCCTACCCTGAAAATGT
GGATCATCTGCAACAACTGCACGTTCATCCCAATTTAAACGACCACCAAATATATTCCAA
ACACCATTTTGATTCTGATATTCTGCACAACGGTGATTCAGAACAGCATCTCCAAGAACT
TTTAAACCGGCATCATGGAATGTCTTCACAGTCTCCTTCAGTTCGTCCATATTTCCATAT
CTGGAGTTCATATTGTATAAATCCCTCGGCATGTACCCTTGAGGCGACACAGAATCTGTA
GGAGGTGGGAACCAAATCACAGTGAAACCTAGTGAGGATAATTCTGCAGCTTTACTTTTG
AGTTCCTCGTACCATCTTCCAGATTTACTAGATTCCCAGTTAAAACCTTGGCACAATATT
TCAAAACCTGTTCCTGTCCCCGAGCATATTTTGGCAGGGGCGACTTTCACCTTTTCAGTT
TCTGCAATGATTTCCTCCGGTAGAGTTGGAACAGTAGTTCTGAAGATACTATACGCTTCA
GCAGCCAATTTTTCTATTTCTTGAAGAATGGTTTCTTGTGCTTCTTTGGATCTTTTCCTT
TGACTCTTCTCAGAGGAAATATCACTCACCAAGTTCCTTATTTCATTGATTATACCATCG
GTATATGCAGTAAAATTAGTTTCTCTACTTCTGTCAGGTACCTGAGCATCTTCAGACTGA
ACCTCATTTTGCACAGCAATTGAGTTATTTGAGCTTAAAAGGGGGATGTAGAAGTCATTG
CCCACACAATTCAACCACATAGTTTCATTTAGTTTGAAAACAAAAAGAAATCCTGCGAGT
CCTTCTTCCAAGGTAAACAGTCCAGAACATCCATTTCCATCCTCCCTTTGCTGTAATCGA
GTCCGCAAAGCCTTGTCCTTGAAAACTACTGTTTCTGGTGGATGCGGGGCAGCTGGAATT
TCCCATCTTTTAGCATCATCTCTGCAAACTCCCCAGTGAACAACAGCATGATCAGGTAAA
TCTGTTTCCAAGTATAGAAGATTCTTAGTAGTCTCAGGGCACTTCCTAACGGAAACAGTT
GCTGAATGGTTAACAGCAATTTCTTTTGCAATTGGCAGTTCTTCATAGAATCCTTCTAGA
CGCATAGTTTTCTGTTGAGGGTCTCTGGATTCACTGCTGCTTTCTTGATCTTTGGAATTT
GATGTTTCTGCTTTGACAAACACATTGGATAGTTTTCCCAAAGTTCCTGACCACGCGCCC
AAGGCCCTTGTTGCTCCAACTACATTGTCATCGTCTTGCAGGTAGCCCACGAAAGGCACT
TTAAAGTCTCTCCCTCTATGCTGATACCAGGCACCGGTTTCTTCATCCTTGAGAACAAAA
TTTATCGCTGCGATTGCGCTGTTGGGTGTAACATCAATCTTCACTTCGTGAGATGTATCG
CCTCCCACCGGCGACAACGATTCCTTCAAGGGTGTCTCTATTGCATAGTCCTTGATGGAA
ACTGAACCAGCTGGTCTCATTTCACTAGGAGGCTGATCCCATTCACTGCCGACGTCATCC
ACATAATTAACTCCCCAGTGAAGAACCCATTTTCCAGGAAGATTACAACCCACAGTCAGC
ACCCAATTCTTTGCATCCTTCCCATTATCTAATTTCACGATCATCTTTCCCTCCACCACT
TCAGTTCGCTTGAGAGGGAAGGTCTCCTTGTAGAAGGCGTCGGCGAATTCGGTGGCCTCG
ACGGTGGCTGTATCGGTGGAGGCAGCTCTGACACTGAGAGTGGGAGGCTGGAAGTTGCAG
AAGCTGCGGCCATTGGAGACTACTAGCTTCTTTGGAAAAGCAGTGAAAGAAGAGCTGAGC
TTTAATGGGTGCTTCGACGGCGGAAGGCGGTGGCTGGGTTTCTGTCGACGGTAGTGGTGG
AGGAGGGGCTCTATCCTAACCGTCGACATGGAACGAGCAACGGCCGCTCAGGCGACTGAA
GAAACGAAACTGATGGACGGAAT
>CL202Contig1
CTGGGTTTGGATAACGCAGTTGTAATATATATAATTTTAAGATTTTAAGAGGTTGCAGTT
CAAAACCCACCAAGCATTTTCTTCTTTTCTTTGCTATATAAATATCTTAGATATACCCAG
AGAATTATTGAAGGAACCAACTGTTGTGTGTGAAGTTTTTGGAAGATGGGTTTGCTGAGT
GAGGGACTGACTCAGGTGGTGATTCCTTTGGCTGCGGTTGTGGGGCTTGGTTTTGCTTTG
CTGCAGTGGTTTTTGGTGTCAAAGGTGAAGGTCTCTGGCGGGCATGGTGAGCGAAATGGG
TTCAAGGACAAGCTCATTGGAGATGAAGAAGAGGGTGTTAGCTCCGTTGAGGTTACCATC
AAGTGTGCTGAGATTCAACATGCCATTTCCATAGGGGCGACCTCTTTTCTGTTCACCCAA
TACAGATACCTCAGCATTTTCGTCGGTGTTTTTAGCACCATAATCTTCCTCTTCCTTGGC
TCAGTGAAGGGTTTTAGCACTAAAAGCGAAGCCTGCACATATAACACAGGCAATATGTGC
AAACCGGCATTAGCCAACGCCTTCTTTAGTACTATTGCCTTCTTGCTTGGTGCTTTTACA
TCCGTCCTCTCTGGATTTCTCGGGATGAAGATCGCAACGTATGCCAATGCTAGAACAACT
CTAGAAGCAAGGAGGGGTGTTGGGAAGGCTTTCATTACTGCCTTTCGCTCAGGTGCTGTG
ATGGGGTTCCTTCTTGCTGCCAATGGCCTATTGGTGCTGTATATCACTATCAATTTGTTT
AAGTTGTATTATGGGGATGACTGGGAAGGACTATATGAGTCAATTACTGGTTATGGACTT
GGAGGTTCTTCAATGGCACTCTTTGGGAGAGTTGGGGGAGGTATATACACGAAAGCTGCT
GATGTTGGTGCTGATCTCGTCGGGAAAGTTGAACGAAATATCCCTGAAGATGATCCACGA
AACCCCGCCGTTATTGCAGACAATGTGGGTGACAATGTAGGAGACATTGCCGGGATGGGA
TCTGACCTGTTTGGATCTTATGCCGAGTCTTCTTGTGCAGCATTGTTTGTTGCATCCATA
TCATCCTTTGGCATCGGTCATGACTACACCGCCATGTCGTATCCTTTGATCATAAGCTCA
ATGGGGATTGTGGTTTGTTTGGTAACAACCCTTTTCGCAACCGATCTGTTTGAAATCAAG
AAAGTCAGTGAGATCGAACCCGCCTTGAAGCGTCAACTCCTCATCTCAACCGTCTTTATG
ACTGCTGGGATCGCCGCTGTCACTTTCGTATCTTTGCCATCAGAATTCACTCTCTTCAGC
TTTGGAACCAATAAGGCTGTCAAAAACTGGTACCTCTTCTTTTGTGTATCAATCGGACTG
TGGGCTGGTCTTGTTATTGGATACACCACAGAGTATTACACTAGCAATGCTTACAGT
>CL202Contig2
AGAAAGAGATACACACATAACCAAGATTGTGGATATGCATTGACATGCAACATAGAGTAA
CATGCGCGCGCACACACACATATACAGTTCTAGTAAAATTACATATGTAGTTCTAGTAAA
ATTGGGATTAACGAAGCCATAAATATATAGCTTTTACTTAACAACATGAAACAACTAATT
AGAGTAAAAAGCTCCATCTTGAACGGTTAATTTGACCGTGCTGCAGCTCCATTTTCAAAG
CCATTTGAAGAGGAGGCCTCCATGAGCTGCAAAGAAAGGAGCAAACACCAAGGACTCAAC
TGCCATGAGCTTGATCAGAATATTGAGTGAAGGACCTGAAGTGTCCTTGAGCGGATCTCC
AATCGTATCGCCTATGACCGCCGCCTTGTGGGGTTCCGAACCCTTCGGACCTAGTGATTT
AGCATGTTCTGAACCGCCGGCCTCTATGTATTTCTTTGCATTATCCCATGCCCCGCCGGT
GTTGGACGCAGAAATGGCAATCTGCACGCCGGAAACAAGTGAACCTGCAAGAATCCCTGC
AAGAGTTTCGACTCCAAAGAAGGTACCGGCAACGAGTGGTGTAAGCATGACCAAGGCGCC
TGGTGGGATCATCTCCCTTAGGGAAGCATCGGTAGAAATCTTGACACAAGTTGCGTAATC
TGGCTTTGCTGTTCCTTCCATGAGCCCCGGGATAGTATTGAACTGCCTGCGAACCTCTTC
GACCATTTTGAGTGCAGCACTTCCCACACTCTTCATTGTCATGGCGGAAAACCAGTACGG
AAGCATAGCTCCCACAATCAAGCCAATGAAGACTTTCGGTGTCAACACATCAACGGTCTC
TATTCCCGCCCTGCTGACATAGGCGCCAAACAATGCAAGAGAAACAAGAGCAGCTGATCC
AATAGCAAAACCCTTGCCAATAGCAGCAGTTGTGTTTCCTGCAGCATCTAAAGCATCTGT
TCTTTCGCGTATCTTGTGGCTCATCCCGGCCATCTCTGCAATCCCACCAGCATTGTCGCT
TATGGGGCCATAAGCATCAATTGCAAGACCTGTGGAGATAGTGCTGAGCATTCCCAGAGC
AGCCACAGCTATTCCATACATGGCAGCCAAGCTAAAGCTAACGTAGATAGCAAACGCAAT
GGCGAACACAGGAATGATGACTGATTTGTAACCAAGAGCCAGCCCGAAAATCACGTTTGT
TGCAGCACCAGTCCTGCATGAATCTGCCACATCCTGCACCGGACTGTAAGCATTGCTAGT
GTAATACTCTGTAGTGTATCCAATAACAAGACCAGCCCACAGTCCGATTGATACACAAAA
GAAGAGGTACCAGTTTTTGACAGCCTTATTGGTTCCAAAGCTGAAGAGAGTGAATTCTGA
TGGCAAAGATACGAAAGTGACAGCGGCGATCCCAGCAGTCATAAAGACGGTTGAGATGAG
GAGTTGACGCTTCAAGGCGGGTTCGATCTCACTGACTTTCTTGATTTCAAACAGATCGGT
TGCGAAAAGGGTTGTTACCAAACAAACCACAATCCCCATTGAGCTTATGATCAAAGGATA
CGACATGGCGGTGTAGTCATGACCGATGCCAAAGGAATCACCACCTGAGTCAGTCCCTCA
CTCAGCAAACCCATCTTCCAAAAACTTCA
>CL204Contig1
TTTTTTTTCAAGGGGGCAACAAAGCTTACATAGTACAGTGGCACAAACGTAAGTACATGT
ATATAAACGATCGATCAAATGTATCGCATATGAAAAGAGTGTCGGAAAGTATCCACTTTC
TCAGTCTCAGAGCAACGTTGAAAATACATCGGAATAAAGGCCACACACTGGTATATTTAC
ATGCAATTATGATTCACTGGTTACTCCCAGACCCAGTACTAGATAGGATACTCTGAAACT
CCAATATGTAAAAGTGAGAATAAGCGAGGAGCACAAGCTGCACATGCGAAGCTAATATTT
ATCTATGCAGCTTCCGCAAAACCGATTCTCTCATTGCCATAGTCAAACACAGTATGATAG
CGACCCATGAATACATCTCCCAAGATCCAGAGAGGTCCGCGGGGAGGTGGGACATCCAAA
GCAGTAAATCCACTAATGCATTGTGCTACATCTCCCTCGCCTACCTTGAGCACATACTGC
TCAGGGGTGAGATCAAATGTTCTTCCACCAATTGTAAAGGAAACATTGGGCATGGAAGAC
AAACCACCACAATCAACTGCAGATTCTCCCATTGGGCTAGGCAACCGTTCGCAGAGCTGA
TTCACATAGTCAAGAATTCGTTCCTGTGTCTGATTCTGCTTGAGCTGGTTTTGCATCCAT
ACAACCGTCATCTCACAAGCAGAACACGTCGCATCAGATAAGCCACCAGAAACCTTGTGA
GCGTTCTCCTCCACAACACTCTTGATTCCAATACTAACACCACGAGTCCCATCGAATGAG
CACAAACCAATCTTAGAGCAGATTTTCGCTGGTTGATCCTTTGCTAAAATTCTCTCAATT
ATGGTTTCCCCATATTGTGCAACTACAGTCTTGCACTCTTGACTTACAATCCCAGAGGCT
CCAATGGCATGATTAAGTTCAGTGATAATAGTCGTTGGGCCAACCAACAAAGAAGTTCCA
GAATCAGCAATTGCCGAACAGCCATCAGCACAAAATCCAGTAGTTTGACCATCAATCATA
ACATCACCCATGTCAAACTGCCAATAGCCTTTCTGTGTAACAGGAACATATGTGTGCTTT
CCCTTGTAGTGATTGGGGTCCACTCCACCAAAAACAATTTCACCTCCTTCTTCTTCGTCA
GCATTACGGTTAAACCAGAATGAGAAAACTGGTTCCTTCAGGAGACCCTGATTGACCATG
TTATACCACACAGGTACAGCATTTCCAACTGAAATCTCTTGAAATCCAAGTCCAAGTATG
CCATCAAATTTGGCTACCAGGAATGTGATGCCGGGTTCCTTTGTTGCCTCAATAAATTCC
TGATCTTTAACCACAAGATCACCAACTGTTACATGATCTTCACTAAAGAACCCAGAAATA
GCTCCCGTTCCGTACTGGATGGCTGCAGGCTTACCATTTTTGTTGTAGGTGCTCGAACTG
CTTGACTTGTATTTCGGATGTAAATAGCACGCAATCGAGAAATAACACTTAGATGAAGGC
ACCCACAAATTTGAACTACCAGTATCAAATATCACAGTGAACTTCTGAGGGGGAGTGCCA
ATACCAATCTCACCAAAGTATTGAGCATCCATGTAATTCTTGAGAGATACAATATCAATG
TCCTCAGAATCAGCCAAATTCCCACCCAGACGATACTTTTGGAGAGCAGCTCTCAGAGCC
TCTCCTTCATTGGAATCAATCTGGGAAGCAACCCTGTTATTTTGATCAAGTTTCCTCTTT
TTGAGACCAATCCGGAGCAACCCATCATTGGACTCGCAGAAAACCAACGGACACAAGAAG
AAGCACAGAAAGAGCGTCGCTGTAACAGATTTGAGTTTGGTTTCCATGTTTAAAGTATGT
AGGCAGGAAGACGATGAGAAAGGAAAGGAGT
>CL204Contig2
TTTTTTTTCAAGGGGGCAACAAAGCTCATATAGTACAGTGGCACAAACGTAAGTACATGT
ATATAAACGATCGATCAAATGTATCGCATATGAAAAGAGTGTCGGAGTCTCAGTGCAACG
TTGAAAATACATCGGAATAAAGGCCACACACTGGTATATTTACATGCAATTATGATTCAC
TGGTTACTCCCAGACCCAGTACTAGATAGGATACTCTGAAACTCCAATATGTAAAAGCGA
GAATAAGCGACGAGCACAAGCTGCACATGCGAAGCTAATATTTATCTATGCAGCTTCCGC
AAAACCGATTCTCTCATTGCCATAGTCAAACACAGTATGATAGCGACCCATGAATACATC
TCCCAAGATCCAGAGAGGTCCGCGGGGAGGTGGGACATCCAAAGCAGTAAATCCACTAAT
GCATTGTGCTACATCTCCCTCGCCTACCTTGAGCACATACTGCTCAGGGGTGAGATCAAA
TGTTCTTCCACCAATTGTAAAGGAAACATTGGGCATGGAAGACAAACCACCACAATCAAC
TGCAGATTCTCCCATTGGGCTAGGCAACCGTTCACAGAGCTGATTCACATAGTCAAGAAT
TCGTTCCTGTGTCTGATTCTGCTTGAGCTGGTTTTGCATCCATACAACCGTCATCTCACA
AGCAGAACACGTCGCATCAGATAAGCCACCAGAAGCCTTGT
>CL206Contig1
CAAACTCAAAATATCACAAGAAAAAGGGAGAACAATACACAATATTCCAGTTTTTTTTAA
AATATGGCATACAATATTGCCAAACTCTCACTTCTTTCTCTTCTGTTCTTATTTTCTTCC
CTCTGCAGCATTGCAGTTGTGCATGCTCGTCCACCCTTCGCCTGCGACCCTCGAAACCCG
ATAACCAGAACGTTGAAGTTCTGCAGGGTGAGGGTGCCAATCCACGTTAGGGTTCAGGAC
TTGATCGGACGGCTGACATTGCAGGAGAAGATCGGGCTGTTGGTGAACAATGCCATTGCT
GTGCCTAGGCTTGGCATTCAGGGGTACGAGTGGTGGTCTGAGGCGCTTCATGGTGTGTCC
AACGTGGGGCCTGGAACCAAGTTCGGTACCTTTCTTGGGGCTACTAGCTTCCCTCAAGTC
ATCACCACCGCTGCTTCCTTCAATGAGTCGCTCTGGGAGGAAATCGGACGGGTTGTGTCT
GATGAAGCAAGGGCAATGTACAACGGGGGTGCGGCTGGACTGACATTTTGGAGCCCAAAT
GTGAACATATTTCGTGACCCGAGGTGGGGAAGGGGGCAAGAGACTCCTGGGGAAGACCCT
ATCTTGGCTGCCAAGTATGGTGCTAGGTATGTCAAGGGCCTCCAAGGTGATGGTGCTGGG
AATCGCCTTAAGGTTGCTGCATGCTGCAAACATTACACCGCCTATGATCTCGATAATTGG
AACGGTGTCGATCGGTTCCACTTCAACGCTAGGGTTAGCAAGCAGGACTTGGAAGACACA
TATAACGTGCCCTTCAGAGCCTGTGTGGTGGATGGGAATGTTGCTAGTGTTATGTGCTCT
TACAACCAGGTCAACGGAAAACCTACTTGTGCTGACCCTGAACTCCTCAAAGGCACAATC
CGTGGTCAATGGAAACTCAATGGGTATATTGTCTCGGATTGTGATTCAGTTGGTGTTTAT
TATGATAACCAACATTACACCAAAACACCAGAAGAAGCAGCTGCATACGCAATTAAAGCA
GGTTTGGACTTGGATTGTGGGCCATTCCTTGGCATCCACACAGAGGCGGCAGTGAGGTTT
GGCCAGGTAAACGAGATCGACATTAACTATGCGTTGGCTAACACAATCACGGTCCAAATG
AGATTAGGAATGTTCGATGGCGAACCGTCAGCTCAACGATATGGAAACCTAGGCCTAGCA
GATGTGTGCAAACCATCCAGCAATGAGCTAGCCCTTGAAGCTGCCAGACAAGGCATTGTT
CTGCTTGAAAACCGTGGGAATTCGCTACCCCTCTCAACCATGCGCCACCGTACTGTGGCT
GTAATCGGGCCCAATTCTGATGTTACAGAAACAATGATTGGAAATTATGCAGGTATTGCA
TGTGGTTACACTACACCACTACAAGGAATTGCGAGGTACACAAGGACCATACACCAAGCT
GGGTGCACAGATGTTCATTGCAATGGAAATCAACTAATTGGTGCTGCTGAGGTTGCAGCT
AGACAAGCTGATGCAACCGTCTTAGTAATAGGCCTTGACCAATCAATTGAAGCAGAGTTC
AGAGACCGGACCGACCTCCTCTTGCCTGGACACCAACAAGAGCTGGTGTCCAGGGTGGCT
AGGGCTTCTAGGGGGCCGACCATTCTGGTCATAATGTCAGGCGGCCCTATTGATGTGACG
TTTGCAAAGAATGACCCTCGCATTGGAGCGATTATTTGGGTTGGGTATCCAGGCCAGGCT
GGAGGAACTGCCATTGCTGATGTTCTATTCGGCACTACAAACCCAAGTGGAAAGCTCCCT
ATGACATGGTACCCTCAAAATTATGTGGCCAACTTGCCAATGACAGACATGGCCATGAGA
GCAGACCCAGCAAGAGGGTATCCTGGTAGGACCTATAGATTTTACAAGGGCCCAGTTGTC
TTCCCATTTGGGTTGGGCCTAAGCTACACCAGATTCTCGCACTCCCTAGCCCAGGGGCCT
ACATTAGTCTCGGTCCCATTCACCAGCCTCGTCGCCTCCAAAAACACAACCATGCCAGGC
AACCACGACATCCGAGTGAGCCACACAAATTGTGACTCACTCTCACTCGACGTCCACATT
GACATAAAAAACAGCGGAACCATGGATGGGACCCACACTCTATTGGTGTTCGCGACCCCG
CCGACAGGAAAATGGGCCCCCAACAAGCAGCTGGTGGGATTTCACAAGGTCCATATCGTG
GCCGGATCAGAGAGACGAGTCAGGGTTGGCGTCCAGGTGTGCAAGCACCTCAGCGTCGTT
GACAAATGGGGGATCCGGAGAATCCCATTGGGCCAACACAAACTGGAAATTGGTGACCTG
CAGCATCATGTTTCTGTTGAAGCAAATTTAGGAGAGATTAAGTTTTAATTAGGAGCTATC
AAAAAATTGATAGTCACACCCAAAAAATATTATCTGCGATTAGTAATCAATTAGTAATTA
GTCCTCTTCCGTTTCCAAGTGAAAGAATAGGAAGGAAAAAGGAAAGTTCAACTGTAAAAG
TAAAGGAAAAACGATCCAAAGATAATATATTGATTGATGAGGCTTAAGGTTTTTAATAAA
AAATTGTTCATACTTTATTTT
>CL207Contig1
TTCAAACTCCACGGCGCAGATCCGAGGAGTTTGGGAAACCCTAGCTCTCTTTTAGCAACC
TCCAGTTGTCCTCTGCTCTTCTCTCTCTCTCTCTCCAGCGTTCGTCAACATCATCAGTCA
TGGCAGGTGTTGCACCCGAGGGATCACAGTTTGATGCAAAACAGTATGATACTAAGATGA
GTGAGCTGCTCTCAACTGATGGGCAAGATTTCTTCACATCGTATGATGAAGTTTTTGAAA
GTTTTGATGCCATGGGATTGCAGGAAAATCTTCTGAGAGGCATTTATGCGTATGGGTTTG
AGAAGCCTTCTGCCATTCAGCAAAGGGGAATTGTTCCATTCTGCAAAGGCCTTGATGTGA
TTCAACAGGCTCAGTCCGGAACCGGGAAAACAGCAACCTTTTGCTCGGGGATTTTGCAGC
AACTTGATTATGGTGTTGTCCAGTGCCAGGCTTTGGTTTTGGCACCTACCAGGGAGTTGG
CACAGCAGATTGAGAAGGTTATGCGAGCACTTGGTGACTACCTTGGTGTAAAGGTTCATG
CTTGTGTTGGTGGGACAAGTGTTCGTGAGGATCAGCGCATTCTTCAAGCTGGTGTTCATG
TTGTTGTTGGAACCCCTGGTCGTGTGNTTGACATGTTG
>CL207Contig2
CTTTCAAACTCCACGGCGCAGATCCGAGGAGTTTGGGAAACCCTAGCTCTCTTTTAGCAA
CCTCCAATTGTCCTCTGCTTCTCTCTCTAGCGTTCATCAACATCATCAGTCATGGCAGGT
GTTGCACCCGAGGGATCACAATTTGATGCAAAACAGTATGATACTAAGATGAGTGAGCTG
CTCTCAACTGATGGGCAAGATTTCTTCACATCGTATGATGAAGTTTTTGAAAGTTTTGAT
GCCATGGGATTGCAGGAAAATCTGCTGAGAGGCATTTATGCTTATGGTTTTGAGAAACCT
TCTGCAATTCAGCAAAGGGGAATTGTTCCATTCTGCAAAGGCCTTGATGTGATTCAACAG
GCTCAGTCTGGAACCGGGAAAACAGCAACCTTTTGCTCAGGGATTTTGCAGCAACTTGAT
TATGGTGTTGTCCAGTGCCAGGCCTTGGTTTTGGCTCCTACCAGGGAGTTGGCACAGCAG
ATTGAGAAGGTTATGCGAGCACTTGGTGACTACCTTGGCGTTAAGGTTCATGCTTGTGTT
GGTGGGACAAGTGTTCGTGAGGATCAGCGCATTCTTCAAGCTGGTGTTCATGTTGTTGTT
GGAACCCCTGGTCGTGTGTTTGACATGTTGAGGAGGCAGTCGCTTCGCCCAGATTACATT
AAGATGTTTGTATTGGATGAGGCTGATGAAATGCTTTCTCGTGGTTTTAAGGATCAGATC
TACGACATTTTCCAGCTCCTGCCATCAAAGGTTCAGGTTGGGGTGTTTTCTGCTACCATG
CCACCTGAAGCCCTGGAAATCACAAGGAAGTTTATGAACAAACCCGTGAGGATCTTGGTA
AAGCGTGATGAGCTCACCCTTGAGGGTATCAAGCAGTTCTATGTCAATGTCGATAAAGAA
GAATGGAAGCTCGAGACCCTTTGTGATCTGTATGAGACCCTGGCCATCACCCAGAGTGTC
ATTTTCGTTAACACCAGGCGCAAGGTGGACTGGCTTACTGACAAGATGAGAAGCCGCGAC
CACACTGTCTCCGCCACCCACGGTGACATGGACCAGAACACTCGTGACATCATCATGCGT
GAATTCCGATCTGGCTCATCCCGCGTTCTCATCACCACTGATCTCTTGGCTCGTGGTATC
GATGTGCAGCAGGTATCTCTCGTAATAAACTATGATTTGCCAACTCAACCCGAGAACTAC
CTTCATCGTATTGGACGAAGTGGAAGGTTTGGGAGAAAGGGTGTCGCTATTAACTTTGTG
ACAAGGGACGACGAGAGAATGCTCTATGACATCCAGAGGTTTTACAATGTGGTGATCGAG
GAGCTCCCATCGAATGTTGCCGATCTGCTCTGAAGAGCTCACGTTTTGTTCCGGTTCTCT
TTTTGAGGCAGTTTTTAATTATCCTGTTTTGAAAGTACTGTTTTATGCTGCTGTTTTTGG
TTTTGTTTTGTCCTCAAACATATCTAACTGTTAAATGGTATGCGGCCTTCTTGCTCGGTC
GGTTTCGATATATGAAGAAAGACTTTTAGGATGTCCGTTGCATACTGTCATTGTGCGGTT
CAGGTTTTTGTTATTTTGAATGGTTATAAATATTAAGGTTGTTTCGAT
>CL209Contig1
TTTTTTTTGTTACCAAATCCTCGTGACGGCCTCACGGCCCTCACGAACGGCTGGGATTAT
TACACACAATCGTTCCTGACATTTGAAAATGCCCACAACAGCTTCCAACCATCTATCACA
CACAAGAGACCTGACATAACAAGATCAACTTAAACAGAAGCAGAAGCCACATGGGTAGAG
AAATGAGAGCATGTGTGCAATACATAAAAAGATTAAACCTTGTAATTCCAAGACTTTTAT
CAGATTTTATCCAGCTTTTCTGCCTTGACAACCGGGTTGGCTTTGGCTATTGCATCCTGA
GCAGCAGTCCGGTAATCATGAGGGCAGTTGTGTTTATCAGAGTACCGATGAACTGCACAA
AAGAGATCTCCACATCGGCAACTGAACCCAGTTAGACCAACACGTTTCCTGCAAGTGCCG
CACCTGGTAGGAGTCTCTTTCACCTTCTCCTCCCTCTTAATGTTCAAAGGTGGAGTAGAG
GATGCCTGTGTTGAGATAAGCATCACATCTGCGGGGCCAGCTTGTACATCTACAGCAGCA
GTAGCAACAGGCCCCTTCCCACTTTCAGAGGGGCTGCCATTCACCGCGCTATCAATGGAT
GCCGCAACGACTTTAGCTTGTTCTTGCTTCAACACCAAGTCCTTGTGGCACTTGGAACAC
AGATTCATGGTTGCTGGACTTCCAAAGAATCCACAGTTGTTGGCACAAAGCTTGGGAGCT
TCAGGAGGAGCTTGGCATCCTGTCTCATCGTGCTCCATTTTCTTAGAATTTCCTGTTCGC
AGAGGAACCAACCTCTTCAAAGTAGCTCCTGCAGTTCACACAGAGATGGTTCCTATCCGC
TTCCCCTAAAGCGAACAGGAGAGAGGGAGAGAGAGGTGTC
>CL209Contig2
AAACACCATCCATAGCAAAGCCAAGTAAGGGCATCACGGCCGTCACGAACGGCTGGGATT
ATTACACACAATCGTTCCTGGCATATGAAAATGCCCACAACAGCTTCCAACCATCTATCA
CACGAGACCTAACACAACACAGATCAACTTAAACAGAAGCAGAAGCCACATGGGTAGAAA
TGAGAGCATGTGTGCAATAGATAAAAGGATTAAACCCTCGTTATTCCGAGATTCTATCAG
ATTTTATCCAGCTTTTCTGCCTTGACAACCGGGTTGGCTTTGGCTATTGCATCCTGAGCA
GCAGTCCGGTAATCATAGGGGCACTTGTGTTTATCAGAGTACCGATGAACTGCACAAAAG
AGATCTCCACAACGGCAACTGAACCCTGTCAGACCAACACGTTTCCTGCAAGTGCCGCAC
CTCGTAGGAGTCTCTTTCACCTTCTCCTCACTCTTAATGTTCAACGAAGTAGAGGAAGCC
TGTGTTGAGATAAGCATCACATCTGCTGAACCAGCTTGTACATCTACAGCAGCAGTAGCA
ACAGGCCCCTTGCTACTTTCAGTGGGACTGCCATTCACCACACTATCAATGGATGCTGCA
ACGACTTTAGCTTGTTCTTGCTTCAACACCAAGTCCTTGTGGCACTTGGAACACAAATTC
ATGGTTGCGGGACTTCCGAAGAAGCCACAGTTGTTGGCACAAAGCTTGGGAGCTTCAGGA
GGAGCTTGGCATCCTGTCTCGTTGTGCTCCATTTTCTTATAATTTCCTGTTCGCAGAGAA
CCAACCTCTTCGAAGTAGCTCCTCAAAATTCACACAGAGATGGTTCCTATCCGCTCCCCC
TAAGGCGAACAGGAGCGAGAAAGAGGTGTCAGAGGAGGAGAAGTCGAAGCCGAATGTTCC
>CL212Contig1
TTTTTTTTAGCAACAAGGAAAGGCCATAAAAGCATGCTCCTTTTATACTGCTCCAAAGTA
AAATGACAAGGGTCATATACAACACTCGGAAGGCGGAAAGGTGCCGTCTAAACCCCACAA
ACAGCTACATATTAGTTTGTTGACATACAGCTACTAAAGCAGCCACTCAACAAAGATAGG
TTCTATCAAATAAACATATCATATGATATACCAGAAACCACAGACGCTTGTTTAAAATAA
ATAAGAAACAACGGCGAAACTTGGAAATTGATTCCATCTTTCGCCAAGTCGCCATTTCCA
CAATGTATAAACATATCACGCAAGTAACAAAGGGTGCAGGGACGAACTCCCCACCAGATA
GCCTATGATTCATAATCTAGCTGGCTCGGCTCTTAATGACATCGAGACCAATCTCAGTTG
GATCAGTCGCTTGCAACTCAACCTGAATTCCATCGAGCTCTCTCTTGAATCTGTCTTTGG
AGCTTGCGTATATCATCTTGCTTCTCACCCTTGATGTGTCAGGAGACCAGGCAATGAAGA
ATATCCGGCTTTTCTGGACACCTTCAGGTGTAAGAAAGTCAAAATCAAAAATAGCATAAC
GGCATTCATCAGCAGGAAGCTTCTCAGTGAACTGCTCATAGGTTTCTGCTGGTTCACCAA
CATGTTCCACCACAACTTGCTTTTGCTTCTCCTCAATCTTGAAAACTATGGAGCGGTAGG
TCCGCTTTGCCTTAAGCTCCAAAAACTTCAGTTTGCAATCATCGTGCACAGCCATACCAG
ATGCTGCGTTGGCCATTTTTGCTGCTGTTCGGTTCTCTGTTGGCGACGAAGAAGGAGGAG
AAGATGTAGGGAAAGAGGATATCCTCCGATGACGACTCGGC
>CL212Contig2
CAGGAGCCGAGCCGCCATCGGAGGAGAGACCCCCTTTCCCTATATCTTCTCCTCCTTCTC
CGTCGCCATCAGAGAACTAAACAGGCAGCAAAAATGGCCAACGCAGCATCTGGTATGGCT
GTGCACGATGATTGCAAACTGAAGTTTTTGGAGCTTAAGGCAAAGAGGACCTACCGCTCC
ATAGTTTTCAAGATTGAGGAGAAGCAAAAGCAGGTTGTGGTGGAACATGTTGGTGAACCA
GCAGAAACCTATGAGCAGTTCACTGAGAAGCTTCCTGCTGATGAATGCCGATATGCTATT
TTTGATTTTGACTTCCTTACACCAGAAGGTGTCCAGAAAAGTCGGATATTCTTCATTGCC
TGGTCTCCTGATACATCAAGGGTGAGAAGCAAGATGATCTACGCAAGCTCCAAAGACAGA
TTCAAGAGAGAGCTCGATGGCATTCAGGTTGAGTTGCAAGCGACTGATCCTACTGAGATT
GGTCTTGATGTCATTAAGAGCCGTGCCAGCTAGATTATGAATCATAGGCTATCTGGTGGG
AAGTTCTTCCCTGCACCCTTCGTTACTTGCATGATATGTTTATACATTGTGGAAATGGCG
ACTTGGCGAATGATGGAATCAATTTCCAAGTTTCGCCGTCGTTTCTTATTTGTTTTAAAC
AAGTGTCTGGTTTCTGGTATATCATATGATATGTTTATTTTATAGAACCTATCTCTGTTG
AGTGGCTGCTTTCGGTAGCTGTATGTCGACAAACTAATATGTAGCTGTTTGTGGGGTTTG
ACGACCTTTCCTCTTTGCGAGTGTTGTATATGACCCTTGTCATTTTTACTTTGGAGCAGT
TTAAAAGGAGCATGCTTTTATG
>CL214Contig1
GGCCATGTCACATTATGGGTTTGAGATAGTTCAAACACTAATTGTGGATATCGAACCAGA
TGAGCACGTGAAGAGATCGATGAATGAGATTAATGCAGGTATAATAATATGTTTAAATCC
ATATGGTCTTATGACATTTAATGTTTTGTTTAAAACATTTTAGTAGGCTTGTTTTGTTGC
ATGCTTTGTCCGAGTAAAGATTAATTTATTTTGAAACTTTACCAAAGGCTAGTCAAAATT
GAACCCTGTTTCATTTTGTATGACCTGGACGAGGTTCATCTGGAGGTCAAATTTTGTTAG
TTCCATGTTGTTTTTTGGTAGTTTTTGTCTCGACTGACCATGGATTTCGAAGTCTGTTCT
ATTTCTTGCCATCCTTGACTGATACAGTTTTCTGGTAATTAAAAGGTTAGGATGTTTTTC
ATCTATAAGGTTTTCGACTCCTATCATCCAAACGGCTTCAGTGTGCCTAAAACAGAAAGA
CGTAATCATTCTTGAGATGCACAAGGATTCTCTGAGCACCTCTGTAGCATGAAAAGTATC
GAGACTGAGATGTCTCATGCGTCTCTGTGAATTTTAATTCCTTTTTGTGGGACAGTAACA
CAAGTGCACCTGCAATAAAGTTTTTCTTTGAATTATTAAGTTTGTTTGGCCATAGCAGCT
GCAGAACGACTAACATATGCATGTTTTTCATTAACTAATAGCTGCTAGGATGAGGGTGGC
CGCAAGTGAGAAAGCTGAAGCAGAGAAGATACTACAGATTAAGCGAGCTGAGGGAGAGGC
AGAGTCCAAATATCTGTCGGGGCTTGGCATAGCAAGGCAGCGCCAGGCCATTGTGGACGG
GCTGAGAGACAGCGTGCTGGCCTTCTCTGAGAACGTACCTGGGACATCATCCAAGGATGT
CATGGACATGGTTCTCGTGACCCAGTACTTTGACACAATGAAGGAGATTGGTGCATCCTC
AAAGTCCAATTCGGTTTTCATCCCACACGGACCAGGTGCTGTGAGAGACATTGCGTCGCA
GATAAGAGACGGACTCCTTCAAGGAAGTTCGATTCAGGAGTAATGCCCTTGGGCGCGGCA
CTGAATGCCAGCGCAGTTACGCTAGACTCGAATTTGTGTGTGCTGTAGGATCTAAGAGAG
TGTGGACACTCTCACGTATATAATATGTAGGGTGAATTTTCTGTGCTTGTTAATATCTTG
GTTTTGAAACTCAAGGGTGTTGTTTCGACTTTATAATATAGTCGAAGAAGCAATTCGAAC
TATAAAAAAAA
>CL214Contig2
TTTTTTTTAGAAAAAGGGGCAAATATTTTGATTAACTTGTAGACTATATTACAAAGTTGA
AGCATCACCCTTCAGTTTCAAAAAGCCAAAACAAGCATAGAAAACTCACACTGAAAATTA
TATACGTGACGATACGTCCAATAATTCAACAATAAAATTAACCACGCTGTTTTAGATCCT
AAATCACACCCAAATTCGAGTCTAGCGTAACCGCGCTAACAAACCATCGGAAGCTTAAAG
ATGCCGAGCCTCCCACTACTTACCATGTAACGGCATTACACCCGACTTCCTTGAAGGAGG
CCGTCTCTTATCTGTGAAGAGATATCTTTCACAGCACCGGGTCCGTGCGGGATGAAAACC
GAGTTGGACTTTGAGGACGCACCGATGTCCTTCAATGTGTCGAAGTACTGGGTCACCAGA
ACCATGTCCATGACATCCTTGGATGATGTCCCGGGTACGTTCTCAGAGAAGGCCAGCACA
CTGTCTCTCAGCCCGTCCACAATGGCCTGGCGCTGCCTTGCTATGCCGAGCCCCGACAGG
TACTTGGACTCCGCCTCTCCCTCAGCTCGCTTAATCTGCAGTATCTTCTCTGCTTCAGCT
TTCTCGGTTGCAGCCAGCCTCATCCTAGCAGCTGCATTTATCTCATTCATTGCTCTCTTC
ACATGCTCATCTGGTTCGATATCCACAATTAGTGTTTGAACTATCTCAAACCCATAATGC
GACATGGCCTTTGCAAGTTCATCTTCCACAGCTTTGGCTATATCATTCTTCTGCTCAAAG
GTCGAATCTAGGTCCAACTTTGGAACACTTGCCCTGATAACGTCAAAGACATAAGACTGG
ATCTGCCCTCTGGTATTGCTGAGCTTGTAAAAAGCATCAGAAGCCTTCTCAGCCAAAGCT
CGGTATTGAACAGAGGCAACCACAGTAACAAAAACATTATCCTTCGTCTTTGTTTCACAA
CGAACATCCAATTGCTGCACACGTAAAGAGAGATGACCAGCTATCTGGCTACCCAAACAC
CATGGCAAACAGTGACAGCCAGGTTCAAGCACATCATCGAACTTCCCAAAAGTTTCCCTG
ATAGCAACAGTAGACTGGTCCACTTGAACACAACCAAGAACTTGTCCCATTTTCTCAGGA
TGGAAGCGTTTGTCTGCGAGGTTAGCGAAGACGAGAAGCGGCCACGTGAAATTTGGGAAA
TAGGAATTGCAGAGAAGTGGATATTTATAGGGCCC
>CL214Contig3
GGCCAGCACGCTGTCTCTCAGCCCGTCCACAATGGCCTGGCGCTGCCTTGCTATGCCAAG
CCCCGACAGATATTTGGACTCTGCCTCTCCCTCAGCTCGCTTAATCTGTAGTATCTTCTC
TGCTTCAGCTTTCTCACTTGCGGCCACCCTCATCCTAGCAGCTGCATTAATCTCATTCAT
CGATCTCTTCACGTGCTCATCTGGTTCGATATCCACAATTAGTGTTTGAACTATCTCAAA
CCCATAATGTGACATGGCCTTTTCAAGTTCTTCTTCCACAGATTTGGCTATATCATTCTT
CTGCTCAAAGGTTGAATCTAGGTCCAATTTCGGAACACTTGCCCTAATCACATCAAAGAC
ATAAGATTGGATCTGCCCTCTGGTATTGCTGAGCTTGTAAAAGGCATCAGAAGCCTTCTC
AGCCAAAGCTCGGTATTGAATTGAAGCAACCACAGTAACAAAAACATTATCCTTTGTCTT
TGTTTCACAACGAACGTCCAATTGCTGCACACGTAAGGAGAGACGACCAGCTACCTGGCT
ACCAAAACACCAAGGCAAACAGTGACATCCAGGTGCAAGCACATCATCAAACTTCCCAAA
AGTTTCCCTGATAGCAACAGTGGACTGGTCCACTTGAATACAACCAAGAGCTTGTCCCAT
CTTCTCTGAAATGGAAGCGTTTGTCTGCGAAGCTTGAGAAGTAGATATCTATATGGGGGA
GTAGGGGAGGAAGTGGAAATTTTGGGCGAGGGGTTTTAATCTTTATCCGCGAGAAGGAAG
AAGTTACGGGTCGCTTTCGGGGACAGCTTTGCGCGGAATTTTCCTATGTGCGTGAAATGC
AAGTTCTGTGGGCACAGCGCCAC
>CL215Contig1
CCTCAAAATCTCGAAAATTTATTATTTCAGCGATTGAGCAACAGTAGATTAATTATTTCA
ACCAATTTCCCAATAGATTTTTGGTGGAGGGGGCGCAAATAAGGAGCTTAATCCCTTTAT
TTTCTCTTAATTACATCCTCAAATTGCATGGACTGTTTGGGTTCTATTTTTCGCATGGCA
GGGAGATATATACCTTCACCATTTTCAAGCAATACTCCATTCCGTTTCGAGCTCATTTCT
GAGCTGTGCAAGCTGATTTTCAGGCAGGATGGCGGTCACTAAGTGACCTTCATTAGCACG
AGCTTTGTCTTTGCCATATTTTGGCCCTGCAGGAAGCACCAAAACACCTCCTTCATCACC
AACCCCATCAATGGTGTAGTTTGCGTAAACCGGTTTTTGTCCCTTCAATTCAAGCCCGTA
AATCTCCGCCTCTTCCAAATTTACGAATGTTAATTTTGCTCCGTATGCTATGAAGTCCGA
GTTCCCGTTGTCCCTTCGCACCACCTCTCTAATTATACCATTCTCTTCTGCCCTCTTGTT
CACAATCAGCTCTGCCAATTTCGAGACATCAGCTTTCGCGACGGAGAAATCTGCTTCAAC
TGTGCTGAACACCATGTCATTGCTCGGAAGTTCAAGTTCCCTTTCACGGGAGTTTTTGGC
ACAAATTGTTACTATTTGTATCTTCTCTGAGTTTTCCTTTTTAGTTTTGGACAAGGATTT
CCATATTACAGCAGAAAGGACTTCAAAAGCTGAGAACTTGGCTGATTGGCTTGGTGGACA
AGAAATGCTCGAGAGCAAATGGTCGAGCTTTTTGGCAGAAATATGAAATGTATGCGTCTT
CGTCTGGCAGCTGTTGGTTGTCAGCCAGTGATCACCAACTGAATCAACCCTTTTGAGAGA
ACATGGTGTCCCCGGAATTGAAAGTGTCTGGAGTTGAGACCTTCGCCCAGGTTCTGGCGG
GCGGGGAGATTTTGGTGGCGCGTGACCTGCCATGAACTTCCCCCACATGTTGATGAAGTC
TGATGCAGAAAATGCATCTCCGAGGACATGCGCCCAGCTTAGCCCCACTGACATCCCTCC
ACATTTGAACCATGTGAACTGTACAAAGACCAAAGGAGAGAAGCCTAGATCAGGACCAAG
GACTTGATTATAAGCAAGACCATTAAAAGCAGAAGAGTCCTCAATGGCCATGGCCAACAA
TTCATCAACGGTTTCCTCACAATGCGCTTCTACAATTCTCACACCGCTATCGTTACACCT
GATGAAGGGCCTGCCTGTTTCAGATCTCCGAATCCTCCCGGAGGCGGTGAAGTAGAGTTG
CAGCAGTTGGAATATAGGTTTCTTCAAGTCGTATATTGTAAGTCCCTCAACTGCCTCGCT
CTTAAATAAGTAGACCCCTTTGATGTAGTGAAGCTTCATGGCCAAGTCCATGTCGGTGAG
CTCATGGACCTTGTTTCGATCACTTGTGACCGTAGCAGGTACAACTGACGATAGCCTCGT
GCCGGAATTGTTGAGGCAATTGATGTTGGTTGACCCCATTTCTTTAGCTAGAGATCAAAC
AAAAATGAATGGAGTTTTTGTTGGCTATGTTGGTTTTAG
>CL218Contig1
ATTCACCTCTGACCGCCCAGACTCCTCCTTCCGCCGCCGATCAACAGCAATGGTGAAGTA
CTCGAGGGAGCCCAATAATCCCACCAAGTCCTGCAAGGCCCAGGGCGAGGGTCTAAGAGT
TCATTTCAAGAACACGAGAGAGACTGCCCATGCCATCAGGAAGATGCATTTGGCAAAGGC
CAAAAGGTACTTGGAAGATGTTTTAGCCCACAAGCAAGCCATTCCCTTCCGCCGCTTTTG
CCGCGGTGTTGGTCGAACTGCGCAGGCGAAGAACCGCCAGTCCAATGGTCAGGGGCGTTG
GCCGGTTAAGTCTGCTAATTTCATTCTTGATTTGCTCAAGAATGCCGAGAGCAATGCTGA
GGTGAAAGGGCTTGATGTGGATTCGTTGTACGTCTCTCACATCCAGGTCAACCAGGCTCA
GAAACAGAGACGCCGCACATATCGTGCTCATGGGAGAATAAATCCTTATATGTCATCTCC
CTGCCATATCGAGCTGATTTTGTCAGAGAAAGAAGAGGCAGTAAAGAAAGAGCCTGATAC
TCAGTTGGCTCCCAGGAAGTCGAGGAAAGGTCAAGCACTGCAGAGCGGTGCTTCCTCTTG
AGATCTGTTATTTGTAGTTTAAAGAGTTTATGGTCGTCATTCGTATCCTAGATCATCCAC
TCTATATCTTTCCCAGAATATCTCTGTTTTCAGATATCTTTTATTTGTAGCTGAGAAATC
TATCACCGAATTTTTGTTCAGCAGTTGTGCTTTTCAGTGTCTGGACGAGACTTTAAGCCT
TTTGGTTTTCAAGTACAACTACTTTCAAGTTG
>CL218Contig2
GGAATCACCACAAATTTCCACTTGCAATTAGTTCACTTAGAAAGCAAAAACGCTTAAAAA
CTCGTCCAGACATTGAAAAGTAAAATTGCCGAACAAACATTCAGCGACACAATTCTCAAC
TACAAATAACAGATACCGTAAACTGAGATATTCTGGGAAAGATAATGGAGTGGATAGTCT
AGGAATACGAATGACGACCACAAACTCTTTGAAGTGCACATCTCAAGAAGAAGCACCGCT
CTGCAGTGCTTGACCTTTCCTCGATTTCCTAGGAGCCAACTGAGTTTCGGCCTCTTTCTT
TACTGCCTCTTCTTTCTCAGACAAAATCAACTCGATATGGCAGGGAGATGACATATAAGG
ATTTATTCTCCCATGAGCACGATATGTGCGGCGTCTCTGTTTCTGAGCCTGGTTGACCTG
GATGTGAGAGACGTAGAGCGAATCCACATCAAGCCCTTTTACCTCAGCATTGCTCTCAGC
ATTCTTGAGCAAATCAAGAATGAAATTAGCAGACTTAACCGGCCAACGTCCCTGACCATT
GGACTGGCGGTTCTTCGCCTGAGCAGTTCGACCAACACCGCGGCAAAAGCGGCGAAAGGG
AATGGCTTGCTTGTGGGCTAAAACATCTTCCAAGTACCTTTTGGCCTTTACCAAATGCAT
CTTCCTGATGGCATGGGCAGTCTCTCTCGTGTTCTTGAAATGAACTCTTAGACCCTCGCC
CTGGGCCTTGCAGGACTTGGTGGGATTATCGGGCTCCCTCGAGTACTTCACCATCGCTGT
TGATCGGCGGCGGAAGGAGGAGTCTGGGCGGTCAGAGGTGAA
>CL218Contig3
AAAGTATTAGTAGAGATGAACTGCTTTGGACTAGTACATGCTAATTAGCTTCAAAATATG
GAATCACCACAAATTTCCACTTGCAATTAGTTCACTTAGAAAGCAAAAACGCTCCTCGTG
CC
>CL220Contig1
CACCTCTCTCTCTCTCTCTCTCTCTCTCTCTCTCTCTCTCTATCTATCTTCTCTGCCTCC
GTTTTTCTTCCTCCTCCTTTCTTCTTCTCCGATCCGTCTCCATGGAACCAGTAAACGCGT
GGGGCAACTCCTCCCTGGAGAGCGTGGACCCCGAGATCCACGACCTCATCGAGAAGGAGA
AGCGCCGCCAATGCCGAGGAATCGAGCTCATTGCCTCCGAAAACTTCACCTCCTTCGCCG
TCATTGAGGCCCTCGGCAGCGCCCTCACCAACAAGTACTCCGAAGGCATGCCCGGCAACC
GCTACTACGGAGGCAACGAGTTCATCGACGAGATCGAGAACATGTGCCGCTCGCGCGCCC
TCCAGGCCTTCCACCTCGACGCCGCCAAATGGGGCGTCAACGTTCAGCCCTACTCCGGTT
CTCCCGCCAACTTCGCCGCCTACACCGCCGTCCTCGAGCCCCATGACCGCATCATGGGAT
TGGACCTTCCCTCTGGCGGTCACCTGACCCACGGGTACTACACTTCCGGAGGGAAGAAGA
TCTCGGCGACCTCGATTTACTTCGAGAGTCTGCCGTACAAGGTCAATTCCTCAACTGGGT
TCATCGATTACGACAAGTTGGAGGAGAAGGCCTTGGATTTCAGGCCAAAATTGATAATTT
GCGGTGGCAGTGCGTACCCCAGGGACTGGGATTACGCAAGGTTCCGCGCCGTTGCGGATA
AGTGCGGTGCTCTTTTGCTCTGCGACATGGCTCACATTAGCGGCCTTGTTGCTGCTCAGG
AAGCTGCAAATCCCTTCGAGTACTGTGACATTGTCACAACCACAACCCACAAGAGCTTGA
GGGGTCCTAGGGCTGGTATGATCTTCTATAGGAAGGGACCAAAACCACCCAAGAAGGGCC
AGCCCGAGGGTGCAGTTTACGACTTTGAAGACAAGGTCAACTTTGCTGTTTTTCCCTCCC
TTCAAGGTGGTCCTCACAATCACCAAATCGGTGCCCTAGCTGTTGCTCTTAAGCAGGCCA
TGACACCCGGGTTCAAGGCATACGCCAAACAAGTCAAGGCCAACGCTGTTGCCCTTGGAA
ACTACCTGATGAGCAAGGATTACAAGCTTGTCACAGGAGGAACAGAGAACCACCTTGTTC
TGTGGGATCTCAGGCCTCTTGGTTTGACAGGCAACAAGGTTGAGAAGCTTTGTGACCTGT
GCAACATTACTGTGAACAAGAATGCTGTTTTTGGTGACAGCAGTGCCTTGGCTCCTGGAG
GAGTAAGAATCGGTGCCCCGGCTATGACCTCGAGAGGTTTGGTTGAGAAGGATTTTGAGA
AGATAGGGGAATTCCTTCACAGGGCCGTAACTCTCACCTTGAAAATCCAGAAGGAGCATG
GAAAACTACTCAAGGACTTCAACAAGGGTTTGGTGAACAACAAGGACATTGAAGAACTCA
AGGCCGATGTCGAGAAGTTCTCAGCCTCGTTTGACATGCCCGGCTTCTCCTTGGCCGACA
TGAAGTACAAGGATTAAGCGTAGGTATCCGCTATTCTATTATTTTCTCTATTATTTCCGG
GCCTTGCGAATCAAGTCACCTCGCTTCATGGTGATCCGAAAAATGGATGGTGAAAAAAAA
AAAGCTTTGTATTGTTTTCATGTCATCGATTAGCTGTTGATTTTTCTGTTCTTCCTCGAT
ATCGATCTTAAAGTTGTCGAGACGGCACGTGTTACAGAGTTTGATATGAATCCTCTCAGT
AACTAGATGCGTTAGGTTTGTGTTTTCATATGTTCATCAAGAAATAAACAATGGTGATGG
GGGTTGCAGAGTTGG
>CL222Contig1
CCATTGCATACTTTGCAGTTGGGTTGTTGTTTTGCCATGTAGTTCTCGCAAACCCACCAA
GCCTTTCAAGTTGGAGCTTGCCATGTATCCTACCATGCAGGATGCCAAGCCACGGACAGT
TATTGCATTGTGGAAAGTCAATCTGGAAGAACCAAAGTTACACCTGTCTGATCCTTCAGT
TGTGATTCACGATAACGCCGCGAGTAATACCTTTATTCCAAAACAATTATGTCTGAGTAA
TTTCAAACTTTATTTCTTTAGGCTATAAATCTGGGGTTGATGTCACGTTGACTTCCTATC
CCCTTTTTAATTGAATTCTATGTCCTTGCATAGTCCCAAGAGGCAGGAGGCGGAGAAGAA
GCATGTACATCGCCCGAGAGGCTAGTAGTAGGCATCAAAAACTGCAAACACGTGTCAAAC
TTGCAGCTGCAGATGAAAATGACAAGCATCAACTTCAGTTGTTTTGCAATGCATGCAAAG
GAATTCCACAGGCGTGTCCTGCATTTTTGGGTAACAACCAACCCCCAGTTGCTCCAGCAA
CGGCACCACCAGCGGCAGAAGATTTAGAGTTGGCCATGGCTATTAGTGCTTCCATTCAGT
CTGCTATGCAGGAGAGACCATCCTTTCCTGATCCTCACCCAACCTATGAAGGAAGTGCAT
CCAGTAGTTATAATGGTTGGGC
>CL222Contig2
AGCCAGCCCCAACATTTTATGGAAAAAATGAACTTTATTTACATATACAACACAGGCTGT
CGACGTCGGCGGTACTTAAAAAAACATGGTGAAAGGTAATTAATATGTGGCAACATGTAC
AAAAAAAACAAACTTCATCCAAGTACATATACTACGATACAAACAAAACAATATTCATCA
AGCTGTTTGCAGTAACAATGTCGAACTTCAATATATTACGGATCACTTCACACAGCATAA
AGCCTTATAACTTGGTCTATCTTGGCTCGACAGACGGGGCAACCCCATTTCTTACCTGTA
ATCTCCTTCAAACAGGACATGCATCCAGCCATATGTCCACATGGGATGCAAGCTCCTTCA
GCTGGAGCATCCAAACAAATCACGCATGAACCGCTTTCACCCTTCTTCTCATCAACTTTA
GCAGGTGTGCTTTCAAGGCTTGGGGATGGGATATCAATAGGACTGAAATCAATTGATGGA
TAGTGAACAGGAGCTGCATCTAGACTATCATCTGCAACTGGTGGGGCTGATGGAATTATA
TCTGAGGTAGGAGCTGTTTGGACAGAAGAGGTATCCTGGATTTCCACCTGCTGAGATGAC
TCTCCAACTTCGCTACTCTCAGTCCCTGACCACTTGCTGCTACTTACTTTTGGAGCAGCA
GCGGCAGTTGGTACACCCCAACCATTGTAACTGTCATTACTCGGAGAGGCTCCGGCCCAA
CCATTATAACTACTGGATGCACTTCCTTCATAGGTTGGGTGAGGATCAGGAAAGGATGGT
CTCTCCTGCATAGCAGACTGAATGGAAGCACTAATAGCCATGGCCAACTCTAAATCTTCT
GCCGCTGGTGGTGCCGTTGCTGGAGCAACTGGGGGTTGGTTGTTACCCAAAAATGCAGGA
CACGCCTGTGGAATTCCTTTGCATGCATTGCAAAACAACTGAAGTTGATGCTTGTCATTT
TCATCTGCAGCTGCAAGTTTGACACGTGTTTGCAGTTTTTGATGCCTACTACTAGCCTCT
CGGGCGATGTACATGCTTCTTCTCCGCCTCCTGCCTCTTGGGATCGCGGCGTTATCGTGA
ATCACAACTGAAGGATCAGACAGGTGTAACTTTGGTTCTTCCAGATTGACTTTCCACAAT
GCAATAACTGTCCGTGGCTTGGCATCCTGCATGGTAGGATACATGGCAAGCTCCAACTTG
AAAGGCTTGGTGGGTTTGCGAGAACTACATGGCAAAACAACAACCCAAACTTTTCTTGAA
ACCAACTGAGGAGCAAGTACTTCAAGAAATCCAGGACCATAAAACTCCCGCAACCAACCA
GAGAATAAGCAAATATGCCTCTCAATTGCGCGGACAACATTGGTGTGCCCCTTCGCCCTA
GCAACGTCAAGAGGACTTTGACAGTCATCATTCATGATTAAAGCATTTGCTCCATGCGAA
AGAAGTAATTTAACAACATCTTCTAGGCCTCTTTTAGCTGCATGATGTAGAGGAGTCCCA
GCATGACGACCGGGGCGATAGGCGTTGACGTTTGCACCGAGTTCAATCAAGGTTTTTGCA
ACGTTATAGGGCCCATGATTTGTACAGGCCACGATCAAAGGGGTATTCCCCTCTCTATCA
ATCCACTCCAGGCCTGCACCGTCTCTGCAGAGTGCTTTAATCCCTTCGATGTTTCCATTG
CTGACTTGCTGATGGAGCAACTCATCTTTCGATTGCTGCAGTCCCATTGAAATCCCCGGG
GAGAACTGCAATTACCCTTTGTGGGTTTTGAAGCAAAACTTGAGGACCTAGGGTGTTAAA
TGCAGGAGGAAAAATATAAGAAACTAAAAAAAATTCTGGGAAAATCACAACTTCCCTGGA
ATATGGATGGGGACTGGGGAGTGCTGTGCTTTCAAAGAAAGGTGTTCAAAACGGAACGCA
AGTGGATGATGAAATTAATTGAATTCCTTGGCAACGAAGATATTTTTTATTGTGACCAAG
AAATTTTATTTTATTAAATTTTTTTCTAGAGAAAATTTTGGCTAACAAGATTTTCAAGAT
CC
>CL222Contig3
TAGTGAACAGGAGCTGCATCTAGACTATCATCTGCAACCGGTGGGGCTGATGGGATTATA
TCTGAAGTAGGAGCTGTTTGGACGCAAGAGGTATCCTGGATTTCCACCTGCTGAGATGAC
TCTCCAACTTCATTACTATGAGTCCCTGACCACTCGCCGCTACTTACTTTTGAAGCAGCA
GCTGCAGTTGGTGCACCACCACCATTGTAACTGTCAGTTCTTGTGAAGGCTCCGGCCCAA
CCATTATCACTACTGGATGAACTTGCTTCATAGGTAGGGTGCGGATTAGGAAAGGATGGT
CTCTCCTGCAAAGCAGACTGCATGGAGGCACTAATAGCCATGGCCAACTCTAAATCTTCT
GCAGCTGGTGGTGCACTTGCTGGAGCAACCGGGGGTTGGTTGTTACCCAAAAACGCAGGA
CAAGCCTGTGGTATTCCTTTGCATGCATTGCAAAACAACTGAAGTTGTTGCTTGTCATTC
TCAACTGCAGCTGCAAGTTTGATGCGTGTTTTTGTGGAGTTATCATGAATCACAACTGAT
GGATCAGACTGGTGTAACTTTGGTTCTTCCAGATTGACTTTCCACAATGCAATAACTGTT
CGCGGTTTGGCATCCTGCATGTTAGGGTAAATGGCAAGCTCCAACTTGAAAGGCTTGGTG
GGTTTCCGGGAACTACATGGCAAAACAACAACCCAAACTTTTCTTGAAACCAACTGCGGA
GCAAGTACTCCAAGAAATCCAGGACCATAAAACTCCCGCAACCAACCAGAGAATAAGCAA
ATATGCCTCTCAATTGCACGGACAACATTCATGTGCCCTTTCGCCCTAGCAATGTCAAGA
GGACTTTGACAGTCATCGTTCATGATTAAAGCATTTGCTCCATGCGAAAGAAGTAAATTA
ACGACGTTTTCTAGGCCTCTTTTAGCTGCATGATGTAGAGGAGTCCCAGCATGACGACCG
GGGCGATAGGCGTTAACGTTTGCACCAAGTTCAATCAAGCTTTTTGCAACATTATACAGC
CCAGGATTTATACAGGCCACGATCAAAGGGGTTTTCCCCTCTCTATCAATCCACTCAAGG
CCTGCACCATCTCTGCAGAGGGCTTTAATCCCTTCGACGTTTCCATAGCTGACTTGCTGA
TAGAGCAGTTCGTCTTTCGATTGCTGCTGCCCCATTGAAATCCTGGGAAGAACTTCAATT
ACCCTTCGTGGGTTTTGAAGCAAAGCTTGAAGACCTAGGGTTTTAAATTCAGGAGGAAAA
TATAGAAAATTCCGGAAAATGGATGGGAAGTGATGTGCTTTCTAAGAAACTTGTTCAAAT
TGGAATAGATATTGTCAGTGGATGACGAAATTAATTGAATACTTATCAACGAAGATATAT
AATATACATTAGCTAGAGATTTTATTTTAGAGGAAATTGTAGGATTG
>CL224Contig1
ACCTTCTCAGCTCCTCCTCTCTCAGCTCCGCCAACAAAATAAAATTATAAAAATAAAAAC
CATCTTCTCTCCAGTTATTTTTCTCCGACATGTACGGCGACCAAGATCCGACGACTCCGA
TCCAAAAACCCATCGTGATCCGTGAAGTCTGGGCCCACAATCTGGAATCCGAATTCGAGC
TCATCCAAAACGTCATCGACGCCTACCCTTTCATCTCCATGGACACCGAGTTTCCCGGCG
TCGTCTTCCGGCCCCCCGTCGACCCTACCAGTCCCTACTCCCGCCAGACCCTCCGGCCCT
CCGATCACTACAGGATTCTCAAATCCAACGTCGACGCCCTCAGCCTCATCCAGGTAGGAC
TCACCCTCTCCGACTCCCGCGGTAATCTCCCCGACCTCGGCTCCCCCACGCGCTTCATCT
GGGAGTTCAACTTCAACGACTTCGACGTCGCGCGTGACCCCCACGCTCCAGACTCCATCG
AACTCCTCCGCCGCCAGGGCATCGACTTCGACCGCAACCGCTCCCACGGCGTCGACTCCT
CGCGCTTCGCGGAGCTGATGATGTCGTCGGGACTCGTCTGCAACGACTCGGTGAGTTGGG
TCACGTTTCACAGCGCCTACGACTTCGGGTACCTGGTGAAGATTCTCACGCGCCGGGACT
TGCCCAGTGGCTTGAACGAATTTCTGAAAATTCTGAGGGTCTTTTTCGGAAATAGGGTTT
ATGACGTCAAGCACATGATGCGATTTTGCAAAAGCTTGTACGGCGGGTTGGACCGGGTTG
CTAGAACCTTANAGGTGGACCGGGCGGTCGGGAAGTGCCACCAGGCCGGTTCAGATAGTT
TGTTGACATGGCATGCGTT
>CL226Contig1
ATCAGCTCAAGTAAACGAGGGGACACACGACAGCCGAAAGCTAAGGGCCACAGGAGGGAG
GATGTCGAAGCAGGGTGAGGTCGTATGCGTTACCGGTGGAAGCGGCTGCATCGGATCCTG
GCTCGTCCGTCTCCTCCTCCACCGTGATTACACCGTACACGCCACCGTCAAGGATCTCAA
GGACGATGGCGAGACGAAGCATCTAGAAGCGTTAGTAGAGGGGGCAGAGTCGCGCCTCCG
TCTCTTCCAGATCGACCTCCTCGACTACAACTCCATACTCGCCGCCGTCAATGGTTGCTC
CGGCGTCTTCCACCTCGCCTCCCCCTGCATCGTCGACCAAGTCCACGACCCCGAGAAGGA
GCTTCTGGACCCGGCGATCAAAGGAACGCTCAATGTTCTGACGGCCGCGAAGCAGGCTGG
GGTCAGCCGTGTGGTGCTGACGTCATCCATCTCCGCCATCACTCCCAGCCCAAGCTGGCC
GTCCGATAAGGTCAAGGGCGAGGATTGCTGGACAGACATTGACTACTGCAAGCAGAAGGG
ACTGTGGTATCCATTATCGAAAACGCTGGCGGAGAAAGCTGCGTGGGAATTTGCCAAGGA
GAAGGGGCTGGATGTGGTTGTGGTGAATCCGGGCACGGTGATGGGCCCTGTTATCACGCC
CAGGCTCAATGCTAGCATGTTGATGCTCCTTCGCATTCTTGAGGGCTGCACTGAAACATA
TGAGGACTTCTTTATGGGATCTGTGCATTTTAAAGATGTTGCTCTCGCACACATTTTAGT
GTATGAGAACAAATCAGCGACCGGTAGGCACTTGTGTTTGGAAGCTATATCACGTTATGG
TGACTTTGTGGCAAAGGTTGCTGAACTTTACCCTGAGTACAAGGTTCGCAGTTTGCCAAA
GGACACCCAACTGGGCTTGCTGAGGGAAAAGAACGCAGCGAAGAAGCTAATGAACTTGGG
TTTAGAATTCATTCCCATGGATCAAATTATCAAGGACGGTGTGGAGAGCCTAAAGAGCAA
GGGATTTATTTCATAAATAAAACTGCAGGGATATGAAACTTATCAGGGATTGCAAGGGAT
TTATTTCATAAATAAAACTGCAGGGATATGAAACTTATCAGGGATCTAGGTATGTCTTGT
ACAGTTGTACTAGTTGCGAGGACATGTAACCTGAATGGTTGTTTCAACTCCCTTGAATAT
TCCCTTTTCTGTGAAGAAAATACTATTAATGATTGTACGATAAATTTACCTTAAAGTTCA
CACTTAACAAAAAAAA
>CL228Contig1
CTTTCAAAGACTTGCAAAAAAAAAAGGCACTTTCTCTCTCTCAGCGAGCGACTCTGTGAC
TTTAAAGAGTCGCCGATCCCATTCCATTCCCTTCCTATCTACATATCTACCCCTTCCAAC
TCCAATCAACCACCCCCGGACGAACAGAAGCAGCAATGGCTTTCCAGAAGATCAAGGTTG
CCAACCCCATCGTCGAGATGGACGGAGACGAAATGACAAGAGTTTTCTGGAAATCCATTA
AAGACAAGCTTATTTTACCATTTGTGGAATTGGACATCAAGTACTTTGACCTTGGCCTTC
CTCATCGTGATGCCACTGATGACAAGGTTACTGTTGAAAGTGCTGAGGCTACTCTCAAGT
ATAATGTAGCAATCAAGTGTGCGACTATTACTCCAGATGAAGCTCGTATGAAGGAGTTTA
GCTTGAAGAGTATGTGGAGGAGTCCCAACGGGACTATTAGGAATATTTTGAATGGTACTG
TTTTCAGAGAACCAATTCTTTGCAAAAACATCCCTCGCCTTATCCCAGGCTGGACAAAGC
CAATATGCATTGGAAGACATGCTTTTGGTGATCAGTATCGAGCAACTGATGCAGTCATTA
AAGGACCGGGGAAACTGAAATTGGTGTTTGTGCCAGAAGGAAAGGATGAGAAGACAGAGC
TAGACGTGTACGACTTTACAGGGGAGGGGGGAGTAGCATTGGCCATGTACAACACCGATG
AGTCCATCCGTGCTTTTGCAGAGGCTTCCATGACCACTGCTTATGAGAAAAAGTGGCCTC
TTTATCTTAGCACAAAAAATACTATTCTGAAGAAGTATGATGGAAGATTCAAGGACATAT
TTCAAGAAGTTTATGAAGCTAACTGGAAATCAAAGTTTGATGCTGCTGGCATATGGTATG
AGCATCGTCTCATTGATGATATGGTGGCTTATGCACTTAAAAGTGATGGTGCGTATGTTT
GGGCATGCAAGAATTATGATGGAGATGTGCAAAGTGATATGTTAGCTCAAGGGTTTGGAT
CTCTTGGATTGATGACATCCGTACTGGTGTGCCCAGATGGAAAGACTATTGAAGCTGAAG
CTGCACACGGTACAGTTACTCGGCATTACAGGGTTCACCAGAAGGGAGGTGAAACAAGTA
CAAACAGCATTGCTTCCATCTTTGCTTGGACAAGAGGGCTTGCACACAGGGCTAAGTTGG
ATGACAATGCAAGACTTTTGGAATTCACTCAAAAACTCGAAGAAGCTTGTATTGGAACTG
TGGAATCAGGGAAAATGACCAAGGATCTTGCACTAATTCTTCACGGATCCAAGCTGGCTA
GGAACCACTACTTGAACACTGAAGAGTTCATTGATGCTGTGGCCGAGGAACTGAAAGCTA
AGCTTGCTTGCTAGGAAGCACTGCATTTTTCAGACTTGCATTGGAGGCACAGGCAACTGT
ACTTCTGTATTTTGAAAGAAATAATGGAGGGCGGAAAAAGGGGAAGGCAGGGAGGTGGAA
AAGGGAAGACGAGCGGTGGAAACTTTCCCTTCTGGTGTTATTTTACACTCATCTGTTTCT
TGAGTGTATTAGTTTCTTGTGCACTATTTGGATTCTCGACTCTTACCCATTTGCATGTTC
TTACCTCCACATCAGTTGTTAAGCTTCGGCAATTTCTACTTTTTTCGTAGTTAACTGAGG
AATAATCTTTTGTTTGGTTCGTCTTTGGACAGACAGTGTCTGAAGTCCGTTAACCGGAGA
GTCAGAGACTGTCGAGTCCGGTTTCTATTCTTCGTTCCTGGTTTCTATCTCGAGTCTTGG
TTTAAGTATTTGAACAAACATTGGCAAATGCATTTCAAAAAATAATGGCCAATGGTTCGT
ACCCATTGATCTCTGTCCGCCAAGGATATGTCGATAACTTGACATATGCTTGACCAGTAC
GTTTGTATGGATGATCACAGTGAGGCACATCTTGGCTGATATGCCGGGTGATGTAAAACC
CGGTTGATATGCTGAAACCGTCTCCTGACTGATACGCCGGATGTCGTAAATATAGCATCA
ATAA
>CL228Contig2
GGTCATTGAAGCCTCTGCAAAAGCACGGATGGACTCATCAGTGTTATACATGGCCAATGC
AACTCNCCCCCTCCCCTGTAAAAGTTGTAAACCTCTAGCTCTGTCTTCTCATCCTTTCCT
TCGGGCACAAACACCAATTTCAGTTTCCCAGGTCCTTTAATGACTGCATCAGTTGCTCGA
TACTGATCACCAAAAGCATGTCTTCCAATGCATATCGGCTTTGTCCAGCCTGGGATAAGG
CGAGGGATATTTTTGCAAATAATTGGTTCTCTGAAAACAGTACCATTCAAAATATTCCTA
ATAGTCCCATTGGGACTCCTCCACATGCTCTTCAAGTTAAACTCCTTCATACGAGCTTCA
TCTGGAGTAATAGTTGCACACTTGATCGCTACATTGTACTTGAGAGTAGCCTCAGCACTT
TCAACAGTAACCTTGTCATCAGTGGCATCCCGATGAGGAAGACCAAGGTCAAAGTATTTG
ATGTCCAATTCCACAAATGGCAAAATAAGCTTGTCCTTGATGGATTTCCAGAAAACCCTC
GTCATTTCGTCCCCGTCCATCTCGACGATGGGGTTGGCGACCTTGATCTTTTGGAAAGCC
ATTGGTGCTTGTGTTCGTCCGAGAGTGATTGCTTGGAATTGGAAGGGTAGATGTGTAGGT
AGGAAGGGAATGGAATCGGCGACTCTTTAACAGTGAGAGGCAGGCAAAATATTAAGTAT
>CL230Contig1
TTTTTTTTAAGTAATCTACGAAAACTATATATACAACATATCAAAGTTACATAAGTACGA
GCGGCACTCGTAAAACATATATTATCAACCTTATTATGGAAAAAGTAGACAGCATGCCAA
GAGTAAACAAGTTTATTGTTTTATGCACCACGGTGGATACTTAAGTAAACATGTTTCTTA
CTATGGAATTCAGTTCCTCTACTGCAGCTTTCCAGGTCCTGAATGCAGCTGGAGTGTCCT
GCTTGGTACAACCTGAAGAACCCCAGGTAGCTTTGAAATTTGCTCGACCTGCTGAGGAGT
GAGCTTAGCAGAGAATCCACTGGCAGCCGTTTTGTAACTGTACACCAGCGCCTCCTTCGC
AGCCTCCTCACTGCCGAGGACGGAGGCTAGGGTTCGGATGTGATAGGACTCGGGCTCTTC
ATTTTCGAGAGGGCGCTCGGTGTAAACGATGTGGACCGCCGTTTCGGAGGAAGCGGCGGC
GGATTCCGGAGCAGATTGGTCGGCCATGGCGAACACAGTGAAGATGATGAGATTCAAAAG
CAAAATTGAAGACAGGAAAGCCTTGGTGATGCTTACCATTCCTTTTTATACAATTCAATC
ACAATTTCAATTTGTGTTTATTTGGTAACTCCGTCTCTCTCTTCACTCTTACGCCTTTGC
CTTTACTTTTTTTGGCAAACATACCAACAAATTTAAGTTAAAAAATTCAATCATTTTTGT
GAGTTTCCCGTTTTGCCCACAAGCCTCAGTACTCGCTGTCCTTTTCCTCTCGATCTCCTC
CGCCGCTCGATCGCCGCCGGCGCATTTTAGCATCACCAGCCGCGTCAACACACCCGATGG
ACGTCCGAAGGCGATCGACGATGGACACACCTGCCACCAAGGCCAGAAGTGGGCCGATCA
AAGTGAAAGTGGTGGACCACGAGAACGACGTCGTCGTCGTTGGGGCCAAGGCCTCCGACG
CCCTCCCGCTGCCGCTGTACCTGACTAATGCTGTCTTCTTTACTCTCTTCTTCTCCGTCG
TCTACTTCCTTCTCACTCGGTGGCGCGAGAAGATCAGGACATCCACCCCACTCCACGTCG
TGGACCTCTCCGAGATCGTCGCGATAGTCGCGTTCGTCGCCTCCTTCATCTACTTGCTCG
GATTCTTCGGGATCGATTTCGTGCAGTCGCTCATTCTCCGCCCCAACAACGACGTCTGGG
CTGCCGATGATGAGGAGGAGCACGAGCGCTTGATTTTGAAAGACGACGCACGGAAAGTGC
CGTGTGGGGCAGGGCTCGACTGCAGCCCAATTCCACAAATTGCCCCTGTTGCTGCCGCCC
CCAAAGCTGTTGCACAGAAGGTGTTTGATAAAGAGGTAGTCCTCTCCACTCCCTGCGATT
TCACCACCCAGCCGTTGACGGAGGAAGATGAGGAGGTGGTCAAGTCCGTCGTGGCGGGAA
CCATCCCTTCGTACTCTCTGGAGTCAAAGCTCGGAGATTGCAAGAGGGCGGCAGCTATCA
GGCGCGAGGCGCTGCAGAGGATTACAGGGAAGTCTCTCACTGGTCTGCCATTGGAGGGTT
TCGATTACGAGTCAATTTTGGGTCAGTGCTGCGAGATGCCAGTCGGGTACGTTCAGATTC
CGGTTGGGATTGCCGGGCCTCTTATGCTCGACGGCAGAGAGTTCTCCGTGCCAATGGCCA
CCACCGAAGGTTGCTTGGTTGCCAGCACCAACCGTGGCTGCAAAGCTATCAACTTGTCCG
GCGGAGCCACCAGTGTGTTGCTGAGAGATGGGATGACCAGAGCGCCTTGTGTGAGGTTCA
ACTCTGCTAAGAGAGCTGCCGAGTTGAAGTTCTACTTGGAAGACCCCAACAATTATGACA
CCTTGTCCACGGTTTTCAACAGGTCGAGCAGATTCGGTAGGCTTCAGACAATTAAGTGTG
CCATTGCTGGGAAGAACTTGTACATGAGATTCACCTGCAGCACTGGTGATGCTATGGGGA
TGAACATGGTCTCCAAAGGTGTGCAAAACGTTTTGGATTTCCTCCAGAACGACTTCCCTG
ACATGGATGTGATTGGAATTTCGGGCAACTACTGCTCAGACAAGAAGCCCGCCGCAGTGA
ACTGGATCGAAGGCCGCGGCAAGTCAGTGGTCTGCGAGGCTGTGATCAAGGGCGATGTGG
TGCAGAAGGTGTTGAAAACCAATGTGGCGTCGCTCTGTGAACTTAACATGCTCAAGAACC
TTACTGGGTCTGCAATGGCTGGAGCTCTCGGTGGCTTCAATGCGCATGCCAGCAACATCG
TCTCTGCAATCTACATCGCCACCGGCCAAGACCCAGCTCAGAATGTGGAGAGTTCTCACT
GCATTACCATGATGGAACCCATCAACGATGGAAAGGACCTTCACGTGTCTGTCACCATGC
CTTCCATTGAGGTTGGTACGGTTGGAGGTGGGACGCAGCTTGCATCGCAGTCAGCTTGTC
TGAACCTGCTCGGAGTGAAGGGTGCTAACAGAGAGGCACCAGGATCAAATGCAAGATTGT
TGGCCACTGTTGTGGCTGGTTCTGTTCTTGCTGGAGAGCTTTCTCTCATGTCTGCTATTT
CAGCTGGACAGCTTGTGAAAAGTCACATGAAATACAACAGATNCAGCAAAGATGTCTCAG
CTGTTGCTTCCGCTTAAGAACTCGAGGGGCCCTAACTTCACCGGCTTACAGAAGCCGAAA
GTAT
>CL232Contig1
TTTTTTTTATGAAGCAAGCCAAATGTCTAGTCATTAACCAAAGTCATGAAGCAAGCCAAA
TAAATGTAACAATAGTGAAAATCCTACACAACCCGAAAACACAAAAACGCATGAAAACTG
AAGAAATTAAAGTCGAAGTTCCAATTTCCAAAAAACTACGATAACTCAAACTCCAAACGA
TATCTTCTTCCAGTCTCTCCATGTTACGAGAAAACATCACCAGATGCCGTTCATCACATT
CAAGAGGCAAGGTTGTCATTCAAGAGTTAACGAAGCTAGTTGATCAGCGCTGCTGTTAGC
CTGCTGTTGGGCAACATTCCTCAGAACATCCATGGCCTCTGCAACCTTCGCCTTTAAAGC
CTCTGGTGACTCGAGCAAATGCAAAACTTCGGTCTGGTCCATCTCCAGAAGCATGCCAGT
CACCTTGGCCGCTGACTCATGCTCCAGCTGGTCAACGAGGGGATATAGGGCTTCACCAAG
CATTGTCCGTTGCTGTTCAGTTGAAGCATTTGCAAGGGCAGTAGCCAAAGCCGGAACACC
CTGGCCTCCTGCAGCATCACGAATAGGAATGGGACCCATGTCATATGGAACTGAATGCAT
GCCACCGCCGACTCCAGAAAATGGAACTTCCTGCATGTTGCGCCCAGGTGGATAGCGGTA
CACACGTCCCCTAGGCAGCATATGCTGCTGCATCATTGGCACAGGCTGCTGGTTTGGTTG
CACAGGACCTGCACCACGTCGGCCTCCTGGGCGTTGGCCCTGCTGACCCTGTTGAACCAT
TGGAACAAAGAAGTTTGGCATTGGTGCACCACCAGGCCTTAATCCAGGCACAAGCTGCTG
TTGGTAACCAAATCCAGCTTGTGGAGGAATTATCGCTGGAGGTGCTTGTCCATACATAAA
TTGTTGCCCTAGGCCTGGAGCACCTGGAGGGTACATTGGCATACGTGGAGCCACCGAAGG
TGCCATAGCAACTGGCCTCATTTGAGAAAACTGAGCCTGTAACCTTGCTTTCCTCTCTTC
TTTCCTTTGTGCAAGTGCAACATACAGAGGCTTGCTAACAACCATTTTGCCATTCATCTC
AGCAAGAGCTCGAGCAGCTTCTTCAGCAGTTGAAAAGGCAACAAAACCAGAACCTCTGCT
GTTTCCATCAGGATCACGCATAACGCGTCGTGCGGAATT
>CL232Contig2
GTTTTTTACTCTGCCCTCCTCCACATCAAAAACCCAAAAAAAAAAAATTTATTTCATTTT
CCGTCCGTCGTGCCGGTTCGGATTCCGGACGATTTATCCCCAAAAAATCTCAGAAAAACA
AAAAATTCGGTCGCAGTTTCATTTCCGGTCCTTAGGTTTTTGCAAAATTTTAATTTCGGT
CCTTTGAGTTTGCAAAAAAAAAAAGGAAATTTTGAAGTGAGGGTTTTGTGATTTTGGTGT
GACATGGCTCAGATTCAAGTTCAGCACCACCAGCAGCCTCCTGTGAGCGGCCCGAACAGC
GTGGCGGCGAACGCCGGCGGTGCCCCCCAGCAGTTCGTTTCGACGTCGCTGTACGTTGGG
GATCTTGACCAGAATGTTACCGACTCGCAGCTGTACGATCTGTTCAACCAGGTCGGTCAG
GTCGTGTCGGTTAGGGTCTGCAGGGACTTGAGCACTCGCCGATCTCTCGGCTATGGTTAC
GTCAACTATAGCGGTCCTCAGGATGCTGCGAGGGCACTGGAAGTTCTGAACTTCACTCCA
CTGAATAACAAATCAATCAGGATTATGTATTCGCACCGGGACCCTAGTATTAGAAAGAGT
GGAACCGGAAACATATTTATCAAGAATCTGGACAAGGCAATTGACCACAAAGCATTGCAT
GAGACGTTTTCTTCTTTTGGAAATATTCTTTCTTGCAAGATAGCCACCGATGCCACTGGC
CAGTCAAAGGGCTATGGTTTTGTGCAATTTGATAGTGAGGATGCTGCTCAGAGTGCAATA
GATAAGTTAAATGGGATGCTGCTTAATGATAAGCCAGTATTTGTAGGACACTTTCTGCGC
AAGCAGGAGAGGGACGGAAATTTTAATAAGACTAAATTTAACAATGTCTATGTCAAGAAT
ATATCCGAATCTACAACGGAAGATGAGTTGAACAAAATTTTTGGTGAACATGGACAAATA
ACCAGTGTTGTAGTGATGAGGGATGGGGAAGGCAAATCAAGGTGTTTTGGTTTTGTCAAC
TTTGAGGATCCAGAAGCTGCTGCTAAAGCTGTTGACGCTTTGAATGGAAGGAAGATCGAC
GAGAAGGAGTGGTATGTTGGGAAAGCTCAGAAGAAGTACGAGAGAGAGCTTGAACTGAAG
GAGAGATTTGAGCAGAGCATGAAGGAAGCTAGCGATAAGTTTCAAGGTGTCAATTTGTAC
ATCAAGAACTTGGATGACAGCATCAGTGATGAAAAACTCAAGGAATTATTCTCGGAGTAC
GGTACAGTTAGTTCATGCAAGGTTATGCGTGATCCTGATGGAAACAGCAGAGGTTCTGGT
TTCGTTGCCTTTTCAACTGCTGAAGAAGCTTCTCGAGCTCTTGCTGAGATGAATGGCAAA
ATGGTTGTTAGCAAGCCTCTGTATGTTGCACTTGCGCAAAGGAAAGAAGAAAGAAGAGCA
AGGCTACAGGCTCAGTTTTCGCAAATGACGCCAGTTGCTATGGCACCTTCAGTAGCTCCA
CGTGGTATGCCAATGTACCCTCCTGGTGCTCCGGGTCTAGGGCAACAATGTATGTACGGG
CAAGCACCTCCAGCGATAATTCCTCCACAAGCTGGATTTGGTTACCAACAG
>CL232Contig3
GGTGCGGCTCGGCTCCTACCCGGCGTATCTGCACTCGAGACGCGTCCCTTTGTTGGGATA
GTCGAGACGTGTTTTTCGTTGGGCGGTGCTGGGTTTAGCTAACGTGACGGCGTATGAGTG
GTAATTGGTTTTTTCTACTCTGCCCTCCTCCACCCCAAAAACCCCAAAAAAATAAAAATT
TCGGTTTTCCGTTCGGTTACTCCGTCGCGCCCGGTTCGGATCCCGGACGATTTATCCCAA
AAAATCTCAGAAAAACCAAAAAATCAGCCAGAGTTTCACTTCCGGTCCTTGGGTTTTTCT
AAATTTTTAGTTTCGATCCTTTGAGTTTGCAGAAAAATCTTCCCAACAAAAAGAGGAAAT
TTTGAAGTGAGGGTTTTGTGATTTTGGTGTGACATGGCTCAGATTCAAGTTCAGCACCAG
CAGCAGCCTCCTGCGAGCGGCCCGAACGTTGTGGCGGCAAACGCCGGCGGTGGCGCCCCT
CAGTTTGTTTCGACGTCGCTGTACGTTGGGGACCTCGACCAGAATGTAACCGACTCGCAG
CTGTACGATCTGTTCAACCAGGTCGGTCAGGTCGTGTCGGTGAGGGTCTGCAGGGACTTG
AGCACTCGCCGATCTCTGGGCTATGGTTACGTCAACTATAGCGCTCCTCAGGATGCTGCG
AGGGCACTGGAAGTTCTGAACTTCACTCCACTGAATAACAAATCAATCAGGATTATGTAT
TCGCACCGGG
>CL233Contig1
CGCAGATGAAATCGGAATCTTATATTTCTCTATTAATTGCTTCCTTCTTCGTCCTCCTCC
TCCCCGCATTCTCATCCGCCGCCGAAGAATCATCAACCCCAATCGGCTGCGGCCACACCT
CCCACCGCAACATGGCCACACTCGGCGGAGTCCACGAGTCCCACGGCGCCCAAAACAGCG
CCGAAGTTGAAGACCTCGCTCGCTTCGCAGTCCAAGAACACAACAACAAGGAGAATGCTC
TGCTCGAATTTGTGAGTGTTGTGAAGGCGAAAGAGCAGGTGGTTGCCGGAACTCTGCACC
ATCTGACAATCGAGGCGATCGAGGCCGGCAAGAAGAAGCTGTACCAAGCAAAGGTGTGGG
TGAAGCCTTGGATGGGCTTCAAGGAAGTGCAGGAGTTCAAGCACGCTGATGAGGAGGAAA
CGCCGTCGGTTACATCTTCCGATCTTGGCGTCAAGCAAGGCGGTCATCCTCCTGGGTGGC
AATCTGTGCCGCCGCATGACCCGCAGGTGCAGGATGCGGCTAACCATGCTGTTAAGTCCC
TCCAGCAGAGGTCTAATTCCTTGTTGCCTTATGAGCTTCAAGAAGTTGTTCACGCTCAGG
CTGAGGTGGCAGAAGAGCATGCAAAGTTTAACATGCTTCTGAAGGTGAAGAGGGGAAGCA
AAGAAGAGAAGTTTAAAGCCGAAGTGCATAAGAATATGGAAGGCACCTTCAGTCTGAATC
AGATGGAGGCAGATCACTCCTAAATCCAAGTAAACTAACTGAATGCGTGTTCACATGCTT
TGCTTGCTTTTAGTACACCTTGTATGTCCCGATACCCAAGACTAAGCTGTATTTGTGTAT
CTAAATAATGTGTGTGTTTAATGCTAATACTACTTTTTTAAGCTCTG
>CL235Contig1
GCCATTATTGTCTATTCCAGTGCCACTCCCGGTGGGGCTTATTCCGAACACTGATGCCGG
AGAGCCTGGAGTTGTGATGCCGGTGCCGGTGGTTGGTGTGCCCGTGGTTGGAGTTGTGCC
CGTGGTTGGGGTGGTGGGTGTGCCGGTTGGTGTGACCGTGGTTGGGGTGGTTGGGGTGGT
GGGTGTGCCGTTGGTGGGTGTACCGGTTGGTGTGCCTGCGGTTGGCGTGCCAGTTCCTGC
TTGACTGGAACTTGCAGGATAAACACAAGTCGAACTTGCGGTACTGGGAGCAGTTTGACT
CTGAGTAGCAGCACCTGCAAAATCACAGCTCTGCGCAGTTTGACCCTTCCTCTGGAAATA
ACTGTTGACAGCATAGCTGCAGTGATCTTTGACGGTGTTGGGCTGGTAACAGACACCGTT
TTGGAGGATTGGACTGCAGTCAGCTCCAGCTCCGCAGGCATAGTCCAGTGCCTTCTGAAG
TGTTGGATCACCGACTCCATCTTTGCATACGCAATAAGTAGCACTTGAGTGGCCAGTGAG
GGCTAATAAGATCACAATATACACTAAGGCAGCCATGATTGATGCAGGATTGTAGAGAGA
GAGCTGGTTGAACAAAAGAAGAAACAGAGAGGGTGGGGAGAGAGAGAGAGAGCTGTGGAG
AAGGGAGATTGGAGATTTNCCCTGCAGCNCCGGGGG
>CL238Contig1
ACAAAACCTCCATCGGTTCATCTCAGAACATCTACAAAACCCAACGGCTCCCCAAACTGA
AATTATATTCCTTAGCGCACTTGATCGCATCTCCCGCCACAGCTACCATATCCAAACCAA
TCGCATTTCCCCGTCCCAACGCGGCGAGATACAATGTTCAGACTTAACTCGGTGCCCCTC
CCGACTCTGTCCCAACGGTCAGCCATGGCCGCCATCCACTCCATAGCAGCTCAGAGCTTC
CTCTCTCTCCCGAACCCCAAACCCAGAAAACGCATTGCCGCTCACCCAAAACCCATCTTG
ACCTCCAAACTCCCAAAAAACCCAACTTTCCCCAGAAACAAACAGAAAGGCAGGAGGGTT
TTGAACTCGGCGGTCAAGCGAGAAGAGTGCGATGTGATTCCGGTTCAGAGCTCCGACAGT
ACGGACCAGCAGGAAGGGGTGGTGGCCAGCAGGGTGGAGAGCGAAGCCGGGGATCAGGGG
GAGTTGGTGAGTCAGGTGGGCGGGTTCGGAGCGAGTGAGGGGAGGCTTTCGTTTGAAGGG
GCTGGTGGGTTTGGGTCTACTGGGGTTGGAAGTGAGAGGGAGAGTGAGGAATTCGAGAGG
CCGGTGGAAAAACTACTAACTAATATACCTAGTCGTTATAGCAGTGCTTCCCTGAACAGA
AGCAGTGCTTCCCTGAACAGGAGCAGTTTTCCATCAGGCTTTGTATTTGGTTCAGCTTCA
GCATCTTACCAATATGAAGGTGCATGGAATGAAGGTGGTAAAGGACCAAGCATATGGGAT
AACTTCACCCACCAGTATCCAGAAAAAATCAGTGATGGAAGCAATGGGGACGTGGCTAAT
GATCAATACCACCGCTATAAGGAAGATGTAAAGATTATGAAGGATATGGGATTGGATGCT
TATAGGTTCTCTATCTCATGGTCCAGATTGTTACCAAATGGAAAGCTAAGTGGGGGTGTG
AGCAAGGAAGGAGTACAATACTACAACAATCTCATCAATGAACTCCAAAACAAAGGTATA
GCGCCATATGTGACAATCTTTCATTGGGATCTTCCTCAAGCTTTAGAAGAAGAATATGGT
GGTTTCTTAA
>CL238Contig2
CACGACGATCAAAACCAATCGCATTTCCCCGTTCCAACGCGGCGAGATACAATTTTCCGA
CTTGAACTCGGTGTCCCTCCCGACTCTGTCCCAACGGTCAGCCATGGCCGCCATCCACTC
CATAGCAGCTCAGAGCTTCCTCTCTCTCCCGAACCCCAAACCCAGAAAACCCATTGCCGC
TCACCCAAAACCCATCTTGACCTCCAAACTCCCAAAAAACCCAACTTTCCCCAGAAACAA
ACAGAAAAGCAGGTGGGTTTTGAACTCGGCGGTCGAGCGAGAAGAGTGCGATGTGATTCC
GGTTCATAGCTCCGACCGTACGGACCAGCAGGAAGGGGTGGTGGCCAGCAGGGTGGAGAG
CGAAGGCGGGGATCAGGGGGAGTTGGTGAGTCAGGTGGGCGGGTTCGGAGCGAGTGAGGG
GCGGCTTTCGTTTGAAGGGGCTGGTGGGTTTGGGTCTTCTGGGGTTGGAAGTGAGAGGGA
GAGTGAGGAATTCGAGAGGCTGGTGGATAGGACTATCAATGCCGCTATTGTGCTTGCAGC
TGGTACTTTTGCTCTCACTAAGTTGGTCACCGTCGACCAGGATTACTGGCATGGTTGGAC
TCTATATGAGATCCTCAGATACGCACCTCAACACAACTGGAGCGCTTATGAGGACGCTCT
CAAGACTAACCCAGTTTTAGCCAAAATGGTGATTAGTGGTGTGGTGTACTCTGTAGGGGA
CTGGATTGCACAGTGCTTTGAAGGAAAACCTCTATTTGAGTTCGACCGTTCACGAATGCT
CAGGTCAGGTCTTGTTGGATTTACTCTCCATGGTTCCCTCTCTCACTACTATTACCAGTT
TTGCGAGGAGCTTTTTCCCTTCCAAGACTGGTGGGTGGTTCCTGCCAAAGTAGCCTTCGA
CCAAACCGTATGGGCAGCAATTTGGAACAGCATTTACTTTACAGTAGTGGGATTTTTGCG
TTTTGAATCTCCCATCAGTATTTTTAGTGAACTGACAGCGACATTTTGGCCAATGCTAAC
AGCAGGGTGGAAGCTTTGGCCATTTGCGCATCTTGTTACCTATGGTGTGATCCCTGTCGA
ACAAAGGCTCTTATGGGTGGACTGTGTAGAGTTAGTCTGGGTGACTATACTCTCAACTTA
CTCAAATGAAAAATCAGAAGCAAGGATTTCTGAGGCACCAGCTGAAGATATTTCCAGTTC
GTCGAACACAAGTCCTCTTGAGGAGTAAACAAGTTGAAAACGGCCAGAAGATCAGAGATG
GAACTTACATGAGGGAAATTGCTCAGTGAGTGTGTGAAAAACTAAAGATCGACTCCATGA
GGACCGTGACGTTGAAGGTGAAGTACCTAGCAATGTGGAAAATGTGCCTGGGCAGGTTGA
TTATATATATCACGTGTATACGTTAAGTGCCCCCAGTTTCGTTTATATATGCATCGAGTT
CCTCGTATATAACTTTAGATCATTTAATTAATGTATCTCCCAGAAAAACAAATTAGTATA
AACAGAACATTATATGTATAGTTTGGGAAAGATGGATGGAAATGTTCCCAATTTAGATGC
G
>CL240Contig1
TAAGGTATTCGTGTCATGCGCACCACAACATATGTATTTGGTGCAGCATACCATGTGTTT
CGATTTGAGATCCCCCGCTGTTGCAAATGGTGCGCCTGCGAAAACCACATTGCCAAAGAA
ACCGGGTGGGAGTGGGGGTTGCAGTCTGGACCGTCCATCAACCGCAACATGCAGTTTGGT
CACTTGGTCATCGGGAAGATTACGTGCCTTGGATGCACATCTCCAAACATGGCCTGCCAA
CATCTCATATGTGCTGTAGTTGATTGAGTTCCCTTCTTCCTTAGACCTGGCTTTCAAGAC
GCTTAGTTGCTCCCGCGTCAATCTGAAAATGGAGACTGTTGTGCTCTCAGCATCACCATC
TTTTGTGGTCGGCGGAGGAGTTTTTAAGGGCGGATCAGGTTGGTATTCAACGTGGTCGAA
TGTTGTCTGAGGTGGGTCTCGGGCACGAAGTAATGTCCGGTCGATGAAAGGTGGGATTGT
AAGGTCAAGTCCGCGAGCGATATCAGACCATGTATTTACAAAATGGAGACCTGAGCACCC
ATCTGCCACCCGATGTTCCAGGCCGACGCCAAGTGACACTCCACCGCATTTGAAGTATGT
GACCTGCACCACCAAGAGGGGATATGTGGAAATCCCAGCAGAATAATCAATGACGGGGAT
GAGCTTCCGGAACTCAGGAGTCGGCGCAAAATCGCCAAAATCATCGAGGACGGAGGTGGT
CTCCGCTACAACAAACAGCACCCCCTCCCCATTGCAGTTGATTTCGGAACGGCCGGTTTC
GTTCTGCTGGAGGCGCCCCGCCAATGGGTAGAAGGGCACGAGGGCCTTGGCGAGGGCGCG
CTTGAGCACCGCCGGGTCGAAGAAGGAGTTGCCCTGATGGCTGCCGGTTTGGCTTCGCCG
GTAGAAATATACACTGGGGGTGTGCTTGCCCAGAATTACCAAGTCCAAGTTGGACATCCA
CAGAACCTGCTTCGGCGTCTCCTCCGTCGGCTTGACGATTGTTGACTCCCTCACGCTAAC
GTCGACCGCCATGTTTTAGTAAATTGGTGAAGGCCAGAGGTTATTATGGTTGTTAGCTTT
CGTCGTGCCGAATT
>CL240Contig2
TTTTTTTTAAAAAAACTCAATATCTTTTATTTCAAGAGAAAATGGAGGCAACTTAGACAA
GAAGCTCGCCACAAGAGTACATTACCAACGAATACACAAACACGTCATTTTATTTTCAGG
CCGATGAACGAATTCTTCACGCATTTGATTTCCTCATATGTCATACAACAACTTGGCAAA
TGATTTCATATGGTCAGACTGCAGGGAGATGGCCACTGATAAACTCCCATCATTTATTGG
ACTTGGTAACACAAAAGCCAACCCCTCGTATCCAATTCCACCGGGACCCATGAAAATAGG
TCGACCCCAACCAAAATCTGCATCGTAGATCGGCAGCCTTGCCCAACTAGTTATCCCAAG
TTTCGGGCACCGAAAAGTATGAGCTCCGCGAACAAGGGCCGACAGATCAGGTTGAACCTC
AAGATAATCAAGAGCTGATCTAAGGTAATCGTTGTTCATGCGCACCACAACATCATGTAT
TCGGCTTGCAGCATACCATGTTGGTTTCGATTTGAGATCCCCCGCTGTTGCAAATGGTGC
GCCTGCGAAAACCACATTGCCAAAGAAACCGGGTGGGAGTGGGGGTTGCAGTCTGGACCG
TCCATCAACCGCAACATGCAGTTTGGTCACTTGGTCATCGGGAAGATTACGTGCCTTGGA
TGCACATCTCCAAACATGGCCTGCCAACATCTCATATGTGCTGTAGTTGATTGAGTTCCC
TTCTTCCTTAGACTTGGCTTTCAAGACGCTTAGTTGCTCCCGCGTCAATCTGAAAATGGA
GACTGTTGTGCTCTCAGCATCACCATCTTTTGTGGTCGGCGGAGGAGTTTTTAAGGGCGG
ATCAGGTTGGTATTCAACGTGGTCGAATGTTGTCTGAGGTGGGTCTCGGGCACGAAGTAA
TGTCCGGTCGATGAAAGGTGGGATTGTAAGGTCAAGTCCGCGAGCGATATCAGACCATGT
ATTTACAAAATGGAGACCTGAGCACCCATCTGCCACCCGATGTTCCAGGCCGACGCCAAG
TGACACTCCACCGCATTTGAAGTATGTGACCTGCAAATACAGTGTAAATGGAGATAAATA
TATTATAAGAGTAACCCATGTTCAAAAGAAGTTAGGCAAAAGTTGGTTTTACATGTAAAA
TTTAGTGATGAATTTGTTTCAAACTAATCTCGCACAATTATATACGCATTAATGGTATGA
AGTTATCCCTGTC
>CL242Contig1
CTAAGGCAAAGGCGAATGTGTAAACCTCAGACATAAACAATCACATTTCTACAAGAAGAG
ATAATAACAATGCGGGTCAAATGGCCAAGCAGGCAACATACATAGAATCAAAGTCATAAG
GAAAAAAACAGATGGTTCAAATTCTGCAGAATTAAACACATAACGGACTTCCATCGAACC
ACATCTCGTAATTGACAGCTTGTTTATTTATCTATAAGATCAGTATGATACGCATCACTT
CCATTTCTTGAACTTGCCTCCACCGTGCTTGCCGAACTTGCCTTTCTTATGCTTCCCGAA
TTTCCCCTGCTTGAACTTGCCATGCTTCCCGCCATGTGATGCAAAGCCGTGACCAACATT
GTGAGCACCATAACCGCCAGGGAGCATACCGTGAGAACCATAAGAACCGTGAGAACCTTG
GCCATGGTGACCACCTTGAGTGAGTTGGTGAACACCGGCAGCAGCTGCAGCAGCGGCTGC
ACCACCAGCCAGCAACGTCCCTACGCCATGGTGTCCAGATGAGCCCTGATGGCCAGGCTG
AGGATACCCAGCCGGTGGGTACCCCTGTTGAGGCGGGTATCCTTGGGGAGGATATCCCTG
CTGCGGCGGGTACCCTTGCGGTGGATATCCACCCTGCTGAGGCGGGTAACCTTGTGGAGG
GTAGCCGCCCTGCTGGGGAGGATAGCCACCCTGCTGAGGAGGGTAGCCGCCCTGCTGGGG
AGGGTAACCGCCCTGCTGGGAAGGGTACCCATGCTGAGGCGGGTAAGAACCTCCTCCGAG
TCCGTGTGCAAGTTGACTAAAAAGCCCCTTGTCTGCTGCTTCGTCTTCGTGCTGCTTGTC
TTTCCCACCGCCCATTTTTTTGTTCAGTAGAAAACCAAATGAAGAGGAAGAAATAAAGAT
CTGAGATGCTGGGGAGATGGAGTAGCTTCCCCTCCAATTTTATATAGTTATCGTTTTTGC
TATATTCATGGGACGCGGTC
>CL242Contig2
CATTAATGTAGCCAAAACGTAATCTGTATAAAACGGGAGAACCCAATCCATCTCCTCCAT
ATCTCAGATCTTTTATTTCTTCATCTTCATATCCTCTCTGATCTTTTGGGTTTCAACTGA
ACATAAAAAATGGGTGGTGGGAAAGACAAGCATCACGACGACGAAGCAGACAAGGGGCTT
TTTAGCCACCTTGCACACGGAGGAGGTTCGTACCCGCCTCAGCACGGGTACCCGCCGCAG
CAGGGCGGCTATCCTCCGCAAGGGTACCCGCCCCAGCAGGGTGGCTATCCTCCTCAAGGG
TATCCTCCCCAAGGTTACCCGCCTCAACAGGGGTACCCACCGGCTGGGTATCCTCAGCCT
GGCCATCACGGCTCATCTGGACACCATGGTGCAGGGGCGTTGCTGGCTGGTGGTGCGGTC
GCTGCTGCAGCTGCTGTCGGTGCTCACCATCTCACTCAAGGTGGTCACCATGGCCAAGGT
TCTCACGGTTCTCACGGTATTCTCCCTGGCGGTTACGGTGCTCACAATGTTGGTCACGGC
TTTGCATCACATGGCGGGAAGCATGGGAAGCATGGGAAGCATGGCAAGCAGGGGAAATTC
GGGAAGCATAAGAAAGGCAAGTTCGGCAAGCACGGTGGAGGCAAGTTCAAGAAATGGAAG
TGATCCCTAACATACTGCAAAAAACTCAACAGAAATGCTGATCCTATAGACTAAGTAAAT
AAGCTGTCAATTACGCGATGTAGTTCGATGGAAGTCTGTTATGTGTTTAATTCTG
>CL244Contig1
AAGATGTTGAGATTCCATGGCTCAAGTCTAGACCGACGCCACGTCGGACAAAGCTTGCGA
GAAAGGCAAAGGCGGCTGGAGTGGCGAAGGCCGCTGAGACGACGTCATCAGGGAAGGTGG
TGGCGGGTAAAGATTTTCCAATAAATTTGGAGACGAAGATAAGTACGGTGGTGTCAAGGC
CGAAGCCGAAGAAGAGGAGCAAGAAGGAGAAAGAGGATGAGGAGGAGATATTGGTGATTC
AGGGGATTGAGCTTGACAAAGATGTGGCTGTGAAGTTTGATGTGTATGTGAATGACGTGG
ACGATGAGGATGCGGCACCGAGTGGACCCGACAAGAGCGAGTTTGCTGGGAGTTTTGTGA
GTGTGCCACATAAGCAGAAGGAAAAGAGCAAGAGTTGTTTAAGGTTGGGGTTAACGGACC
TGTTGGAGGATTTGGGTGCTGAAGATGATGAGAGTGT
>CL244Contig2
GAGAGAATGTGCTCACATTGTAGTTGAAAGATTATGTGGCTAGCAACATTACAAATTTAA
TTTGGTATAATTTTAAAATATAGATTGAGGAAAAAAAGGATCACATTAACTAGAAACTGA
AAAGGTTTCAGCACAATATGTTCAAGCAAGAAACTCAATTTTGATGCTACCGATCTTAAC
AGCCTGAGCGCCGTACCTGGGCACTAAAGTCACCACCACACTCTCATCATCTTCAGCACC
CAAATCCTCCAACAGGTCCGTTAACCCCAACCTTAAACAACTCTTGCTCTTTTCCTTCTG
CTTATGTGGCACACTCACAAAACTCCCAGCAAACTCGCTCTTGTCGGGTCCACTCGGTGC
CGCATCCTCATCGTCCACGTCATTCACATACACATCAAACTTCACAGCCACATCTTTGTC
AAGCTCAATCCCCTGAATCACCAATATCTCCTCCTCATCCTCTTTCTCCTTCTTGCTCCT
CTTCTTCGGCTTCGGCCTTGACACCACCGTACTTATCTTCGTCTCCAAATTTATTGGAAA
ATCTTTACCCGCCACCACCTTCCCTGATGACGTCGTCTCAGCGGCCTTCGCCACTCCAGC
CGCCTTCGCCACTCCAGCCGCCTTTGCCTTTCTCGCAAGCTTTGTCCGACGTGGCGTCGG
TCTAGACTTGAGCCATGGAATCTCAACATCTTCATACGTATACCCTAGCTTTTTATTATC
AAGAGTGTCCCTCACCGTGACCCTAACAAGCTCAGCATTCTCGTCATAAAACAAAAACCC
CGTATCCAACCAATCCTTATCGTTAATATCTTTATTTTTAGTCCCTATACTTTTCCAAAT
ATTCCACATTCGATCTATATTCGAATGGTGCGAAAAAAATATTGGATCCCTTCCAGCGGA
GTAAAAATTCCCCATGTCTTCAAAATTAGGTTGCGTGTTATCTCCGGTCCATAAATGAAC
CGGACCATGTGGGGTCGTTTCGATTGAACCGCCCCCTGGATCTGGTTCAGTGCCAGCCCT
GTAGGGCGAACCAAAGAACAACAGCGGTTTCTTGGAGTTGGAAACCATCTGCCTATACAT
AATTTTGAGGTTGGCTTCGATTTGAGCATCCTTGGACATTGTTTCATCCGTGCCGTTAAA
GTCAAGATCGATGAGAGTCGGCGGCTGATGGCTGGCAGCGCGGAGCTCGTCGTAAAGCGG
AGAGTCCGGGTTAGCGAACAAGGCAGGGAGTTGCATGCCAGCTGGCGCGTCCCAGTTCCA
AAACGGCAACGCGAACGTCGGATCGTCTATGAGTTTGGCCAAGATTCTTTCGTGGAAGTA
TAGGTAGTAACGATGGAAGGGGAAGAAAAGCCAGCATTGATGGATTTGGAGCTCGAGGTT
GGGGAAGCCGACTTGGTCGTACGCGCCGTCGCAATAGGCACAGTGGAGATCGGCTTGCTG
GGTGAAGCTACGCGGATCGTCGTCCGGGAGGGCTTTCATGAGCTCGATGGCTTTTGAATA
TTTTTCGATGTAGGCTTTATCCACGGTGTGAGCTGCCGGCCTGACGCGGAGTTTGGTAGG
GGAGGGGAATTTGAAGTCTACGATTTTTTGGGACGTTGGCGGGCAACAGTTGGTCGGGAC
TGCTCCACTTGGAAAGTCCGCAGCTCCGCATTTGGCTAGGTCAGGCGGCGACACTGGCTT
TGCAACAGCGAAGGGGTCGCTGCCAAGACCAGCCACTCCACCGTATAGGCTTCCGAGACC
TATAAGTACATTTCTTCTGTCTAGGTTTACTGGAGAAGGGTTTTCATGGTCGTGATCGTT
GGAGCTAGTGGAAGGGTTTTTGTTTTGGTCACTACTATTATTTGTGGCTTTGCATGAGAC
AGCTTGTAAATTGGAATGCCTAGGGTTTCCAAATGAGGATATTCGGTGATACTTTTGGGA
GAAAGGGGAGAGGGAAGTTGTGGGGATGATACTTGTGGCGGAGGTGACGAGTGGAGCTGA
CATAGAAGCCATG
>CL244Contig3
ATAATTTTAAAATATGGATTGAGGAAAAAAATGATCACATTAACTAGAAACTGAAAAGGT
TTCAGCACAGTTTGTTCAAGCAAGAAACTCAATTTTGATGCTACCGATCTTAACAGCCTG
AGCGCCGTACCTGGGCACCAAAGTCACCACCACACTCTCATCATCTTCAGCACCCAAATC
CTCCAACAGGTCCGTTAACCCCAACCTTAAACAACTCTTGCTCTTTTCCTTCTGCTTATG
TGGCACACTCACAAAACTCCCAGCAAACTCGCTCTTGTCGGGTCCACTCAGTGCCGCATC
CTCATCCTCGTGCCGAATTCGGCACGAGGCAAGAAATACTCCTTGTTCTTTTTCTTCTGC
TTCTTTGTGTGTTTTTTTCTTGGTGCAAAAAATTTCACGAACAATGGCAGGAATTGTGGT
GGTTTTTGACTTTGACAAGACAATCATTGAGTGTGACAGTGACAATTGGGTGGTGGATGA
ATTGGGTGCCACTGATCTGTTCAATGAACTCCTCCCCACCATGCCTTGGAACTCTCTCAT
GGATAGGATGATGAAGGAGCTTCATTCACAAGGAAAAACCATTGAAGACATTATGGAGGT
TCTGAAAAGGACTCCAATTCACCCAAGAGTTGTGCCAGCCATTAAAGCAGCTCACGCTTT
AGGGTGTGATTTGAGGATTTTGAGTGATGCAAATCTGTTTTTTATTGAGACAATTTTGAA
GCATCTTGGGCTAGAGGAATATTTCTCAGAGATAAACACTAACCCAAGTTATGTTGATGA
AGAAGGAAGGCTTAGGATTTCACCTTGCTGCGATTTCACCCAATCTCCTCATGGCTGCAG
CCGCTGCCCTCCCAACATGTGCAAGAGTGTGATCATTGAAAGAATCCAGGCTTCTGTCTC
AACTGATGGGAAGAAAAGGTTAATCTATCTTGGTGATGGAAGTGGAGATTATTGCCCAAG
CTTGAAGCTCAAAGAAAGAGACTTTGTGATGCCAAGGAAGAACTCCCACTTTATGACCTA
ATCTGCAAAAACCC
>CL245Contig1
CTCTAATATATATTTGTGTGTGTGACAAAATCATGGCCCTTTACCCTAGTTGGAGTTGGA
GGGCTGTCGTTGCTTCTTTCTGCTTTTGCTTTCTTTCTTTATTTTCTCTTTCATCTTTTG
GACGACCAGCCACTTTTCTTCAGGACTTCCGAGTCACATGGTCTGATTCTCATATCAGGC
AAATCGATGGAGGGAGGGCCATCCAACTCGTTCTTGACCAAAATTCTGGATGTGGGTTTG
CCTCCAAACAGAAGTACTTGTTTGGGCGTGTGAGCATGAAGATCAAGCTCATCCCTGGAG
ACTCTGCTGGAACTGTCACTGCTTTTTATATGAACTCTGACACCAATACAGTTCGTGACG
AGCTAGATTTTGAATTCTTGGGGAACCGGACTGGACAGCCTTATACAGTCCAAACCAATA
TCTATGCTCATGGGAAGGGTGATAGGGAGCAAAGGGTTAACCTCTGGTTTGACCCTGCTG
CTGATTTCCACACTTACACAATCCTCTGGAATCATCACCATATTGTCTTCTATGTGGATG
ATATGCCTATAAGGGTGTACAAGAACAATGAAGCCAAAGGAGTCCCATACCCAAAGCTCC
AACCTATGGGAAGTGTTTTCGACGTTGTGGGAAGCTGATGATTGGGCTACTAGAGGAGGA
CTTGAGAA
>CL245Contig2
GATTAATTCCATAGACAAAGTCATGGCCCTTTACCTTAGTTGGAGTTGGAGGGCTGTCGT
TGCTTCTTTCTGCTTTTGTTTTCTTTCTTTATTTTCTCTCTCAGCTTTTGGACGACCAGC
CACTTTTCTTCAGGACTTCCAAGTCACATGGTCCGATTCTCATATCAGGCAAATCGATGG
AGGGAGGGCCATCCAACTCGTTCTTGACCAAAATTCTGGATGTGGGTTTGCCTCCAAGCA
CAAGTACTTGTTTGGGCGTGTGAGCATGAAGATCAAGCTCATCCCTGGAGACTCTGCTGG
AACCGTCACCGCTTTTTATATGAACTCCGACACCAATACAGTTCGTGACGAGTTAGATTT
TGAATTCTTGGGGAACCGGACTGGACAGCCTTATACAGTCCAAACCAATATCTATGCTCA
TGGGAAGGGCGATAGGGAGCAAAGGGTTAATCTCTGGTTTGACCCTGCTGCAGACTTCCA
CACTTACACTATCCTCTGGAACCATCACCATATTGTCTTCTATGTGGATGATGTGCCTAT
AAGGGTGTACAAGAACAATGAAGCCAGAGGAATCCCATACCCAAAGCTCCAACCAATGGG
GGTGTTTTCGACATTGTGGGAGGCCGACGATTGGGCTACCAGAGGAGGACTTGAGAAGAT
CGACTGGAGCAAAGCCCCTTTCTATTCATATTACAAAGATTTTGACATTGAGGGATGCCC
TGTGCCAGGACCAGCCTCATGTGCCTCAAGCACCAACAACTGGTGGGAAGGCGCTTCATA
CCAAGCCCTCAACGCCCTTGAGTATCGAAGATACAGGTGGGTTCGTATCAACCACATGAT
CTACGATTACTGCACCGACAGATCCCGGTACCCAGTAGCCCCACCAGAGTGTACCGCCGG
CTTCTAAGTGGCCTCCAATTGCCAAAAACAATGATTGTTTGTACGTACATCCATATATCA
TACTTGTTATCACCAACATGCCCTTGTACATTAACCTGTAATAAGAGCCATGCACAGTAA
AGGGTATATTGGGAAATATGGGAAATTCTTGTGCAAATGTAAGTGTTATATGTGGATGGA
AGACCGAGTCTGTTTTAGAAGTGAGCAAATGTCGATATCTATTAGTGGCTGTATGTGTGT
GTATCCAGCTCGCATTATTGTACCAATAAAGCTCCTGCGTTATTGTGAAAGGGATATGTG
TTTAATTTAAACCCTATCAGTTTTCGAAATATCG
>CL247Contig1
CGTGTGTACTTTTTCAAGAATGCTTTTGCAAGTACAAGTAGAAAACCAAGCTACGAGACA
TGGGCTTGTGATCATGGGCCTGTGATCTTGGTTTTCAACAATCGTGGACAATCATTATCA
TTCAACAATTTTATTAAAAAGAAAAATAAGAAGAAACAAAAACAATTTTTTAAGCTGACA
ATACTTAGCTGCCAATCAAACTATTGGCTTTTAACATACAAACTTACGGAGGCCAGCATG
TTCTGTTTTACGAGTTACAACCGGCATCTAGCAACATCTCAACTTAACCATGTGACCGGC
TTGAATTACGTCCATCAGTGACCGTTGGCAACCACACCGTTGGCATTGGTGGTGGCGGCC
GCATCCTTCTTGGCATAGAATCTACGGTACTTAGAGTCGACTTCGGTAAGATAGTATGTG
CCTGGAAGTAGAAGGCTAATGTCCTGGTTGGTCACAAAGTCTTTGCCTCCATACCTGTGC
TCCATGATCTTCATCACTTCAACAAACTTCTCGGGAGGGAACTCATGTCTTGCCTTCAAC
TTCTCTCCAACATTCATCACGGCTGCGATGTTCTCCAAGCTAAAGGGCTGTTGACCAGCA
TTGAGACGCAATGAGAACATGGTTGCAGTTGAGCCACTTCCATAAGAGAACAGTATCACC
CGCTTGCCATCCAAGGAGCTGTGCTTGTTGTGGAGGAGGGATACAAATGCCGCATAAAGA
GATGCAGTGTACATGTTTCCAACTTGCTTTGGTACCAAAGTTGTTGGTACAACCTTAGCG
TCGTATAGGGGCTTAGCGACTTGCTGGGATGCCTTTTCAAGATCCCGGCTATTGTAGCTA
TCATCACCAGGAAGGTCAGCAAATGGAGCCAGCTTTTCTTTACCCGCCTCATCGATGGAG
CTTGCATTCCTTACGGAGTCATTGAACACCAAACGAGCAAAGCTTTTTTGTACAAGCTTG
TTATAGGGAGAATGAAATACAAAGTACTCAGCATCAGCGATAGAAAATTGTTTACCTTCC
AATTTCTCATACTTTTTACATAATTCCTTGTAGCAAGAATCAAGAGCCTTCAGATAACAA
GTCTGAGAAAGCTTTCCGTCAACAACTGGATATTCACTAGCAAGGTCGGGCTTGTAAAAA
TCATATACGTGAGCCATATGACTTCCCCTAATTTTGCTCTCAAAAGCAAGAGGAGCATCA
GGTCCAATCAGCATGGCAATGGCAGCTGCTCCACCAGTTGGTCGTGCCGGTCCCTCTGCG
TAGACCGCGCTGTCAGTGCACACGACAAGTCCATAGCGCCCATCCCATGAGCTACTCTCC
ACCCAATTGACACAGTTGAATAAAGCTGCAGTTCCTCCATAACAAGCATTAGTTGAGTCA
ACACCTTCAATGTCAGTGTTACCGTGTTTCTCAAAAATTGTCATCAGGAAGGTCTTAATA
GATTTGCTTTTGTCGATCACGGTCTCACTGCCTACTTCCAGGCGACCAATTTGTTTTGGA
TCAATCCCATATTTCTCAAGAAGGGAGGTAACCACTGTCAAACTCATTGAGATGACATCC
TCCACCTCTGAACAAAACGCCATGCAATCTTGTCCAAGTCCGATTGTGTACTTCCCCTTG
CTGGCACCATCATGAGCCTCCAAGGCTTCCTGCTGAATACAGGTAGGGGGGAAGTAGATG
TCGACGGCGAGAATTCCGACGTTCTTGGCCATTTTCTCCGGCGTTCGTTCGAGTCACTCC
GACGAATCAGAATCCCTCGTCGAGCTGAGTTTAGAGAGAGAAAGAGTAGAGAGAGAGAGA
TGTGTGGAGGTTTGGAGGTGCTGTACAAATGGGAGGCTTCGCTGTATTTTATAGGGG
>CL247Contig2
CTGGAAGTAGGCAGTGAGACCGTGATCGACAAAAGCAAATCTATTAAGACCTTCCTGATG
ACAATTTTTGAGAAACACGGTAACACTGACATTGAAGGTGTTGACTCAACTAATGCTTGT
TATGGAGGAACTGCAGCTTTATTCAACTGTGTCAATTGGGTGGAGAGTAGCTCATGGGAT
GGGCGCTATGGACTTGTCGTGTGCACTGACAGCGCGGTCTACGCAGAGGGACCGGCACGA
CCAACTGGTGGAGCAGCTGCCATTGCCATGCTGATTGGACCTGATGCTCCTCTTGCTTTT
GAGAGCAAAATTAGGGGAAGTCATATGGCTCACGTATATGATTTTTACAAGCCCGACCTT
GCTAGTGAATATCCAGTTGTTGACGGAAAGCTTTCTCAGACTTGTTATCTGAAGGCTCTT
GATTCTTGCTACAAGGAATTATGTAAAAAGTATGAGAAATTGGAAGGTAAACAATTTTCT
ATCGCTGATGCTGAGTACTTTGTATTTCATTCTCCCTATAACAAGCTTGTACAAAAAAGC
TTTGCTCGTTTGGTGTTCAATGACTCCGTAAGGAATGCAAGCTCCATCGATGAGGCGGGT
AAAGAAAAGCTGGCCTCCGTAAGTTTGTATGTTAAAAGCCAATAGTTTGATTGGCAGCTA
AGTATTGTCAGCTTAAAA
>CL249Contig1
GAGAGAAGAGAGAGAGAAAGTATACGTGCGGATGAGAGAGAATCAGATGCCGATGGATCA
CCACTCTTCCTTTTGATATATAAAGGCTACCCGTCTCTTCCCATTTTTCCACATTCGAAA
CGCACAGACATATTTTCCTTTTGTTCCTTTGGACAATTTCTCTGTGATTTTCTCGGAAGC
CAAACGCTCTCAACGATGGCCGATCAGCTCACCGACGACCAGATCTCTGAGTTCAAGGAG
GCTTTCAGCCTATTCGACAAGGACGGCGATGGTTGTATCACTACAAAGGAGTTGGGGACT
GTTATGCGTTCACTTGGGCAGAACCCCACTGAAGCTGAGCTTCAGGATATGATCAATGAG
GTTGATGCTGATGGGAATGGGACCATTGATTTCCCAGAGTTCCTTAACCTGATGGCCCGG
AAGATGAAGGACACAGATTCTGAGGAGGAGCTCAAGGAAGCTTTCCGAGTGTTCGATAAG
GACCAGAATGGCTTCATTTCTGCCGCTGAGCTTCGTCATGTTATGACAAATCTAGGCGAG
AAGCTGACAGATGAGGAAGTGGATGAGATGATTCGTGAGGCTGATGTGGATGGTGATGGG
CAGATCAACTATGAGGAGTTCGTCAAAGTCATGATGGCCAAGTGAGGATTAATTGACCAA
AACTAAAGTTTATATAAAAACGTAAAAGGGAACAGAGCAGATAAGTTCAAAAGAGATTTT
CGTATCCATTAGGACATGTTCATTTGGTATTGCTAGGTTTTGGTTGGTTCATGTATGCAT
TATTTGCGGTACTGTTCCTTTAGTATCCTACTTGTTTGCTGTCTCTTCATAGTTCCTGTT
TGGTAGTGTGTTACGATACATTGGTATTCTGATTCTTCTCTTTGAAATCATGAATTTAAA
TCTGTTGGGTG
>CL249Contig2
AATCACCAATAAGCAGAAATATCAGATTCAACCAATTGTTTTAGGTTCGTGATTCAAAAA
GAAGAATGAAAATACCAACGTACCGTAACAGACACTACCAAATAGGAACTATGGAGAGAC
AGCAAACAAGTAGATACTAAAGGGACAGTACCACAGATAATGCATACAAGAAAATAGACA
GTGTGAACCAACCAAAACCTAGCAAGACCAAATGAACGTGTCCTAATGGGATACGAAAAT
CTCTTTATAAACTTTAGTTTTGGTCCTCACTTGGCCATCATGACTTTGACGAACTCCTCA
TAGTTGATCTGCCCATCACCATCCACATCAGCCTCACGAATCATCTCATCAACTTCCTCA
TCTGTCAGCTTCTCGCCTAGATTTGTCATAACATGACGAAGCTCAGCAGCAGAAATGAAG
CCATTCTGGTCCTTATCGAACACTCGGAAGGCTTCCTTGAGCTCCTCCTCAGAATCGGTG
TCCTTCATCTTCCGGGCCATCAAGTTAAGGAACTCTGGAAAATCAATGGTCCCATTCCCA
TCAGCATCAACCTCATTGATCATATCCTGAAGCTCGGCTTCAGTTGGGTTCTGCCCAAGT
GAACGCATGACAGTCCCCAACTCTTTTGTAGTGATGCAACCATCGCCGTCCTTGTCGAAT
AGGCTGAACGCCTCCTTGAACTCGGAGATCTGGTCGTCGGTGAGCTGATCGGCCATCGTT
GAGAGTGTTTGGCTTCCGAGAAAATCACAGAGAAAGTGTCCAAAAGGAAAAGGAAAATAC
GTCTGTGCGTGGGGTCCCTT
>CL251Contig1
ATCTCCCGTTGTTAACGGCATTTAAGTAGCAATTAAATTGAAAAGGATAAAAAAAAATTG
GGTAATTAGTTATATCTACATATTGAAAAGTAAATGCCAAATGGTTTACAAGCCAAGGGC
ACCAAGGGGCGTCTTTCCTTGCCCAGCTTCAAAGTAGAAAATGAGCATAGCCACCATAGC
AAGCCTTGCATGCTTAATCTCAGCCAGTTTCAGTCTCTCCAACTTTTCGCTGTCTGGAAC
GTAAACCCCGTCCTGGATGGAGCCGGCGAAGCCCAAGGGGTCGAAGAACTTGCCACCCGG
GTAGCCTTGCTCTCCGGTGGAGTTGGCAAAGTTCTCCGAGGTCTTGGACCAAGGTGTGGC
CCACTCGACGGACTGGGACTCAGGGTTGTAGAAGTCCACCCATCTCTTGCTTTCCACCCA
TCCCATGAGCAAGAGCTGAGTGCCGAGCAGTGAGCCGAAGGAGAAGGGTGAGATGGCACT
GGGGTCAGCTCCGGCTTCGAACCATGGGATACCACTCCAGGCCTGGCCAACAAAGATACC
AACGACTGCCGCCATTGCCCACCGGCCGTGGATGAGCTCCGCCTCTCTGTACCACTTGAG
GAACGCCGGGTCCTTGCCTAGTCCTAGTGGATCAAAACCGTAGTCACCTGGAAGCGAGCC
ATCGAGCCACTCGGGGTCGATGAAGTTGCCGCCGCCTTTAACCGCCGGGATCCAAGACTT
CTTTGCCGCAGCAGCAACCACAATGAACCTCTTAGGAGTAGGAGAAGCACCGCCAACCTT
GCTTCCAACGGTGGCAGCAGAGAGCAAGGCCTGACTTCTCTTGCCTCCACATAAGAAGGC
CGCCGAGTTCAACCCGTTGAGCACTGCACCGGTGGTTGCCGCCATCTCTCTCTCTCTCAC
TAAGCAAAAACAGAGACTCAGAGAGTTTTTCTGGTGGCAAATGAATGTTTGAGAGTTGCT
TGGGAAGTGGTGTTTTATCACCATGAGTTTTAGAGAGAGAGAGAGAGAGAGAGAGAATGA
GAGAGTGG
>CL254Contig1
ACCGAGACAGTATCGAGTCTTACCTAGATCTTTCATCTCAAATTCCGACTTCAGGTGCGT
GGCAGTTCTCGCGAGCTCTTCAGGAGTTTCGATAAGATTCATGTCATCGACATATACTGC
AACAATCGCAAATCTGGAATGTGACTTCTTAATAAACACACAAAGGCATAGTTAGTTGTT
CACATATCCCTGACTAGTCAAATACTCACTTAGATGGTTATACCACATTATTCCAGATTG
CTTCAAACCGTAGAGTGAACGTCTTAATCGAATTGAGAGCGTGTTTTGGGGTTTGGAAAT
ATTTGAGCTAGTCAATGTAAGTCCTTCAAGAACTTTCATATAAATTTCTGTATCAAGATC
CCAATAAAAATACGTAGTTACTACGTCCATCAGCTGCAAATTCAGTTTTTCGGAAACTAC
CAAACTGATAAGGTAGTGAAAAGGAATCACATCCATAACGGGTGAATAAGTTTCATCATA
GTCAATCCCGGGGCGTTGTGAGAAACCTTATTCAACAAGACGAACTTTGTGACGCACAAT
TTCGTTCTTCTCATTACGCTTCCGAACAAAAACCCACTTGTAGCCAACAGGCTTCACATG
TGAAGAAGTAGGAGTTACAGGTCCAAACACCTTACATTTCGCAAGCGAATCGATTTCAAC
TTGAATTGCTTGTTTCCAGTTTGACCAATCAATTCTACGTCGACATTCGTC
>CL254Contig2
ATTCGTAGGGATAGAATAAGCCCAAATCCGTAGTACCCTTAAGGTAACGGAAGATGTCTT
TCACGCCAGTCCAATGTCTGCGTGTTGGTGCATTGCTGTATCTTGCCAAAAGATTAATAG
CGAAGGAGATGTCGGGTCTAGTGCATTGAGCTAAGTACAATAAAGCGCCTATCGCACTTA
GATAAGGAACTTCAGGCTCCAAAATCTCTTCATCATCCTCCTTCGGACGGAAGGGATCTC
GCTTTGCATCTAGCGTACGAACGACCATAGGAGTACTCGAAGACTTCGCTTTATCCTCAT
TAAAACGGCGCAACACCTTATGGGTGTAGTTCGATTGATGTACTAAGATTCCATCCGAAC
AATGCTCTATCTCGAGAACCGAGACAGTATCGAGTCTTACCTAGATCTTTCATCTCAAAT
TCCGACTTCAGGTGCGAAGCAGTTCTCGCGAGCTCTTCAGGAGTTCCGATGAGATTCATG
TCATCGACATATACTGCAACAATCGCAAATCCGGAATGTGACTTCTTAATGAACACACAA
GGGCATAGTTCGTTATTCACATATCCCTGACTAGTCAAATACTCACTCAAACGGTTATAC
CACATTCTTCCGGATTGTTTCAAACCGTATAGTGAACGCCTCAGCCGAATTGAGAGCGTG
TTCCGGGGTTTGGAAATATTTGAACCAGTCAATGTAAGTCCTTCGGGAACTTTCATATAA
ATTTCCGTATCAAGATCCCCATAGAGATACGCGGTTACTACGTCCATCAGCTGCATATCC
AGTTTTTCGGAAACTACCAAACTGATAAGGTATCGAAAAGTAATCACATCCATAACGGGT
GAGTAAGTTTCGTCATAGTCAATCCCGGGGCGTTGTGAGAAACCTTGTAACGCACAATTT
CGTTATTCTCATTACGCTTCCGAACGAAAACCCACTTGTAGCCAACGGGCTTCACATGTG
GAGAAGTAGGAACTACAGGTCC
>CL255Contig1
TTCAAGACCTCCGATTCTAATCCGATCGACTAGATCCGGTCACATGATCAAAGAACTATT
CATGAAGAAGAAGAAGTTCCAGCCAATTTTTTTTTTATAAGGAAGCGCTTGATCCGGGCC
TTATTTTAATTTTAAAGGGCTTCGAAATAAAAGGAAGATCCTGGGATCAAAGCGGACGTT
CTCGATTTCCATGGCCGATTGCATCCCGAGGACTTTCTTGATTGGCTAAGTAGCGCGGAG
AAGTTCTTTGATTGGAAAGAACTATCCAAGGTGGTGTGCGAAGGTTAAATTCCTGAGCAC
GGGTCATGCCTCAATTTGGTGGGATCAAGTCCAAGCAAGGCGTGAGCAGAAAGGCAAAGG
GAAGTACATGAGACAATATGCGATCGAGGTTGCGGGAGAAATTTCTACCCTCCGATTAGG
CCCAAAGCTTGTTCCAAAGGTTCCACTTCGCTTTAAAGGATAGGGGGGAGAGAAGCATAC
TAGAAAGCCCCTACTCCTATAACAACTTGCGGAGTTCTGCCAATTGTTTATTCGCAACGG
CTTGAACGAATCCGACGAAGAATCCCTTGCTTGATAGGGCTTGAGGTTAGAAATCCAAGA
TGAAATCTCGATGCATCAGATGCGGAAAGTGGCCTATCAACTAGCTCTAAAGGCCGAGGA
AAGGCTAAAGAGAAGGACCACAAGGAGGCACCGAAGGTGATAGGGGATCGACCTCTACCA
TCGCGCGAGGAAAGAGGCCCCTTTTCCCTTCCCTCAATATATATGGCGCGCTTCACTAAT
ATAATGCTCAAGTAAAGGCTCCATCCTACTCGTTGCCCAGAGCCTTTACTTGAGCATTGT
ACAAGTGCTTAAGGCTCCTTCGGGCCATGACAACAAACAACTTTTATATAAGGCAGGGCT
TGGAAGCAAGCTACCAGCGCCTATCGGCGAGAACTAGGCTTGGTTAGTAGTGCCCGCCCA
TTCTGTCTCGTCCGCCTGCCGGCCCATGAATTCTTCAGATCGGGCCGGCAGGCGGGGCGG
ACGGGGACCGTCGAAGAAGTGCCTCGACGCGCCGCAGCCACTACTTTGACTCCTTTTATG
CAATTATGAACTCCACGGAACTTTCTCAATTCCAACGCAACTTATCCTTTTTGAGCTGAC
GTAACAAACTACGCGAGCCTCCCGACGAAGCCAACATAAATCCTATCCGAATAAAAAAAA
TAAAAGGCAGTTCCATTATGGTGGTATACCAGCCGCCTGCTCTGGAACTTCCAGTTCCAA
TCGAAGCATATAGATCCGTAAATGGATTTGTATGTATAGCCACTTCAGTCGTGCTCGTCG
TTTCTCGAAAGTATCTTTTTTCTGGGAACATGGTCAACCAGACATTATTATGTTCGCGAC
TCTTCATCCACCGATGAAGAAAATGCTCCAGTTTTCCGTTCTTATATGAGGCCGGAAGGT
TTATTAGCAACAGGCCAGCGCGAAGTGATTCATCATACTCAAACATGAGCCGATCGTTCG
TTAGGGACGGTTTATAGATCATCAAATTTCCACAAATGGAATGAGAAGTGGGCCCATGTA
AATGATCGAGACCTCGCAAACAACACCGCTCCTTCCCCATATGGAGTTCGGAACCCAAAG
GCAATCGTTGAGTGAACTGTATCTTCTTTGTGTTAGTTGACCTAAGCCGCACCATTACTG
CTGGGGTAGGGCTCGGCCTCCGAACCGTACGTGGGACGAGTTTCTGCCTCATACAGCTCG
GGCCGAAGACCGGGGGGAGTTTAGGAGAGATGGGGAGACCCAACCCAGCATCTGCCGAGC
GGGGC
>CL257Contig1
GCAGAGAAGAAACCACCAAACCCTAGAGTCACAGAACCCTCTGAAAAATGCCGGCTGGAC
ACGGTCTCCGTTCCCGGACTCGTGATTTGTTCTCGAGGGCCTTCAGGAAGAAGGGGTACA
TCCCGCTCTCCACCTACCTCAAGACCTACCGGATCGGCGACCATGTCGATGTCAAGGTTA
ACGGCGCCGTCCACAAGGGTATGCCTCACAAGTTCTACCACGGCCGTACCGGTCGCGTCT
GGAACGTCACCAAGCGCGCCATCGGTGTCGAGATCAACAAGCAGGTCGGAAACAGAATCA
TCAGGAAGAGGATCCATGTGCGTGTGGAGCATGTGCAGCCATCAAGATGCACCGAAGAAT
TCCGTTTGAGGAAGATAAAGAATGATCAGCTGAAGGCCGAGGCTAAGGCAAAGGGTGAGG
TCATTAGCACCAAGAGGCAGCCAAAGGGACCCAAGCCTGGTTTCAGGGTGGAAGGTGCCG
TCATGGAAACCGTTACTCCCATTCCTTATGATGTCGTCAATGATCTTAAAGGAGGGTACT
AGGTTTAATTTCCGTTTGCTTTGGTCAATTCAAATGTTTCCGTAGTTTCGTTTTACAAAT
TTTTGAGCGACTTTGATGTGCCGCAGTAGAGACTGCTTGGATTTTTGTCTTATGATATAT
GTTATGTTTTCAAGTACAATTTTATGCGAATGTGGAAATT
>CL257Contig2
AAAGTAGAAATTATAATTTATTAACACAAGCTACAGGTTTAAGACTTGTTCAATTAAGCT
ATGCTAAGTTCAGCTAATCATGCTCCAATAATTTAAACCCACAATCCAAAATTCAAACCT
TATGCTTTTCTTGCACTTTCTATGCAAACCAAAGAGAAGAATTCATAAAATTCAGAGCAA
CCTTAAACAAGGCCAACCGATATGGAAGGCATGGAGAGAATTGTAAGCTGAAGGGTCACA
CTGGAGCTCTTCACCCTCCTCGAGCTTGTCCACTCCCGGTTGCTATACCTTCGCCGGCAT
CGACGGTCCCGAAGAGGAAGAAGACGCATCTCCTTTCTTTGAGCCCTTGGCCTTTCTTTT
GGCTTTCTTAGGGTTCTTGATGTTTCTGATCATTTCTGATTCGGATTTCCTGAAACCAAC
ACCCAAACCCTAGAGACGCAGAGGCCTCTGAAAAATGCCGGCTGGACACGGTCTCCGTTC
CCGGACTCGCGATCTGTTCTCGAGGGCCTTCAGGAAGAAGGGGTACATCCCACTCTCCAC
CTACCTCAAGACCTACAGGATCGGCGACCATGTCGACGTCAAGGTTAACGGCGCCGTCCA
CAAGGGTATGCCCCACAAGTTCTACCACGGCCGTACCGGTCGCGTCTGGAACGTTACCAA
GCGCGCCATCGGTGTCGAGATCAACAAGCAGGTTGGAAACAGAATCATCAGGAAGAGGAT
CCATGTGCGTGTGGAGCATGTGCAGCCATCAAGGTGCACCGAAGAATTCCGTTTGAGGAA
GATTAAGAATGACCAGCTGAAGGCCGAGGCTAAAGCAAAGGGTGAGGTCATTAGCACCAA
GAGGCAGCCGAAGGGACCAAAGCCTGGTTTCAGGGTGGAAGGTGCCGTCATGGAAACCGT
TACTCCCATTCCTTATGATGTCGTCAACGATCTTAAAGGAGGTTACTAGGTTTAATTTCC
GTTTGCTTTGGTTAATTCTGATGGACTGGCCGCTTAATCAAATGTTTCCGTAGTTTATTT
TGACAAATTTTTGATTGACTTTCATGTGCTGCAGTAGAGACTGCTTGGATTTACGTCTTA
TGATATATGTTATGTTTTCAAGTACAATTTTGTGCGAATGTGGAAGTTATCTTCGGAGTT
ACCTACAATCTAT
>CL259Contig1
CAACTCCACAGCCTTCGACCACTCACCGCAAGGGCAAGAGAGGCAAAGGTACTAGGGCTC
ATGCCCGAAACAAAGTTTATCTTACCAAAGGGGCGCCATTACGACGATGTTGAATGTCAG
GCACAGCTCCAAATACAGCTATTACCCTCGCATCAATCCCAGGAGCGAAGTGGCTTGAAT
CGATAGAGAAGAGGGCTCGAAGGTTTTGTTATGAGTTTTGTTGCTTTTGGTTTTCATTTT
CTAAGCTTGAAGGTTTTGAACTCCCTTTCTGTTCACCATATTCATCTAGGCAATCTGATT
CCGCGATCAAGGTTCAGAAGGACCATCCGATGCAACTAACTTGAAGGCTATTGAACCTAA
ATAAAAGAGTGGGTAGGGACAGCCAATGAAGCAACAGACACCCAGCGGAACCTTTCTTCA
CTTCTTCGCTGCGCTCAGAACCTCACCCTCGCGATGAACCCCTATTGACGAAGCTCGATT
ACCCTATTGATAAAGTGCATTTTTAGCTATGCAACTGGTAAAAATACATCATCTGAAAGA
GATAGAAAGAACAGATGCAAGCAAAAGCATAATACAGAGGGAGAAACACAATAGGATAAC
GAAGGCACCCACCAAAGGCGGTGTGACGTGTTGAGGCGGATTGGAGCGCTTTCTCTCGAG
CCTGTTTGGCCGCTGAGCAAGTCAAGGAAGTGGGCGATATGTAGAGGTTAGAGCTTTTGG
GCTCGAGCTGCTATGCTTTAGCCTATCAACAAGGCAAAGCTGACTAATCGACTCGATCTT
TATCGTAATCGTATAAAGGCCTCGCGTCAGATATTGGTTGCGTTGATCGGCGGCTTGCAA
CATCACATCTGGAACGACCGATCTATGAATCTATAGCTTTCCGCGTAGAAAGACGTCAAG
AAAGCTTGAATAAGAATAGTTGATTCAATAGCTGCGGTTAGGCCTTTAGACTCTTCCTAC
TGTCAAGCTACTACAGGCACCCTCTCATAGCCATCTCTTTAGCATCCTAGCCCAAAGCAT
CATGGGTGAAAGCGCAATCACAACTGTCTAATCTCGTGGTTCGCAGTACTTGCTTTATGC
CTTTCCTTCTTACTTTCCTGAGCGAGGAAGGGAATCGCTACTTCGGATGCAAGGTTACCA
GATTCATCTTCGGATTCTTCAAAGGATGTGGCCGATGTAGCATATGAAAGAGAAGAAGCT
CTTGGTCTCAGCTGAGTGAAACTGTCCCTACCCCGCAAATTGCGAATGAAGTTTGCCAAG
AGGTTGAATAGGGACGTACTTACGTACCTTT
>CL260Contig1
ACGAATTCGGTACGAAGCTTATCCCCACCCGCATCATCACTCTCTCTCTCTCTCTCTCTC
TCTCTCTCTTCATATATCTCGCTCCTCTGCATTTCGTTTCTTCAATCTTCTTCTCTCTCA
AATTTCTCTGCTGGAACGAAGTGAAAAGACTGAAAAGGGCTTCAATGGCGAAATTGGTTC
TGCTAATTGCTCTGTGCGTGCTGCCGGCTCTGGCCGCCGCCACGCGTCCCATGAAGACCC
CGTTCACGGTGGAGGGGAAGGTCTACTGCGACACTTGCCGCGCTGGGTACGAGACCAAAG
CCATCACCTACATTGCCGGCGCCAAGGTTAGACTGGAATGCAGAGACAAAAGCAGCATGG
CACTCGTGTACACCAAAGAAGGGACAACCGACTCAGCTGGTTGCTATAAGATCCCGGTCG
CAGAGGACCATTTGGACCAGTTCTGTGATGCAGTCCTTGTTAGCAGCCCTCAGAAGGACT
GTGCAACAGTTTCCCCGGGGCGTGAGCGTGCACGGGTCATCCTCACCGGCTACAATGGCA
TTGCTTCATACACCCGTTTTGCCAATGCAATGGGGTTCATGAGGACCGAGGCCTTGTCTG
GTTGCACCCAGATTCTGAAGGAACTGCAGGAGCTCGACGTGTAGATGTCGGTTTGAGTTC
CTAGTTTGTGTCTCTACTTTTTAAACCTTGCTTGGTTCACGCTGCTAATGTTTGCTGTTG
TTTGATGGCTTGTTATCTCAACACCTAGTGATTTCTTGATTTATTTGCTGTACTCTTTAA
ATTTTATTTCATGGTCTCTTCTGGACTGGATAATATGGTTTCTGTTATATATATATATAT
ATATATATATATATATATATTAATAATTGATTAAATTGATTTTCTCCAATGT
>CL262Contig1
ACCTCCCAGCCCACATCACTCACTGTTCATCACTGACTTGAGTGGCTGAGCTCTCCACAA
CCACCATGGCTGCCTCCACCGCCGCCCTCATCTCCTCCGTCCCCTCCCGCGCTTTCTCCT
GCACCAAATCCACCCCTCTCGTCGCCGCCTTCTCCAAACCTATCTCCCAAACCCTAAACT
TCCCCAAATCCATCCACGGCCTCCGCCTCCCGCGCGTCGCCCATTCTGCCTCCCTCCCCC
GCGGCGACTCCCACACCCGCAAGTCCTTCATCGTCAAAGCCTCCGCCGGCGAGCTTCCCC
TCGTCGGAAATGTTGCTCCTGATTTCGAAGCCGAGGCTGTTTTCGACCAAGAATTCGTCA
ATGTCAAGCTCTCTGAGTACATTGGGAAGAAGTATGTGATTCTCTTTTTCTACCCATTGG
ACTTCACATTTGTTTGTCCTACAGAAATCACCGCTTTCAGTGACCGTCACGCAGAGTTTG
CGGAGCTCAACACAGAAATCTTGGGTGTTTCAGTTGACAGTGTGTTTTCCCACCTTGCAT
GGGTCCAAACCGATAGGAAGTCTGGCGGTCTTGGTGACTTGAACTATCCATTGATCTCCG
ATGTCACCAAGTCAATTTCAAAATCGTATGGTGTGCTGATCCCAGATCAGGGAATCGCTT
TGAGAGGACTCTTCATTATTGACAAGGAAGGCGTCATTCAACACTCCACCGTCAACAATC
TTGCCATTGGCCGTAGTGTAGATGAGACTAAGAGAACGCTCCAGGCCTTGCAGTACGTGC
AGGACAACCCCGATGAAGTTTGCCCTGCTGGGTGGAAGCCTGGGGAGAAGTCCATGAAGC
CAGATCCCAAGGGCAGCAAAGAGTACTTCTCCGCAATATAAAGCTAGTACATTGCATATC
ATTATCCATGTCGGATTCAAATAGGGAGGTGTAAACGAGTTTTGTAGTTGTGTAATCTCT
TTTTTCAGTCCTTGGTTATTTTGAGCATCAGCATGTCACAATAAAACCCAATCGATGGGG
CTTGCATGACACGTTTGTTCAGCGTATTCAAGCATCATACAATTTCGTTCATCGCTTTCT
CTTTTATCGTGTAAACAGGCCGAGCCTCTGTAACTTTATGTGATCTGAAACTTGTAAGAT
GGAGAGAATAATCATCATTCCTCTTCT
>CL262Contig2
CTCTGTCCCCCAACCCTTTTCTTTACCTCTCACCGCACATCACCCACTATTGGTCACTGA
CTGACTTGAGTGGCTGAGCTCTCCACAACTACCATGGCTGCCTCCACCGCCGCCCTCATT
TCCTCGGCCCCCTCCCGCGCTTTCTCCTCCTCCAAATCCACCCCTCTCGTCGCCGCCTCC
TCCAAACCCATCTCCCAAACCCTGACCTTCCCCAAATCCATCCACGGCCTCCGCCTCCCC
CGCGTCGCCCATTCCGCCTCCCTCTCCCGCGGCGGCTCTCACGCCCGGAAGTCCTTCGTT
GTCAAAGCCTCCGCCGTTGAGCTTCCCCTCGTCGGAAATGTTGCTCCTGATTTCGAAGCC
GAGGCTGTTTTCGACCAGGAATTCATCAAGGTCAAGCTCTCTGAGTACATTGGGAAGAAG
TATGTGATTCTCTTTTTCTACCCATTGGACTTCACGTTTGTTTGTCCTACAGAGATCACC
GCTTTCAGCGACCGCCATGCTGAGTTTGCGGAGCTCAACACAGAAATCTTGGGTGTTTCA
GTTGACAGTGTGTTTTCCCACCTCGCATGGGTCCAAACTGATAGGAAATCTGGCGGTCTT
GGAGACTTGAAATATCCACTGATCTCTGATGTCACCAAATCAATTTCAAAATCTTATGAC
GTGCTGATCCCAGATCAGGGAATTGCTTT
>CL265Contig1
AGTGGTGAAGAAGGATCACCCCGACAGTAACTATAAACTTGCTTTTGATGGTTTGCTCTG
TAAGGTTTACGCCATCAATGATGCACTTTCGGCCGAGGCAGCAGCAGAAGATTACGAAAC
CTGTCTTAAACATTTGGTCCAGCGCAATGTGATTGCCACTTCAAAAGCTACTGGATTTCC
AAAGTTTGATCTCATACTTCTGGGTATGGGTCCAGATGGACATCTTGCTTCTCTATTCCC
TGGTCATGCGCTTTGCAACGAGAAGACGAAATGGGTGACTCACATTATGGACTCCCCAAA
GCCACCTCCACAGAGAATTACTTTTACTTTTCCGGTGATCAACTCTGCTGCATACAATGC
AATGGTGGTGACAGGCCATGACACAGCTGATGCCGTGCAGAAAGCACTCGGAAATATTCA
GCATCCTGATA
>CL265Contig2
CGCAGCCAATACCTAAAGTAAGCCCGGGTGCGCACTGCGCATGGCCTCCGTACGCTCCCC
GACCCGTCTTTCCCTCTCACTCGGCACGACTCTCTCCTCATCGCGTACATCTCGCGCGCC
GGCGATAATCTTATTGCGATCGGCGACAAGATCTCTATCCCTCTCGATTAAACCCGTTCG
CTTGAATTTCAAGAACCCAATTTCCGCATCATCGGCATCATCGGCGGCAGCAGAGATGGC
TGGTCAGTGTCAGAAGAAGGTGGAGAAGTTTCAGACGGCGGAGGAAGTGGCGGTGCGTCT
GGCGAAGTACACCGCCGACCTGTCGGCCAAGTTTGTGAAGGAGAGGGGAGCTTTCACCGT
CGCTTTGTCCGGCGGCTCTCTCATTTACGCGCTCAGGAAATTAACAGAAGCGCCGTATAA
GGATACAGTGGAGTGGGGGAGATGGCATGTGTTCTGGGTGGATGAGAGAGTGGTGAAAAA
GGATCACCCCGACAGTAACTATAAACTTGCTCTTGATGTTTTACTCTCTAAGGTACCGAT
TCCCCCTGGCCAGGTTTATGCCATTAATGATGCACTTTCAGCTGAGGGAGCAGCAGAAGA
TTACGAAACCTGTCTTAGACATTTGGTTCAGCGCAATGTGATTGCCACTTCAAAAGCTAG
TGGATTTCCAAAGTTTGATCTCATTCTTCTGGGTATGGGTCCGGATGGACATCTTGCTTC
ACTATTCCCTGGTCATCCGCGTTGCAACGAGAAGACAAAATGGGTGACTCACATCGAGGA
CTCACCAAAACCACCTCCAGAGAGGATTACATTTACCTTCCCAGTGATCAACTCTGCTGC
ATATAATGCAATGGTGGTGGCAGGCGATAATAAAGCTGATGCCGTGCAGAGAGCACTGGG
AAACAGTCAGCATCCTGATACTTTGCCTGTTCAGTTGCTTGCGGCTGAAGACGAGCTAAC
TTGGTTCTTAGACCAGGGTGCGGCTTCCAAGCTGTAGGAGCAGAATGTCGTTGGCTTTGC
AATTCGTTGCACTTGCATCTGATGTATTTGCTATTTACATGTCGATGTCGATGTTAACGT
GTTTTGTGTTCAATAATTTAGACAGAAATCACTCTGATTCGCTGCTTAACAAGAACTGGT
GACCTTTTCGGTCCTCTTTGATGCATTTTTCAGTAACGGATACAATTTTCTTGT
>CL265Contig3
CCACTACCTAAAGTAAGCCTGGTTGCGCACCGATTAAGGCCTCCATATATTCCCGCCGAC
CCGGCTTTCCCTCTCATTCCGCACAACTCTGTCCTCATCGCATACATCTCGAGCGCCGGG
AATAATCTCAATCCGATCGGCACCAAGATCTCCATCCCCTCGATTAAACCCGTTCGCTCG
AATTTCAAGAACCCAATTTCCGCATCATCGGCGTAGGCAGAGATGGCGGGCCAGTGTGAG
AAGAAGGTGGAGAAGTTTCAGACGGAGGAGGAAGTGGCGGTGCGTCTGGCGAAGTACACC
GCCGACCTGTCGGCCAAGTTTGTGAAGGAGAGGGGAGTTTTTACCGTCGTCTTGTCCGGC
GGCTCTCTCATTTACACGCTCAGGAAATTAGCGGAAGAGCCGTATAAGGATACGGTGGAG
TGGGGGAAATGGCATGTGTTCTGGCTGGACGAGAGAGTGGTGAAGAAGGATCACCCCGAC
AGTAACTATAAACTTGCTTTTGATGGTTTGCTCTGTAAGGTACCGATTCCCCCTGGTCAG
GTTTACGCCATTAATGATGCACTTTCGGCCGAGGCAGCAGCAGAAGATTACGAAACCTGT
CTTAAACATTTGGTCCAGCGCAATGTGATTGCCACTTCAAAAGCTACTGGATTTCCAAAG
TTTGATCTCATACTTCTGGGTATGGGTCCGGATGGACATCTTGCTTCTCTATTCCCTGGT
CATGCGCTTTGCAACGAGAAGAAGAAATGGGTGACTCACATTATGGACTCCCCAAAGCCA
CCTCCACAGAGAATTACTTTTACTTTTCCGGTGATCAGCTCTGCTGCATACAATGCAATG
GTGGTGACAGGCCATGACACAGCTGATGCCGTGCAGAAAGCGCTGGGAAATATTCAGCAT
CCTGATACTTTGCCTGCTCAGTTGCTCGCAGCTGAAGACGAGGTAACTTGGTTTTTAGAT
CAGGATGCAGCTTCCAAGCTGTAGGAGCAGAATGTCGATGCGATGCACTTGCATCCAATG
TATTTCCTATTTACATGTCGATGTTAATGTGTTTGTGTTCAATAATGTAGGCAGAAATCA
CTGTGATTCGCTGCTTGCTTTTCTTGCTAGTAGTAAGAACTCGTGACCTTTTTGGTCCGC
TGTGGTGGCAATAAGAACTGGTGACCTTTTGGGTCCTCTGTGATGTATATTTCAGTAGTG
GTAAAGCTACTATATATTCTGCTGCACTCCGTTCCCTCGTACCACGGCGGTTGTTTAACC
GTCGGCGTTGGAAAAGCACCTTGCCGCAGACACAGTCTGGTTGTTTGTTTAGATTGCATG
CAAGTAAGTTTGTCTTAAGTGGGCCTCAGCTCTGAAGTAGTAAAAGCATGTTTCGAAAGT
TGTTTGATATTGCTTAGACTAAAAATGCTTGTAACTCGTTTGGATGTGCTTTTAAAATAA
TTGAAAACGTTTTTGGTGAAAAAAAA
>CL266Contig1
TGATGCAAGTGTATCGAATCCAATAACAGATGCCTTGAGGCAAAGTCAACACATACTTAA
CAACAATCCAGGATAATTTGGAAAGATATTTCTGTTAAGTAGAGAGAATAATTCGAGGAT
AACATTGTAACTATATATAGGAGTAATGCAAGGTGGACCAATTTTTTAGTCTAAATTCAC
AATAATTCTTACTTGTAATTGAGAGGTCTTAAGTTCAGTTTTCGCATAAAGCAAACTTCG
CACTGAGGCTTGAATCATTCACCAACCCAATAATATCGTTCGTTCAAAAAAAAAAAACCA
AAACATCAGAAATAAGAACTCCAGTAATAATCCAATCATCAACTACCCATCATATGATTT
ATGAACTTTAGTCTAAATAGTCGGTCTTCCAGGCATTTTCCTATAGACAGTTAGGGTTTC
TTAAACTCCCTTTTACCTAGGAATCAAGTGAAACAGTTTGAATAACATAATTCAGAGAAC
TGACAAAAAAACATTATTATGCATGTCTACCAATCCTCATGTACCCAGTTACATTGGATT
ATATCAATCTATAATATTAAGCCCATATTAGATAATTGGACTTCAAATACGATTAAACCC
ACATTAATTTGAAGTAAATTGAGCGTGAGGCGAACTAATGGTGCATAATAATTAGGGGTT
TTCCGTTTAACTGGGGTTAATATAGTAACAGATGCATATCAATGGAAATAGGCAGTCAGA
TAATACCTTTGGCGGTGAGATATGCCGTCGTTGATGTGCTGAATCCGTGTTCGAATGCGC
AGGCAGTAGAGCTAAAAATAAAACACAGCACAAAAGGAAGGGACACACACAGAGCACACA
CCACACACCGGAGGGGAGACCCTGGGCCAAAAAACACCCCATGCTGTCTCCCCTTAAAAC
CAGAACTCTTTGTTTTTTTATTCAGATTTTTTGACCTGCCATGCAAGCGCACCTGCCATG
GCAAAGGCCGGATGACAAAGATCGGTCCAGGACTCATCTCTTCCACCGAGCCTTTCGTCC
CGACATCTCTTACATCCGTGCAAACCCAAATCCACCCAAAAATACCCCAGCTTTCACCTT
CCCCAATCATCATATTACAGTTATAGCTTTCGATTAACCAATATACATGAGTTTGCGCCC
TTCAGCCGCAAGGAGAAATCAGATCTGCAGATGTTGAAACGATGTCGATCCAATTGATCT
CGGAAATTTCAAGGCTTCGAACCTCCATCGGTGTAAGAGATCGGTATATGCATCTTTAAA
ATCTGAATCAAAGAACACAAGCACAAGCTGGTCAAACCAGCAAAACTCCAAAAGCATCTC
AAACCATCTTCACAACCCAAAACCACCATCAACGGGTAGATCCGAAGCCGATCTACACGA
ATCCGGAAGAATCAGACGAAGATAACAATCCATGCAGAGAAGATCTGCAGAAAAAAGAGG
AACTATAGAGTTGTGGAGGGAGGGAGAGGGAGGGAGAGAGAGAGAGAGAGAGAGAGAACA
TATGGTGGCG
>CL268Contig1
GTGATCTCTGTCCAATCATAAGAAAAGATCTAGTCCAAACTCCTTTCTATTTTCTTCGTT
AGGTTACTCCCAACAAGTCAAAAGCCAATTCCATGGCTAGCTCATTGGCCATTTTTGGTG
TGGTCATGGCGTTGGGAATGTTGAGTTGTGGTGCTGAGGCTCGTGCCTTTTTTGTGTTTG
GAGACTCACTGGTCGACAATGGCAACAATAACTACTTAGCCACCAGTGCTCGTGCCGACT
CTCCTCCTTACGGCATTGACTATCCCACCCGTCGACCCACCGGCCGTTTCTCCAATGGCC
TCACCATTCCTGACTATATCAGTCAGAAGCTTGGTGCAGAACCTACATTGCCATACTTGA
GTCCACAGCTCACAGGGCAAAAGCTACTAGTTGGTGCAAACTTTGCCTCTGCTGGCATTG
GAATTCTTAATGACACTGGGGTTCAGTTTGCAAATATAATCAGAATGCCATTGCAATTGC
TAAACTTCCAACAATACCAGCAAAGGTTGTCTGCCCAAATCGGACCTCAACGGACCAAAC
AGCTCGTAAATCAAGCACTCGTCCTCCTCACCGTCGGTGGCAACGATTTTGTCAACAACT
ACTACCTAGTGCCTTTCTCCGCAAGATCTCGCCAGTTTGCTCTGCCAGACTATGTCAGAT
ACCTCATTTCTGAGCTCCGAAAAATTCTCTTGAAAATGTATGATCTCGGAGCACGAAGGG
TTTTGGTGACGGGGACAGGACCGCTAGGCTGCGCGCCTGCTGAATTGGCCATGAGAAGCA
GGAACGGAGAATGTGCAGCGGAGCTGCAACGAGCGTCGGCTCTGTACAACCCACAACTCA
TTCAGATGCTGAGATCAGTCAACAGCCAACTCGGTTCTGATGTCTTCGTTGCTGCCAACG
TACAGGAGACCCGCAATGACTTCATCAGGAACCCTCAAGCATTTGGATTTACTACATCAA
AGGTTGCATGCTGTGGGCAAGGACCTTACAATGGCTTGGGGCTGTGCACAAGAGCTTCCA
ATTTGTGCCCGAACCGCGACCTATATGCTTTCTGGGATGCATTTCATCCGTCCGAAAAGG
GGAACAGACTGATCGTTGAGAATATTTTGACAGGGGATGAAAAGTACATGTACCCCATGA
ATCTCAGCACCATCTTGGCTTTGGATTCCAGGACCTAAGACATATTTCCATGTGAAACTA
ATATTTATGTGTACTACTTCCATTTGAAACTATATTTATGTGTACTAGATTATGATCAGT
GTTGAATGCCAGTACCATCTACCATTTATGTTTGTGCGTCGCTGGGATGTCTAGTGATTA
AAAACTGATTGGCTTCCCAATTGCTTTCTAGTTTTTGTAATGGTTTGATTTGCAAGATTT
CCCCCAAGGTGATAATGTCAAACTTACCAACTTAAGTACAATCATCTTTAATTTACATTC
AAAAAAAAA
>CL268Contig2
TCACATTTAACACATATCATGATCTAGTACATATAAATATAGTTTCAAATGGAAAGACAG
ATAAACATATGTCTTAGGTCCTGGAATCCAAAGCCAAGATGGTGCTGAGGTTCATGGGGT
ACATGTACTTTTCATCCCCCTGTCAAAATATTCTGAACGATCAGTTTGTTCGCCTTTTCA
GTTGGATGAAATGCATCCCAGAAAGCGTATTGGTTGCGGTTCGGGCACAAATTTGAGGCC
ACCGTGCACAGCCCCAAGCCATTGTAAGGTCCTTGTCCACAGCATGCAATCTTTGACGTA
GAAAATCCATAAGCTTGAGGGTTGCTGACGAAGTCATTGCGCGTCTGCTGAGTGTTTGCA
GCAATGAAGACATCGGAACCGAGTTGGCTGTTGAGTGATCTCAGCAACTGAACGAGTTGG
GGGTTGTACAGAGACGCCGCTCGTTGCAGCTCCGCCGAGCATTCTCCGTTCCTGCTTCTC
ATGGCCAATTCGGCCGGCACACAGCCTAGTGGTCCTGTCCCCGTCACCAAAACCCTTCGT
ACTCCAAGATCATACATTTTCAAGAGAAGTTTTCGGAGCTCAGAAATGAGGTATTTGACA
TAGTCTGGCAGAGCAAACTGGCGAGATCTTGCGGAGAAAGGCACCAGGTAGTAGTTGTTG
ACAAAATCGTTGCCGCCGACGGTGAGGAGGACGAGTGCTTGATTTACGAGCTGTTTGGTA
CGTTGAGGTCCGATTAGGGAAGACAGCCTTTGCTGGTATTGTTGGAAGTAGTCGAATTGC
CTTGTCATTCTGATTATATTTATAAACTGAATCCCAGTGTCATTGAGAATTCCAATGCCA
GCAGAGGCAAAGTTTGCACCAACTAGTAGTTTTTGCCCTGTGAGCTCTGGACTCAAGTAT
GGCAATGTAGGTTCTGCGCCAAGTTGCTGGCTGATGAAGTCAGGAATGTTCATGCCATTG
GAGAAACGGCCGGTGGGTCGGCCGGTGGGATAGTCAATGCCGTAAGGAGGAGAGTCAGCA
CGAGCGGTGGTGGCTAAGTAGTTGTTGTTGCCATTGTCGACCAGTGAGTCTCCAAAGACA
AAAAAGGCACGAGCCTCAGCCTCATAACTCAACATTCCCAATGCCATGATCATGAGCACA
CCAAAAATGGCCAATGAGCTAGCCATGGATTTGGCTTTTGACTTTTGAAAGTAACCCAAC
AAAGAAAATAGAAAGGAGTTTCACCGAGATTTTTTTTATGATTGTA
>CL270Contig1
CTGCAGGGAAACAAAATTATCCAGACTTCCATACTCAAATTGTGTTATTTGAAAAATGTC
GCATCTGCATAATCAACACGGGGCACAGCCAACCGACGCCTACGGCAACCCGATCCAGAG
AACCGACGAGTACGGGAACCCACTTGGCGGTGCTACTACAGGTGCCGCCACCGGAGGATA
CGGTGCTCATGACACAGCCGCTGCGACCACTGGTCACGATTACGGCAGGAAAGAGCACCA
TGGTGTCACTGGCGCGCTCCACCGCTCTGGCAGCTCAAGCTCTAGCTCTTCGGAGGATGA
TGGGCTAGGTGGGAGGAGGAAGAAGGGGTTGAAACAGAAGACAAAGGAGAAGCTCCATGG
ATCAACCACGACTGATACAACTTACGGCACCGCTGGCACCACCTACCCAGGAGGGCACCA
ACAGGAAAAGGGGATGATGGACAAGATCAAGGACAAGCTGCCGGGTACTGGCCACAAGGA
TCACCCCCACTACTCAACCACAACACATGCTACTACGACCACAACTCCCTACGGCGGTGC
CACCTACACGGAGGAGCACCACGAAAAGAAGGGGATCATGGACAAGATCAAAGAGAAGCT
TCCCGGCGGAAACCACTAGTGATATATAATCATTCCTGTATTAATAAAAGCCTACAGTAT
GTATACAGTGGTTTAGTGTTGTTGAATCGTATAATAAGCTAGCGGAGCCTGGTGCGAGCT
CAGCTCTGGTGCGGCTAATGCACCGAACACTACACAGTATCGTTTGTCTTTGTGATATGT
AACTTTGTCTGTCGTTTATATTAATATATTTAGTGCTCGTTCGAGTAACGGTAATTCCGG
TTTAAAAAAAA
>CL272Contig1
TTTTTTTTAAAAACAGGTTCAAAAGTAGTAATTCTAAAAATAACCATCAAATATTCAAGT
ACTTCGAAGAAAACAAAACTTAATCCTCACCGTTCAACATCCTCGGCAATTCAAACCAAA
ACAAACCATGAAAAACAGAATTGTTGCAACTTACTGTCTTTTGCATAGAAACTAAAAACT
CGACTACTACTTCGATAGCTATTAACTCTTGGGGAGTTCTCATCCTTATGCCTTGAGACG
TCCGTAGTACTTCTGTTTCTCCTGTGTTGTCTGGAAGCGACCATGGCCAAACTTTGAGGA
GGTATCGATGAACTTGAGCTTGATATCCTCGAGAGCAAGACGAGAGGTCTGCTTGAGAAG
GGACTGGCGAAGAGTGACGACCCTCTTCTTAGGTCCAACACAGCATCCCTTGATCAGAAT
GTAGTCATCCTTCACCACACCATAGTGAGGGAAGCCACCAATGGGAGTGATGTCTTTCTC
GGTCCTGTCAAACTCAGTGACAGCAGTGTGTGACTCCTGCCCAGCCTTTCCGAGCTTATA
AATCTTCTTGTTCATCTCAGTCCGGTGGTGGTATCCATTCTGACCAGCCCTGGCAACTGT
AAATGAGACTCTAGCAGGATGCCAGGCCCCGATACAAGCCACCTTCCTCAGACCCCTATG
AGTCTTGCGAGGAAGCCGGGTAACACCCCAACGAGTAACAACACCTTCATAACCTTTACC
CTTTGTGACACCAATGATGTCAATCATTTCATCCTTCTGGAAAACAGCATCAATAGGGAT
CTGCTTCTCAAAGAAGCTTTTGGCAAATTCAACTTTCTGGGCAATGGTTCCTCCATTCAC
CTGGATCTCCATAAGATGTGCTTTCTTTTGTTTCAATCCCTTCATCTTCCTAATCTGAGT
GTGAGCCAACACCCGGATGACAGTAGCATACTTGATAAGTTTCTCAAACTGGGATTCAAT
ACTCTTCTTTCCCTCCTCACTTTCATAGTTCTTTGAGTACTTTGAGAAAGCCTTCTTCTT
GGACTTGCACCAGTTCTTGTAGAACCTCCTCTTCACCTCCTCACTCAGATGCTGAGCCCA
CACTGTGTTCAGAGAACGAAGGCCACGTGGTGTCTTCACATAACCAACAACTCCAACAAC
CACCATGGGAGGAGCCTCAATGATAGTAACAGCCTCGCACGTCTCCTTCTTGTGAAGCTT
TGATCCAGGCTTCTCAACATCTCTGACAATGTGAGTCATCCCGGCCTTGTAACCAAGGAA
AGCAGTCAGCTTGCAGGGTTTGGATGGGTCATCCTTGGGGAATGCCTTCACTTTGCCTCT
GTGACGAGCGGCACGCTTCCTTGGAAGAAATCCAAGGGATCCATGTCTGGGGTGCTCAAA
CTTCCTGTGAGACATCTTCCTCCTCTTCCTGAGCTTCTAGCTAGCTGCGGCGAAATGCAC
CCTTGTG
>CL272Contig2
AATGATAGTAACAGCGTCGCACGTCTCGTTCTTGTGAAGCTTTGATCCAGGCTTCTCAAC
ATCTCTGACAATGTGAGTCATCCCGGCCTTGTAACCAAGGAAAGCAGTCAGCTTGCAGGG
TTTGGATGGGTCATCCTTGGGGAATGCCTTCACTTTGCCTCTGTGACGAGCGGCACGCTT
CCTTGGAAGAAATACAAGGGATCCATGTCTGGGGAGATCAAACTTCCTGTGAGACATCTT
CCTCCTCTTCACAGAGAATGAAGAAAGATACAGACACAGAGAGGAGCAGAGGGAGAAGGA
ACCTGAGCTTCTAGCTAGCTGCGGCGAA
>CL273Contig1
ATTAAGGAACTCCTTGGTGATTATGATGCCATGCATGTTCGTCGTGGTGATATAATAAAG
ACCAGGAAGGACAGGTTTGGCGTCAACAGGACCCTGCATCCTCATGTGGACAGGGATACT
CACCCCGAGTTTATTCTCCGCAGAATTGAAAAATGGGTCCCATCTGGACGAACTCTTTAT
ATCGCTTCAAATGAAAGGACACCGGGTTTTTTTTCACTTCTCTCAGTCAGATACAAATTG
GCGTATTCATCAAACTATAGCCACATCTTGGAGCCCGTGATTGAGAATAACTACCAGCTG
TTCATGATTGAGAGGCTTATCATGACGGGTGCTAAAACGTTCATCAACACATTTAAAGAA
GATGATACAGATCTCAGTCTTACTGATGACCGAAAGAAGAACACCAAGGTGTGGCAAATA
CCAGTTTATACCATGGATGAAGAGGGAACCTAGCATTTTAGCTCCGCAGAAAGGTTCCTA
AAATTTTTGAACGCCCGTACAGTCGTACTGATACTCTAATGCACATAATAATACAAGCAG
AGGCTCGCGTTTCATGCTACGAGAGCTTCCCAGTGAAAATTGAATTGTGGCATAAATTAC
AAGTTGCAGTTTTTCAAATATTTGTTTTAACTGGAAGGTTAATTCTTTATTTCTTTAAAA
AAAA
>CL276Contig1
GAAGGTGTACATGAGAAGATGAACAGTCCTCAAGCTGAAGCTTTCATTGTACGACGACAG
AGCTCTCTGCATCTCCTTGTCGTCGATGAAGCCGCTGCCGTCCTGATCCGCCAGCTGAAA
GCAAGCTATGACGTTCGGGTCTGTGCCCGGCGGGAACACCGACGGCAACAAAGCCGCAAA
CGGGCTCCCGTAACCATGAGCAGGTGGCGGGTATCCGCCTCCGCCTCCTCCGCCTTGATT
CGGGTATCCGCCTCCGCCTCCTCCACCTTGATTCGGGTATCCGCCTCCGCCTCCGCCTCC
TCCACCTTGATTCGGGTATCCGCCTCCGCCTCCGCCTCCTCCGCCTTGATTCTTGTGAGG
CTTGTCTGGATTGTAAGGCTTCTCTGGCGCGTAAGGCGCGCCGTACGGTGCTGCCGGAGC
ACTGTAGGGTTGGGCTGTCTGGTGCTGCCCTTGCGGCGTTGCGCCGTAGGGTTGACCTTG
GGGCGGCGCACCGTAGGGCTGGCCTTGAGGCGGCGCGCCGTAAGGTTGGCCTGGTGGTGG
AGCGCTGCCGTAGCCGTAGCCGGAAGGAGGGTGTGGGTAGCCTGACATTTTCTTTTGTCC
TCGAGGAAGGTCTGAAAATGGG
>CL276Contig2
CCCATTTTCAGACCTTCCTCGAGGACAAAAGAAAATGTCAGGCTACCCACACCCTCCTTC
CGGCTACGGCTACGGCAGCGCTCCACCACCAGGCCAACCTTACGGCGCGCCGCCTCAAGG
CCAGCCCTACGGTGCGCCGCCCCAAGGTCAACCCTACGGCGCAACGCCGCAAGGGCAGCA
CCAGACAGCCCAACCCTACAGTGCTCCGTCTGCACCGTACGGCGCTCCATCCTCCGCACC
GTACGGTGCTCCGGCAGCACCGTACGGCGCGCCTTACGCGCCAGAGAAGCCTTACAATCC
AGACAAGCCTCACAAGAATCAAGGCGGAGGAGGCGGAGGCGGAGGCGGATACCCGAATCA
AGGTGGAGGAGGCGGAGGCGGAGGCGGATACCCGAATCAAGGTGGAGGAGGCGGAGGCGG
ATACCCGAATCAAGGCGGAGGAGGCGGAGGCGGATACCCGCCACCTGCTCATGGTTACGG
GAGCCCGTTTGCGGCTTTGTTGCCGTCGGTGTTCCCGCCGGGCACAGACCCGAACGTCAT
AGCTTGCTTTCAGCTGGCGGATCAGGACGGCAGCGGCTTCATCGACGACAAGGAGATGCA
GAGAGCTCTGTCGTCGTACAATGAAAGCTTCAGCTTGAGGACTGTTCATCTTCTCATGTA
CACCTTCACCCAGACCAACGCCAGGAAGATCGGGCCTAAGGAATTCGCTGCACTGTTCTA
CAGTCTTCAAAGTTGGAGGGGAATATTTGAGAGGTTTGACCGGGACAGAAGTGGGTTCAT
TGATGCAAATGAGTTGAGAGATGCACTGCTGAGTCTGGGATTTTCTGTGTCACCTGTAGT
TTTGGAACTGCTGGTCTCTAAATTCGACAAGTCTGGAGGCAAAAAGAGGGCCATTGAATA
TGACAATTTCATCGAGTGCTGTCTGACTGTTAAGGGATTAACTGAAAAGTTTAAGGAGAA
GGACAAAGCGTACACTGGTATGGGAACTTTCAATTATGAGGAGTTCATGTTGACTGTCCT
GCCATTCCTCATTGCGTAGGTTGTTCGTTGTTAAAAGGCTTTATGAATTCGGGTTTTTAC
GGTAATGTAATATCTACCTCTTTTTTTTTTCCCCTGTTTCTTGGTGGAGTGGATGCTGTA
GCTGTATTTTAGCTTTCATATAATAATGGTTTCAAAGTTTGGTTTTTGCATCATTTTCCT
ATTAGAGGTTAATGCGTTGGAAATAAAAGTTTATATGTAGTGG
>CL278Contig1
GAAACAACTGATACAAGCATCTTAGCTAGAACGTTGATATATACCAAAAGAAATGTAAGC
GTATCTCGATTTGCAATGGATCAATAATTTGGAGAAACTAATTTAGAATACATCAAGTAA
ATATCATTAAAAAATTTGTAATCTAATCAACGCCGCCTCTAGTGGAGACCGATTGCACAG
AAAATAATAGGAAGACGGATAAGAGAAGCTCTCGCTGTTCTACTAAGCTTTAAGACGATA
ACAACACAGAACGAATAAAAGATGGACATAAAAACGAGTGCTGGAACTTATATGCTACTG
TTTCTGTTGCTACTACTGCCGCTGTGAGACCTTTGCTGCTGTATTTTGTTCGGAAATTGG
AGAGGGGAAAGAAAGAACGAAAGAAAGGAACCGTCTCTCCCCATTGCCGGTTTGCAAGTG
AGAATTCAGGTATACGTGTCAATTGCCATGCCAAGACATTAACATCGGTAGGATTATTAC
AGGGCGGTGGTAGAGTCAGCTTCATTGTGGTCACCGAAGATGCGTTTCCTGAAGTCAGAG
ACCATGAGAGGGAGACCCTTTTGAAGGGACACCTTTGGTTGCCAGCCGAGTAAGTCTTTG
GCCTTTGTGATATCAGGCTTCCTCTTGTGGGGGTCATCCTCTGTGTTCGGCCTGTACTCG
ATTTTTGCTTCTGGGTCGATTGTTTCTTGCACCACCTTTGCAAGTTCGAGCATGGTGAAT
TCACCCGGGTTTCCGAGATTGAAAGGTCCCACATGTTCACCTTCCATCAGACGCATCAGA
CCTTCCACCAGATCGGAAACATATTGGAAACTCCTCGTTTGCTTCCCGTCACCATAAACC
GTCATCGGCTCTTTCCTCAACGCCTGCATTATCGCCACCATCCCGCATTTAGCACTAAAA
CGAAGAGCTCATCGTTTCAGCGAAAGATAATCCGATACACAAGCAATTTACCTGAGCAAC
AAAGTTACTAACAACGCGGCCGTCATCTATGCACATTCTCGGCCCGTAAGTGTTAAATAT
CCTAGCAATCCTTACCTCAACACCAGCTCCTCTGTGGTAGTCCATGGTCAATGTCTCGGC
CGTACGTTTTC
>CL278Contig2
CAAGTTCGAGCATGGTGAATTCACCCGGGTTTCCGAGATTGAAAGGTCCCACATGTTCAC
CTTCCATCAGACGCATCAGACCTTCCACCAGATCAGAAACATATTGGAAGCTCCTTGTTT
GCTTCCCGTCACCATAAACCGTCATCGGTTCTTTCCTCAACGCCTGAGCAACAAAGTTAC
TAACAACACGGCCGTCATCTATGCACATTCTTGGCCCGTAAGTGTTAAAAATCCTAGCAA
TCCTAACCTCAACTCCAGCTCCTCTGTGGTAGTCCATGGTCAATGTCTCGGCCGTACGTT
TTCCCTCGTCGTAACAGCTTCGGACACCGATTGGATTAACGTTGCCCCAGTAGGTTTCAA
CCTGCGGGTGCTGCAGAGGATCGCCGTACACCTCGCTGGTGCTCGTCAGCAAGAACCGCG
CGCCGATCCTCTTTGCGAGACCCAGCATGTTTAGAGTCCCCACCACATTGGTTTTAATGG
TCTTGACAGGGTTGAATTTGTAATGAACAGGGGAGGCAGGGCAAGCGAGATGATAGATCT
GGTCGACCTCGAGCAGAAGAGGCTCAACGACGTCGTGCCGGATGAGCTCGAACCTCGGGT
TTCCGAAATGGTGCATCACATTCTCCTTCCTTCCGGTGAAGAAATTGTCCACAACGATCA
CGCTGTCGCCTCGCTCAATCAGACGGTCCACAAGATGCGATCCGACGAACCCGGCCCCGC
CAGTCACGACGATCCGGAGCCCCTTTCGTTTCAGCCCCAGAGGCACCTTGCCGCCAGAAT
TCCAGCTGTTCAAACCGAACCGTCGGTCGTAGGCCGGCTTGTAATGGGCCGTCGCCGACG
AATCGAAGTCGTACCGGACGTACTCGTTCGAGATCGGGACGTTACCGCTGGCGTACGGAG
AAATAGGGGCGGAGGACGGGAGGAGGGTGAACACTACGGTGGCGATAGCAATGCCCACGA
GGATGAAAACGAGGCGCTGCTCTCGGAGCAAGTAGTGAATCGGGCGGGTCACGGAGGCCC
ACGGCTTTGGGGGTTTGGGCGAATAGGTGTCCGCCACCTGTTGGTCGGCTTCGTGCCCTC
GGAAAATCAGCTCCGAACCCATTTGTCGGAACTGCGTCGGAAGAGGAAGAGTGAGTTTTG
AGAATCTGAGTTAAACGAGTTGGAATCGCCGGCAACTCGCTTTGTGA
>CL278Contig3
TCCGATCCTCTTTGCGAGACCCAGCATGTTCAGAGTCCCCACCACATTGGTTTTAATGGT
CTTGACGGGGTTGAATTTGTAATGAACAGGGGAGGCAGGGCAAGCCAGATGGTAGATCTG
GTCGACCTCGAGCAGAAGTGGCTCAACGACGTCGTGTCGGATGAGCTCGAATCTCGGGTT
CCGGAAATGGTGCATCACATTCTCCTTCCTTCCCGTGAAGAAGTTGTCCACCACGATCAC
GCTGTCGCCTCGCGCAATCAGACGATCAACAAGGTGCGACCCGACGAACCCGGCCCCGCC
CGTCACGACGATCCGGAGCCCCTTTCGTTTCAGCCCCAGTGGCACCTTCCCGCTAGAACC
CCAGCTATTCAACCCGAATCTGCGTTCGTAGGCCGGCTTGTACTGGGTCGTCGCCGACGA
ATCGAAGTCGTACCGGACGTACTCGTTCGTGATCGGGACGTTGCCCGAGGCGTAAGGAGA
GCGGGAGGTGGAGGACGGGAGGATGGTGAACCCTACGGTGGCGATAACAATGCCGACGAG
GATGAAAACGAGCCGCTGCTCTCGGAGCAAGTACTGTATCGGGCGGGTCACGGAGGCCCA
CGGCTTTGGGCGTTTGGGCGAATAGGTGTCCGCCACATGTTGGTCGGCTTCGTGCCCTCG
GAAAATCAGCTCCGAACCCATTTGTCGGAACTGTGTCCGAAGAAGCAGAGTGAGTTTAGA
GTCTCTGAGTTGGACGAGTTGGAATCGCCGGCAACTCGCTTTGTGGCGGGTTTT
>CL280Contig1
GAAAAGATCTTGCTCTTTTCTGGGTGCGTGGCCCTTTTCATTGATTATTTCAATTCAAAT
ATGTAAACATGTCAGGTTATTTTTATAAGAGCGGGGAAGGAAGAATCGAATTTAGGATCT
CAAATACTACGGTTAATAATGTTAACTACTTGAACTACAAGCCCCTGAAAAACTAGCCAA
TGTGGTTCATGTCCTTGTGAGACCTCATGACAAATATTTTCAACCAAAACAAATATATAT
TGATTTCCGAAACTGACGGAAATCATCCCCTCATGAGATTGAAAAATTCAAATATTTAGT
TGAAAACACAAAAAAGAAAATAATAGAAATAGAACCAGATGCTTACCGAAATTTTTTATG
ACTTAGAAGAGATTTTATTATAGTTACCACCATCATGACTAAATATAAAATATTATACAT
ATGTTAAGGTAGGTAACGCATATTTTGCGTACATATGTTAATTTAGGTAATAGCCTAAAT
ATGATTACACTACAGCCAATTTTGATGGGATAGATCAATTTCAAAAATTATTTATGATAA
AATTCTTTAAAAAAATAAAATATAGCCTGCTTCGAGGTAGGTGTTGCAGTTTGGCTTACT
TTTCAAAGTGTTCTATATAGCTTCTTTTTTTTTCCTTCCCCGTTGCATTTACATTTCAAA
GTCTTTCTTTAACACTATTCTATTGTATT
>CL281Contig1
AGTATAAAACCCGGAAGGGCTGCTCTAACCAACTAAGCTAATAGGGGTGTGAAAGATACA
GTTACTCATGATTTTTTTCATCAGATTTTTGGGGAAAAGGTCTAGCTGGGTTAGATTCCC
ATCTCCCTCTTGTTGCTTAGGCAACTTAAACCCCTCAACATAGTGAGGTGTGGAGCGAAA
GGCCTAACTCCACGACTGTCGATATACTGCTGGTGAGGACCGAGGGGCGTCAAAGGGATA
TCCATATGACGTTGGATACCGCCCCGGAGTCGTAGAGTACAGAGTCTCTATCGACGTCAA
CAAAAGCCAAGTCAAAGGAAAGAGCGATGCCCGCATTAAAAAAAGGGATTCGTCGCAGGT
TAAAGAACCACATCCAGACCCAGCCACAAATCCCGAACTTTTTGGCTGAAGTCGACCTGC
CACAGGCGCATCCGCTGGACTCAGCCGACACTCTGCGATTAAAGGCGGAGTCGTATTTCA
AGGATTCCCTTACTCGTGACCGATACACCTGGTTGGACATAGCACAAAGCCTTGCTCAAA
GGGTTAGCTCCGGGGATATAGTAACTCGAGATGATTTCAGTATGCTGCTAGACCAGTTGC
AGAATCCGGGCAGTGAATTATATCTCAAAGCCTTGGAGCTCAAAATTTTCTAAGCGGCAG
GATAGGGGGGGGGTCAAATTGCTTAAATCAAAGGGGAAAGAGAAAGATAGGAAAGATGCC
AAGTCAAGCCATGTACTACTATTGGCCATACAATGATGGCATTGTGGATCTTTTTCGTAT
TCCAGTTTTGTGGACAGAGTTAGATGTGGCCTTTCATTCCTTAGGGAGTGAGAAGGCTAA
GGGGAAAGGGTGGGTGGCCCCTTTGTTTCGGGGCACCGCCGTTGTCACGGAGCATGGGAA
GGACGCGCGGCGATCACCCCGAAAACCTTCGCTTGCTTGGAGGCTCACGCAGCACAACCG
GCGAGCAGAGCCAACCCCAACCATTACAGTCACGAGACGCGCGGGCGGATAGAAATGCCT
ATAGATGAGGTAGGCGAGGGTAGCTCGCCGGCAAAGGGCGTGTATGGTAGTCTTTTTTTT
TTATGAGAACGAGAAGGGCAAGTGACTGCAACGTTTTTCGGCCTATTGGGTGGGGGCAAC
CGGAGGGGGACAGCACGGGGCAAAGGGCAGAGCTTCGAGTGACTTGATTCTTTGCTCTTC
GACAGCCCGTCACTCGAAGCTCCTCTGGCGCGCCCTGGCCGAGCGGTCCTCGCCTGCACA
AGCAAGCAGATTAGCTCCCTCATTCTCTTATTGTGCCGGCAGACCCCGGCGAGCGAGGCG
AAGTAGGGTTAGATTAGAGGGAGGGGACTGCGAACGTCCGTCCCACGAAGCGCCGGGGAA
CCATGCATTCCTCCCGGGCTGGGCTCTCGCGTGTCCGGGGTCCGATCAGATCAACCAGCG
ACCGGTTTACGGAACAAGGAGTTAAGCAAGGGCCAGGGGATTGATGGAAGAACCTGGCCG
AAGTCAGTGTTGTGTTCAACTCCGCGGGTTGGCTGGTTGGAAGGATTGCTTTCTGCCGTC
TGTCTTTCCCTTCTCTCTCTTCTCTTAGCAAAGTAGGCTCAAGTAAAACTTTTGGCTTGC
TACAAGCTCGGCTCAGGGACTGCAGTCAGCCGCTTCCCCTGTAGTCGTCAGCTCGTTCTT
GACAGATCCGATCGGGTGTTCATAGTCTGGAGTAAAAGGATTCGAACCTTTGCATGCCGG
TACCAAAAACCGATGCCTTACCACTTGGCTATACTCCATACGGCCTGTTTTGGACGGTAA
AACGAGGAGAGGGGG
>CL283Contig1
GCAAGCACGAGACTCCCTCTCAAGAAAAGCCAAACCCCACGCGAAGAAGAAGAGAAGCAA
AGCCAAAAAAAGGAGAGGCCAAACCAAAACCAAAACCAAAACCAAGACCAAAGAAAGAGT
ACAATAAGGTGTGTGTGTCTCTCTCTCTCTTATCTCTCCTCTCTTGGACTGATTCGTTTC
CATCGCATCTCTCTCTTGAATTCCAAGCTCTCTTCTATTCTCCCTCTCTCTTTCTATATT
AACAAAACAAAGCTATATAGCATCATCTTAGCAAGCAAAACAAGGAAGGCCAACCACAAC
AAAGAGAAAGAAAGAAAGAAAGAAAGGTAGGTGAAAACAAAGTTCCCCTCTCGAGTAAAT
AAGAAACAGATGGGAAGAAGGGTAAGAGATTGATTTCGATGCTCAACAACAAGGTGGACG
TGGACGTGGCGGCGGTGCTCGATAAGGTGGAGGTGGTTCTGGTGGTGCTGGTGGTGGTGC
CCTCTCAATTCTCATAATTATTTCTTGCTCCTTTTTCTTTTTCTTTTAGGGAGTGAGGCA
TCTTTCATGCTTGTTATGTGGTAGCGTTTATTGTTCTTCTTCCCCCATTCCCCATTCCCC
TCCTCAATAACTTCCCTCTCCCATCTTTTGGACTTTTTACCAATTGCCAATACCAAACCT
CTCTCTCTCCACCTCTCTCAATCTCTCTCTCCTCCCATTCATTGGTTTTTCCTATACATA
ATATTACATTCATTTATTCTTATCACAACCTTTTCTTTTATATCTTCATCTTCATCATCA
ATCACCAAACTACAATCTAGAATCTTGAATGGCAGTTCAAGCTCAATACCCTTCCAATAT
CCTCTTGTTTAATAGAAACTCACAAGAAGGGCATGATCATTCATTACAACCACACCCAGG
AGGATATCTTGATCAATCCCACATGCTTTTCAACAATGGAGGAGGCAACACCAGTCAGCA
GCGCAAAAGAGGAAGAGAAACTTCAGCAGCGACCACTGAAGATATCACTCCTCCAATCAC
TCCCTTCTCTTTGCAACAACAACAAGAATCCCAACCTCCTCAGCTCATCGACCTCTCTCA
GCTCCACAACCACCTCCACCTACAAAATCCCAATGTCGTCTCCACCGGCCTCCGCCTATC
CTTCGGAGACCAGCAACAACCACAGCAATTCCAACAGCATCACAATCAACAACACCACCA
CTCTTCAGCCCTCTTCTCTGCATTAACAGAGGACTTTGCCACCCAAATCAAACACCAGCG
CGACGAATTAGACCAATTCCTCCAAGCCCAGGGAGAGCAGCTGCGGCGCACGTTAGCAGA
GAAAAGGCAGAGGCACTACCGTGCGCTGCTAAACGCGGTGGAGGAATCAATAGCTCGCAG
GCTG
>CL283Contig2
AAAAGAATTTGTATATGAATATAATTCACCAAAAAAAAAAAATGCCACTACCCATGTGGC
CATGTACAAAACCTCTAAAGGTAATTCACTCCAAGAGGGGGAATCCAAAAGTAAAACATG
AAAATATTGAGAGGCAATATCAAATTATTTTCCAAAACAAAAGAAAAAAAAAATTATTTT
AGCCAATAATATTTGGTTCCTCTTTTTTTTTTTTCTTTTTTTTTTTTAATATCACTGCTC
ACATGCAAGTCTGCCCACTTTCTGGGCCTTTGCTTCTGGCATTGGGCTTGGGCCTGAGCC
CTAAGAAAGATAGACCTCCACACTCGAATTTCTCAAGGTTAGGCACAATGGGCAGGCCTG
AATCACTTGGTCACATTCTGTACACAAGCTCAAATGCCGGCAAGGTAACAAAACAACCGA
GGCAACTCGTTTCTGACACGCTTTACAACTCGGACCCGACACGGTCACCCGTTCCGGGTC
AATGTAGGCCGACTCAGCATCCTCAGCCCGGCCCTCCACGCCCGCCGCGCACACTACTCC
CTCCTCCCCTCTCCTGCTATCCTGGGCGGCCGCAAACCCTCCGCTGATCATGGCCTGCTG
GAGTTGGGCCTGTAGAGACGCGGCAGTGGCCTGTTGGGCTCGGGCCTTGGCCTGCCAAAC
TTGGGCCTCAACGCTAAGTTGGGCTGCCCTTGCTTCCAACTCGGAATTTCTGCGCGTGGC
CTTCTGAACCTCTACCTCTTTCTGTCTCAGCCTGCGAGCTATTGATTCCTCCACCGCGTT
TAGCAGCGCACGGTAGTGCCTCTGCCTTTTCTCTGCTAACGTGCGCCGCAGCTGCTCTCC
CTGGGCTTGGAGGAATTGGTCTAATTCGTCGCGCTGGTGTTTGATTTGGGTGGCAAAGTC
CTCTGTTAATGCAGAGAAGAGGGCTGAAGAGTGGTGGTGTTGTTGATTGTGATGCTGTTG
GAATTGCTGTGGTTGTTGCTGGTCTCCGAAGGATAGGCGGAGGCCGGTGGAGACGACATT
GGGATTTTGTAGGTGGAGGTGGTTGTGGAGCTGAGAGAGGTCGATGAGCTGAGGAGGTTG
GGATTCTTGTTGTTGTTGCAAAGAGAAGGGAGTGATTGGAGGAGTGATATCTTCAGTGGT
CGCTGCTGAAGTTTCTCTTCCTCTTTTGCGCTGCTGACTGGTGTTGCCTCCTCCATTGTT
GAAAAGCATGTGGGATTGATCAAGATATCCTCCTGGGTGTGGTTGTAATGAATGATCATG
CCCTTCTTGTGAGTTTCTGCAGAATTACGCAGTGGAAATCATAGCAGGGATCATTAGATA
AGAATCACATGTTGATTGAGG
>CL284Contig1
TTCTGATACTTTTCGCGGTATCTCTGAACGGCAGCTCCGTGTGACAAAATCAAATGATGA
GCAGCAATATAAGGCTCGGGTTGCTGAATTTCCAGCCGTGCAATTTCCAAATGCTTTGGA
GCATCGTCCAGGAGCATGGAATCCGTTATCATATCCAAGAGCAGCAATCACTCTAGGCTC
ATTGAAGGTCATCCAGTTCTTCACTCTGTCTCCAAACGTCTTGAAACAAAAGTCTGCATA
ATCAGCAAAATCTTTCACCACTTTGTCACTTAGCAATCCCAAGTACTTCTTCTCAAGAGC
TAGGGGAAGATCATAATGATATAAATTTGCATATGGAGTAATGCCTCTTTTGAGCAAGTA
GTTAATTAACCGATTGTAGTATGCAACTCCCTTCCAATTTACATTCCCAGTGCCATTTGG
AAAAATTCTGGACCATGATATTGAGAATCGATAGGCATCGAAATTTAGGCTTGCCATGAG
ATCAATATCGTCCTGTCGCAACAAAACCAGACTTTCATTTTCCTAACTTCAGACCTAAAA
AAATCTACCACAATCAATATCTACTTTGAATTTGCTTTGGTTTTGTGTTTGAAACTTAAA
ACGGGCACTTTTGCTCTATGTCACAACAAGGACTTTCATTCAACTGAACAATTAATACTG
CACCATTATCTTAAACTAATCACGCCCTATCACATAAGAAGTTAACACGCATGTAGTGC
>CL284Contig2
ATCTGGTGCCACAGTTCCACTCCATATCCGTTTTTGAACGTTTCTTTTAGGAAGCAAATG
AAAATTATATTCAGCTCATCACTCATTCTTCACTCTCACTCACTCTTCTTATCTATAAAA
ACGACACTCTCCTCTCAACACCGTACTCTCTCTCTCTCTCTAAATTTCTTCTGTAGCTGT
GCTGCTGGAAGATGAGAACTCCTTTGTGCATGCTTCTAGGTTTTCTTGTGATACAGTGCT
TCGCGCATGCGGCGGAGCACAATGGAGCTTCAGTTCTTGAGCCGGAGAGTGTGAAATTGG
ACACAGGTGGGCTGAGCAGAGCCAGCTTCCGCAAGGATTTTGTGTTCGGAACGGCGACGT
CCGCTTACCAAGTTGAAGGCATGGCCAACAAGGAGGGTCGAGGGCCCAGCATTTGGGATG
CATTTGTTAAAATTCCCGGAATTATTGCAAATAATGGTACAGCAGATGTTGCTGTGGACC
AGTATCACCGATACAAAGACGATATTGATCTCATGGCAAGCCTAAATTTCGATGCCTATC
GATTCTCAATATCATGGTCCAGAATTTTTCCAAATGGCACTGGGAATGTAAATTGGAAAG
GAGTTGCATACTACAATCGGTTAATTAACTACTTGCTCAAAAGAGGCATTACTCCATATG
CAAATTTATATCATTACGATCTTCCCCTAGCTCTTGAGAAGAAGTACTTGGGATTGCTAA
GTGACAAAGTGGTGAAAGATTTTGCTGATTATGCAGACTTTTGTTTCAAGACGTTTGGAG
ACAGAGTGAAGAACTGGATGACCTTCAATGAGCCTAGAGTGATTGCTGCTCTTGGATATG
ATAACGGATTCCATGCTCCAGGACGATGCTCCAAAGCATTTGGAAATTGCACGGCTGGAA
ATTCAGCAACCGAGCCTTATATTGCTGCTCATCATTTGATTTTGTCACACGGAGCTGCCG
TTCAGAGATACCGCGAAAAGTATCAGAAAATACAAAAAGGAAGGATTGGTATTCTCTTGG
ATTTTGTTTGGTATGAGCCTCTTACAAGATCAAAGGCTGACAACCTTGCAGCTCAAAGGG
CCAGAGACTTTCATGTTGGATGGTTCATCCACCCGATTGTTTATGGAGAGTATCCGAAAA
CAGTCCAAGAAATTGTTGGTGACAGGCTGCCTAAGTTCACCAAAGAGGAGGTTAAGATGG
TGAAGGGTTCAATGGATTATGTTGGAATCAACCAATATACTACTTACTACATGTATCACC
CAAAACCATCAAAATCAAATGTCTTGGGGTACCAGCAGGATTGGAATGCAGGATTTGCTT
ATGCAAAGAATGGAGTGCCTATTGGTCCTAGGGCATATTCTTATTGGCTGTACCAAGTGC
CATGGGGTTTGTACAAAGCTGTTATGTACATAAAAGAGCATTATGGAAATCCCCCAGTGA
TTTTATCTGAAAATGGAATGGACGACCCTGGCAATGTGACACTTGCGGAGGGATTGCGCG
ACACGACAAGGGCCAACTTCTACAGGAGTTACATAACCTCAACTGAAGAAGGCAGCAGAT
GACGGAGCCAATGTGATGGGCTACTTCGCTTGGTCGTTGCTCGATAACTTTGAATGGAGG
CTGGGATACAC
>CL286Contig1
TTTTTTTTNAAACAGAACCAGGAGTCATCTATCCAATAATCGAATTACAACTCAGAACAG
AATTGTATCCAAAATCCAACCAAAAGAAATACAACCCGATTTAAAAAGGTCCTAGATGAA
AACAGCATTCCCACAACAAATACAAGAAGCAGATTTAACAACAATTCAATCGTCTCAATA
GCATAAAAAAAAAAAAAAACAACTAGATAATATTCACCCCTGCATCCAGAATTTCCGGTC
CACAAAAAGACTCCTCGATACAATCACGCCTTGTTAGCAATGTTGTTGGAGAGCCAATCC
AGCCCCTCGTATAGACCCTCCCCGGATGTTGCACAAGTGCTCTGGATGTACCAGTGACGC
TGTCTCAGAGAGTGGAGGCCAAGCTTATCAGTAATTTCAGCAGCATTCATTGCATTGGGA
AGATCTTGTTTGTTAGCAAATACGAGCAACACAGCATCACGCAGTTCATCCTCATTCAAC
ATCCTATGTAATTCGTCCCTTGCCTCAACAACACGGTCTCTGTCATTGCTGTCCACAACA
AAGATAAGACCCTGCGTGTTCTGGAAGTAGTGCCTCCACAATGGTCGGATCTTGTCCTGA
CCCCCGACATCCCAGACGGTGAAGCTGATGTTCTTGTACTCCACGGTCTCCACATTAAAC
CCGATGGTGGGAATGGTTGTGACAATCTCACCAAGCTTGAGCTTGTAGAGGATGGTGGTC
TTACCAGCGGCATCGAGACCAACCATCAGAATTCGCATCTCCTTCTTGGCAAAAAGCCGG
CTGAAAAGCTTCGTGAACGTAAGCCCCATTTCTGGCTACGGATCCCTTCGATGAGCTTTC
GCAGAGGGACCTTGAAGATCGAGGGAGAGGGAAGGAGAAGGAACGCGCGTCGTG
>CL289Contig1
CCTTCTCTCCGCCAATCAGACGCCCCCAATTTTCACCGGAAACAGCCATGACTCGGTTGG
CCAGCGCCCTCGTCCTCCTGTTCCTCGCCTCCGTCTCGGCTTCTGCAGCCGGTAGCCGGG
ACCTTAACGGAAACGTTTTGCGATTACCTTCGGAAGCTTCCAGATTCTTTGGGAGAGGCG
ATAACGCTCCCGATCAGGACGACGGCACCGTCGGGACCAGATGGGCTGTTCTGATCGCCG
GCTCCAATGGATACTGGAATTACAGACATCAGGCTGATATTTGTCATGCCTATCAACTAC
TGAAGAAAGGAGGGTTGAAAGATGAAAACATCGTTGTATTCATGTACGATGATATTGCTT
ACAATGAGGAGAACCCTAGGCAAGGAGTCATCATTAACAGCCCGCATGGGAGTGACGTTT
ACAAAGGAGTTCCAAAGGATTACACTGGCCAAGATGTTACTGTGAACAACTTTTTTGCTG
CTATCCTTGGGAACAAATCTGCTCTTACAGGGGGTAGTGGGAAGGTTGTGGATAGCGGTC
CAAATGATCATATTTTCATATACTATTCCGATCATGGTGGTCCTGGAGTTCTTGGGATGC
CGGCAACCAGTCCTTATATTTATGCCAACGATCTGATAGAAGTCCTGAAGAAGAAGCATG
CTGCAGGAACCTATAAAAGCATGGTATTTTATCTCGAA
>CL289Contig2
TTTTTTTTAAGTTACTCTGATAAATTGCAAACCTTTTTATAACCAACCAGGTATAGATTC
ATACATAAACGTGCTAAATATTACTTACAAGTTTTAAGTACGTCCATGACAAAGCAATCC
AGTACAGGCGAGGAGCATGAGCCTTGAGTTGGTATTTACAAAGTTACACCCAAGCAATCG
AAACAACAATCATCGAAATGCAACCTTAGATGTCTTTTTTGCATATAGATTGTGACCACA
GATTGGTTATTCAAATTCCACATTCTACTTGAAAGCATCACGCACTGAATCCCATGTGCA
GGGAGCTCCAGCGATCAGAAGGGGCGCTGACGCAGGCTTGTGCTGAAGCCTCCGCCATCT
GCTCCTTTGTCATGCCGGCGTTGCAGATGTTTGCCAGGGAACGCATGTGTTTCATTCCGT
ATTGAGATAGGGATCCACAATGTGTCTCAAAACTCCTCACCATTGTCTTAAGGCAGTCCC
AGTCATCAACGAGCGGCTGGCCAGCTGGTCGAACAGCGTTGAGAACTTTTGGACCTTTTT
CAATTCCAAACAGGAGTTTCCCAATGAGCTTCATGGTTTCATCTATGTGCATTCTATGAG
ACATTGCTTCAACAAATTCCTTTTGAGCTTGAACTTTCCTTGGTGATCCTTCGGGAGCCT
TGCTATACTTATGCCAGAAATGAACAAGATCAGCATCGCGCTGGTTGACAGCTTTTGAAG
ATGGCCTCAAGGAGTTCTGGCCCAGAAAAGTAAAGTTCTCGTTTGCAGGATTTGTCCCCA
TGTACACAAAGAGGTTGTTCTTGCTGAGCCCTACATCGCCGTATTGCATGACATGAGAAC
CAAAGCCAGAATTGTCATTTGCTGTCCTTGTTTTAACCAGTTCATACTGCTGGTGCAAGG
TTTCTGACCTCAAGTTGTGTACGTCACTGTCTTCCATCCAAGCAACACTATACAAGTCAC
CCAAGCAGGTATCGTATTCTGGGGGAGGACTAGGATACTCTCCAGGGCAGTAAGTTCCCC
AACTGCTCTCTTCTGCATTCGATGCAGTGGTTGCAAAGATATTCAAACCTTCCGGAAGAA
GACCCTCGAAGATACTTCCAGATTCACAAGCTTCCAGATAAAATACCAAGCTTTTATAGG
TTCCGGCAGCATGCTTCTTCTTCAGGACTTCTATCAGATCGTTAGCATAAATATAAGGAC
TAGTCGGCATCCCAAGAATTCCAGGACCACCATGATCGGTGTAGTATATGAAAATATGAT
CATTTGGACCGCTATCCACAACCTTCCCACTACCCCCGGTCAGAGCAGTTTTATTCCCAA
GGATAGCAGCAAAAAAGTTGTTCACAGTAACATCTTCCCCGGTGTAATCCTTTGGAACTC
CTTCGTAAACGTCACTCCCATGCGGGCTGTTAATGATGACTCCTTGCCTCGGGTTCTCTT
CATTGTAAGCAATATCATCGTACATGAATACAACGATGTTTTCATCTTTCAACCCACCTT
TCTTCAGTAGTTGATAGGCGTGACAAATATCAGCCTGATGCCTGTAATTCCAGTATCCAT
TGGAGCCGGCGATCAGAACAGCCCACCTGGTCCCGACGGTGCCGTCGTCTTGTTGATCGG
GAGCATCATCGCCTCTCCCGAAGAATTTGGAAGCTTCCGACGGTAATCGCAAAACGTCTC
CGATCAGGTCCCGGCTACCGGCTGCGGAAGCCAAGACGGAGGCGAAAAATAGGAGGACGA
CGGCGCTGGCCAACCGAGTCATGACGTTTCCGGTCAATTTTT
>CL291Contig1
GACCAAGCAAAATTACTTCAAAATAACATAAGCATAAAGCCGGTGCAACAACTAAAGTTA
TTTGTATCCAGATGTGAAAGGGTGAAAGAAATAAACAAGACAAAATTTGCAGCATAACAT
CCAAAGTAATTACGTATCCACTACAAAAACATAGGTGAAAATCGTCAAATAATTTTAAAG
CTTGTTTTCAACGCGACAATTTAAGCCGTGGCTGTGGCTTGTGCTGCCGCTCTCTTCTTG
GCCTCTTCAATAATGGTAAGCTTAATACCCTTACCCTTGGGAAGGCTTATCCATGGCTTA
GTCCCCTTGCCAATTGTGAACACATTGCCCAACCGAGTTGCAAACTCATGACCACTGGCA
TCCTGGACATGGATTGTCTCGAAGCTGCCCTTATGCTTCTCCCTGTTCTTGATTACTCCA
ACACGGCCCCTGTTCCTTCCTCCAGTCACCATGACCACATTGCCAACATCAAACTTGATG
AAGTCAGTGATCTTGTTGGTCTCCAAGTCCAGCTTAATGGTGTCATTTGCCTTGATGAGA
GGGTCTGGGTAACGGATTGTACGGCCATCGTAGGTGTTTATGTATGGAATGCCCTTCTGT
CCAAACTGCACAGATCGGACTTTACAGAGCTTGAACTTTGCTTCTTCATCCCTGATTGAA
TGGAGACGGAACCGACCCTTGGTGTCATAAAGAAGACGGAAGTTCTCATTTGTCTTGGGG
ATTGAAACAACATCCATGAAACCAGAAGGATATGTCTTATCGGTCCTCACTTTCCCATCA
ACGAGAACATGTCGTTGCATTAGAATGGAAATGACCTCACGGTATGTCAGAGCATACTTC
AACCGATTACGCAATATGATAACCAATGGCAGGCATTCCCTGGATTTGTGAGGTCCAGAC
GAAGGCTTGGGAGCAAATGCACCACCGAGTTTGTCGAGCATCCAATGCTTAGGAGCATTG
AGCCTCTTCAAATGTTTCTTCAAACCACGAGCCATGTTGTAAGCTTGATTTCAGGTGAAC
TCCGCCGACCACCGCCGCCTCTCCTTCACTGCTCCCAAGTCCGAAGTCCGAAGCCGCTCG
CTCTCT
>CL291Contig2
TTTTTTTGATCAAACAAAAATTACTTCAAAATAACATAAGCATAATGTGTGCAACAACTG
AAGTTATCTGTATCAAGATGCGAAAGGGTAGAAATAAACAAAACAAAATTTGCAGCATAA
TATCCAAAGCTAATAGGTAAACCACTACAAAAACATAGTTGAAAATTGTCAATTAAGTTT
AAAGCTTGTTTTCGACGCGAGTCTTTAAGCAGTGGCTGTGGCTTGCGCTGCTGCTCTCTT
CTTGGCCTCTTCAATAATGGTAAGCTTAATACCCTTACCCTTGGGAAGGCTTATCCATGG
CTTGGTCCCCTTGCCAATTGTGAACACATTGCCCAACCGGGTTGCAAACTCATGACCACT
GGCATCCTGGACGTGGATAGTCTCGAAGCTTCCCTTATGCTTCTCCCTGTTCTTGATTAC
TCCAACACGCCCTCTGTTCCTTCCTCCAGTCACCATGACCACATTGCCGACATCAAACTT
GATGAAGTCAGTGATCTTGTTGGTCTCCAAGTCCAACTTAATGGTGTCATTTGCCTTGAT
GAGAGGGTCTGGGTAACGGATTGTTCGCCCATCATAGGTGTTAATATATGGAATGCCTTT
CTGTCCAAACTGCACAGAGCGGACTTTGCAGAGTTTAAACTTTGCTTCTTCATCCCTGAT
GGAGTGGAGACGGAACCGACCCTTGGTGTCATAAAGGAGACGGAAGTTCTCATTTGTCTT
GGGGATTGAAACAACATCCATGAAACCAGACGGATATGTCTTATCTGTCCTCACTTTCCC
ATCAACGAGAACATGTCGTTGCATCAGAATGGAAATGACCTCACGGTAGGTCAGAGCATA
CTTCAATCGGTTACGCAAGATGATAACCAATGGCAGGCACTCCCTGGATTTGTGAGGTCC
AGACGAAGGCTTGGGAGCAAATGCACCGCCAAGTTTGTCGAGCATCCAATGCTTGGGGGC
ATTGAGCCTCTTCAAATGTTTCTTCAAACCACGAGCCATGTTGTTAAATTGATTTCAGGT
GAACTCCGCCAACCTCCGCCGCCGCTCCTTCGCTGCTCCCGAGTCCAAAGTCCGAAGCCG
CTCCCGCTCTCTTTGATCTGT
>CL292Contig1
ACATTAATAATTGCATTAGCACAAAAGAGAGCATTACATTCCTCAGAAGAAAAGAGGCAC
AAGTTTTTACAATGATTAGATAAGAGATGAGTAAGTGGGGATGGTAGTAATTATCCTTAA
AACACCATAATTAACAATATCAAATGAGGGATTTGATGATCTTCCGCTGTCCGCTTCTTC
AACTACACAGCAACAAAAGACCAATTCTTTTCTTAATTACCGGCCTTAAATTTATCTACT
TTCTCCTTAATCTCATAGATAATCCCCCCCAAAAAGACATAGATTCTACTATTCTCCGAT
AGAACACATCCCACTGCTTCTGTTTCTCCAAAAACACTTGCACAAAACAACGTAATCCTC
AAATTCTTCCAACTTGACTTTGGTTTCAAAGTCAAACTCCCATCTTTCTCTCCCCATTCA
GGCACTGTTCGCATAATCTAGAGAGAGAGACCCAAAATATTTAGAGGCCACCGGAATCAA
GTACCCCAAATAGAATCGTCATCATAGAAACAAGTTATCAGACAAGTAATCCTTCACTTC
ACTGAACCAGCTCAGAAACCCACCCAACATCCGGAGCACCGGTACAGTTCGGACCCGGGT
CGACCCGGCCCAACGAATTCTCCTCCCTCAGCTTCTCTAACATCCTGGCTCTCAGCCCCC
TTCCAGACTCCACCCTCTCCATTGCAGGCTCCTCCTCGCAGAAATCCAAATACCCGATTC
CGGAACGGGCCGGGACCCGGGTCGGCGTTGAAGGCAGGCTGCAGAATCCGGGTCGGAGCA
TGGACATGCGTGGAGATCCGAATGCGGAAGAGCCCGGAGACCCGAACCCGGAAGATACTG
GAGACCCGAATCCGGAAGATCCTCCCACCTGAACGTTCCAAGAGGAGGGCAGAGACTTGA
CCTTTCCGAGCTGCAAGTTCCTCAGGGAAACCACCATTTCGTTTATCGAGCTCGACCCGA
GAGACCGGCTCATTGTCCGGCCCATCGGAGACATCGGCGGCGACACATCCGGCGAGTCTT
CCGGCGGGGAGGACATGAAAGGCATCGTTTTCACGCACGAGGCGGCAGCGGCCTCTATCG
CCTGCCTCAGCGGCGACCCGTCATACGATTCGGCCGAGTTGAGCGAGTTGGCTCCTCCTC
TGGGGCTCTGCTGAGGCAAAACCCTAAGCTGCTCCGGCGTGTGAGCAAAGAAACAAACCC
TCCGCTTGCAGCTGGTGCCGTCCTTGCACGGCTGAGTGCGGTAGCGAGCCGGGTGGAGCC
AGCACTCGAAAACCCCGTGCGCGAACTCACACGTGTCGCCCTTCTTGCAATGACCTTTTC
GGAAATCGGGGCAGGCCGTACCCGAATAGTGATACTTCCTCGGGTCGCGCCTCCGGGCCT
TCTCACCCGGGTGGGCGTACGGACACTCGGTCCAGTCATGTGACCTTCCACGTGCGCACC
TCCTGACCTTGAAATCGAACATCCTGAAGTGGTCGCAGGAGTAGGCGTCGACCGGCGCGT
CGGATTCGCGGCCAGAAATGTCGGAGTCGGAATCCAGGTCGGTCTCGTTGGACGGCAAGA
AGCGCTGGAGCGTCGTTAGGGCATCGTCGAGGTAGTACGGGCTGTTGAAGTCGGCGCCGC
TTGCATTGCCGTCGGAGTTAACGGAGACGCCGCTGAGCGGGTACGGGGAGTACATCTCGG
CCGTAGGATCGTCCAGCTGAAGCCACGGTGGGACGTGAACCGTTGGATTAGGACGGTGTG
GTTCTCCGAGCATCATCTTTTCAGTGGTTTTTTTTCGGGTGCGTAAGAATAAAACTTCTT
CGCCCAAAAATTTTCCGAGGAAATGACAGGCCGTGGAAAGGGAGGCAAGGGCTTGGGCAA
GGGAGGAGCGAAACGACATCGTAAGGTGCTGAGGGACAACATCCAGGGCATCACCAAGCC
TGCGATTCGCCGTCTTGCTCGCAGAGGTGGCGTGAAGCGTATCAGCGGTCTGATCTACGA
GGAGACCAGAGGGGTTCTCAAGATCTTTTTGGAGAACGTGATTCGTGATGCCGTGACCTA
CACCGAGCACGCCAGGAGGAAGACCGTGACCGCCATGGACGTGGTGTATGCTCTGAAGAG
GCAGGGAAGGACCCTCTACGGTTTCGGGGGTTAAATTGGGAATTTTATGCCTTTATTTTG
GGAATTAGGGTTAGGGTTCTTCAGATCTGGTCTTTAGATCTGTCGATAACAATTATAGTA
GTGATGTAATTTGGACCCTTGTTTGAAGTAATATAAGTTTGATTTGTTAGTGAAAAAAAA
>CL294Contig1
CAGGCGGTTTCTGAAATCTTGGGTTTTTGAGGGTCGAGAGATGGATCAGTTTGTGGTGGT
GTGAGGAGGCCACGACCCCAAATTAGCAGAGAAATTTGGTTTTCTGGAACTTGGTTTCTC
TCGGCTATGGCGGATAAGGTTTGCCTGATGGCGTTTCATGTTTACCCTCACGGCCTCGTT
CTGAACCAGGAGCAACCCATGAGCTCTATCAAGGATTTCCAATCATTTATGCCAAGTTTT
GGAGCAAAGGAGGAAATCACAAAGTTAGGATCTTTGAAATTGATGTCACAGCAATGCGAG
GAGCCATGGAAACTCAAAAGTGGAGTGCCGGAGGCCAACTGGTTTGTAAAGACTGTCTCA
GAAATTGAAAGACCTGCTCTGAATGTGCAAGATGTTCATCCGGACTCATTGCTGTTCAGC
TGTGGAATTGCCGAACATTTCATAAGACGTGAAAAAATGTTGCAGTTCCTCAGATCAGGA
GAAAGTGAAGTGGAGAGAGGCGGAGTAGATATAACCTTACTATATGACTTGATGGGGTTA
CATGAAATGGGCCAACTACCATCAATGCCTTCTCTTGTCTACCCGAGTAGGGAGTTGAAT
ACCCAGAAGCCCCTGTTGGACTTTGTAGGCAGCCTTCACTGGAGTTCGAAAGTTACA
>CL297Contig1
CGCGAATCAGCCAACTATGAGAACACATTCAGCAACAGTGGATCTCCTGCTGGTCAAGGT
GCTCATGAAGATGGTGATGAGAAGGATAGGCGTGGCTATGGTGGACCTCGTGGTCCTTAC
CGTGGTGGTCGCCGCGGTGGTTTTGGAAATGGGGAAGTTGGTGATGGAGAACGCCGCAGG
GTATATGAACGCCGTAGTGGGACTGGACGCGGAAGTGAAGTCAAACGCGAAGGTTCTGGT
CGTGGCAACTGGGGAGCACAAGCTGATGAACTTTCTGAGGTGACCGAAGAAGTTGCTAAT
GTAACTGAAAAGAATTTAGGTGATGAGAAGCTTGTGGAAGAGGGAGATGCAGCAGATGGC
AACAAGGATACCCCTGCTAAAGAACCTGGAGAAAAAGAACCTGAGGATAAGGAAATGACA
CTTGAAGAGTATGAGAAGGTGCTCGAGGAGAAGAGGAAGGCCCTTCAGGCACTTAAGACT
ACTGAGGAAAGAAAGGTTGATGCTAAGGAATTTGAATCATTCCAACAGCTATCAAACAAG
AAGGCCAATGATGAAATCTTCATTAAATTGGGCTCGGACAAGGATAAGAAGAAAGACGCT
GAGAAGGAAGAAAAATCCAAAAAGTCTGTCAGCATCAATGAGTTCTTAAAGCCTGCTGAA
GGGGAGAGATCCTACAACCCAGGTGGTCGTGGCCGTGGCCGTGGTCGTGGTTCCAGAGGA
GGAGGGTTTAGCAGCAATTACTCGCATAGCAGTGCGGCAGCCCCATCCATTGAAGATCCT
GGGCAGTTCCCTACCTTGGGTGGCAAGTGAGTTTCATAAGAACCCTGCCTGCATTCTCAG
TGGCATTCGATTTTTGGGTTCTTTCCGTTCATCTGAAGCAGGAAATTAGCTAGAATAATT
GGGTTTCCTGTATTAATTTTTTTTTAAAAAGAAATTTTATGACTTAAAACTGTAAATTTC
AATTTCATATGTCCCGGTAGGTTTTTTTTTTCTTTTTCTTTTTGAATTGTTATGCAATGT
GACTTGGTTTTATGACTTTGGGGCTTGAGAACATCCTTGACCAGTTTTGCTTT
>CL297Contig2
TTCAGATTTAGGTGCCCACGCACTCTCTTTCTATCTCTAATCTCTATTCTCTCTGCTCTT
TCACTTGTTGCGGCTAGGGTTTTTCTCTCTCCTCTCTCTCTAACCCCTAAAGCCTCAATC
TTTCAGATCTCTCTCTACACTTAATCTAGATACTATCTCCATCTCAATACATCCATGGTG
ATATTGCTGAGGTAGGTCTCTCTGTCGCCTCTGACAGCAAGAATCTCGGGGATTTTAGGG
TTTTTGTGGTGGTTTATTGAAGAAATGGCGACCATGAACCCGTTTGATTTGTTGGGTGAC
GATGATGCCGAGGACCCGTCGCAGCTGATCGCAGCTCAGCAGCAGAAACTGGCTGCAGCG
CCCAAGAAGGTTGTCCCTCCTCAGCCGATCAAGGCAGGGGCTCAGGTTCAAGAGACCAAG
CCGGCTAAGCTGCCTTCCAAGCCAGCACCTCCTGCTCAGGCTGTGAGGGATGCAAAGAAT
GAAGCTGGTCGTGGGGGAGGTCGTGGAGGTGGACGTGGATATGGTTATAGCCGTGGACGT
GGTGGTGGTGGTTACAACCGTGAATCATCCAATTATGAGAACACATTCAGCAACAGTGGA
GCTCCTCCTGGTCAAGGTGCTCTTGAAGATGGTGATGGGAAGGAAAGGCATGGCTATGGT
GGACCTCGTGGGCCTTACCGTGGTGGTCGCCGCGGTGGTTTTGGAAATGCAGAAGTTGGT
GATGGAGAACGCCGCAGGGTATTTGAACGCCATATTGGGACTGGACGCGGAAGTGAAGTC
AAACGCGAAGGTTCTGGTCGTGGCAACTGGGGGTTACAAGCTGATGAACTTTTTGAGCTG
ACCGAATAAGTTGCCAATGTAACTGAAAAACATTTGGGTG
>CL298Contig1
GAAGAAAGTAAATAACACTACCTTTCTACGAATAGATAAAAGCCGTGGCAGAAATAACAA
CAATCGCCGCATGGGCGAAACAAGACAACTGCTGCAGGTACAGGTGATTAGGTAATAATA
AAATACAGCACATTTATACGATGCTCATACATATGAAATACTAAAGTCTCGTATTATTCT
ACGTACACACGTTGTCTTTTACAGGGGATATAATCATATAACACTCAGCCGGCAAGAGGG
TTGAGCACGTGCCCGATGAACAGAACTGTTCCGGTCATTTCTTCCCTGATCAGGAAGAGG
AATGGACGATCAGCCACAAAGTCAACTGTCATGGAAATACCCCTTAGTTTTATAACGCCG
GCAGAAGAAGCTGCAGCTTCTGTGCCTTCTTCATTCACTTCGATGAACGACTTGTGGAAT
ATGCTGGAAACGTATAGGTTCTTTCCCTCAGGCGAGTCCACCATCTCTGTCAAACCTCCT
TCACCACCGAAAGGCAGCACCAGTCCCAGACCCTTAAGGACATTGGAAGCTTCAAACCCG
AATGAGATCTTAAACTTTGGGATTCTGAAGTCGCCCACTGCAACTTGGCTTTTGGGAAGA
TGGCGATCCAAAAAGCCAGACTCAGAACCAAGTTTGTCAACCAAAGCTGGCAGCCCATCT
TTCACCTCCGGAAGGAAGATGTGCATGGAAAAGCGCCGCTTGTCTTCGCCTTGTTTGTAA
GGAAGCCCCAAGACTGAGAAACCGTCATAGGCACTTACATACTGCTTCTTCTTGCTGGTC
ATGAAGGGTGCCTTAACTGTGCTCCCATCGAGTAGGTGGAAGTCATGCTCTTTTGTAGTC
GATGCATCAAACTTTTCATTCCAAGCTCCTTTGAAGTATAATGCATTAGCAAATATGAGC
CTGGTTGAGCTGTCAACTGACCCGGGAGGAAGTACCTCCTTGATAAGTCCGCTCGTCTTC
TTTTCAGCCCATGAATTCACTCCCAACGCCACTTCAGCAGCATTGGTCTGGAAATCGACT
TGGGCCAGAGCGGCCTTGTAAGAAGTGTCCACCACCTGTTTGAAAGAAGGCTTGAGAGGG
AGAGGCTTGTCCACCCAAACCCCATTCGCAAACGCCAGCTGGGGGCCGCCGCTGGGGGAC
CCATCGGAGAAGATCACGGATACGAGCTCGGCGGCGAAGGAGTTGAGGTGGTCGGCGGAC
TTTGACTTGAGGAACGAGAGGAGCTGGTCCTGGGTCGGACCCTTTGACCCGGCCGCGATC
AGGCTCAGCACCACGTGGATGGACAGCGGCGAGTACACAAGGTTGGATTGCTTGCCTTCG
GTCTGAAGCAGCTTCTTCGTCAGCCCCAGTGCGACGTCGGTTTGGTTGATGATGCTTTCT
CGCAGATCCATGTTTGCCGTGCTTCCGGCAGCGAGAAGATTGTTCGGATGTTCGTTTCGG
GGATATACGAGACGTAAGGACTAAGGTTTCGGAAAGTCGGTGTCGGTGGTCGGTTTCAGG
TTTAAACGAATCGATGCGAAGCCAAGTGGGGGAAGAAGACAGTAG
>CL302Contig1
GCCCACCTCAAACATTATCATCATCACAAACAACATTATTCCTCCAACTGCCAAAATCGC
TAATCGCCAAATTAGAGTTACATCACTCCTTGCTCAGCGAACTGTCCGTTCAGTGCCCCA
ATGGCGGAGCCGTACGGAACCAACGGCGGAGTCCACGTGGACGTCATCGACCACGACGGC
GAGGTCCACACCAAACGGGAGGAGACTCTCTACGGCGTTTTCCACCGTCTGATCATTGAG
ATCTTCTTCCCCGGCTCCACCAGTGCCGGCGCTACTGCTCCGCTGTTTCACCGGATCAAA
ACCTCCCTAGCCAAGAACGTTCCGCTGCTTCGCGAAGCTTCTAGAAACAGTGGGCGGAAC
GTTCTTCTGTGGACTCGGAGGGGGAGTCCTCTCCGTGCACTCCTGGTTATCTCTGTTGGC
ACAATTACTCTTGTTGCCTTGACAGGATTGCTTGTCTTCATGCTTTTCTTAATGGCAGCA
ACTTTCAATGCCGTTGTTATTTCTCTCCTACTGTCTTTGGCAGCTGCCGGAGGGTTCTTG
GCCATTTTCTTTGCCTGTGTAACAGTTATATACATTGGAGCATTATCAGTGGCTGTTTTT
GTTATTTCTGCCACAACAATAACTGCAATGGGAGCTGTTCTGTTTACTACAGGTTGGATT
GGATTCTTTTGGATCGTGTTGCTGGCAACAAAGAAATCTCTGGGCCTTGCTAAGAAGTCA
TTTGGTGCGACTGGTTCAGCGCTTGCAGCTTACTCTTATACTAGGCATGCTCGCCATCAT
TCAGCAATCGATAAGGCAGATTGAAAAATAATAAAAAAATAAAGTGTCCGATTGAAGCAT
ATGCCAGGTTTCCAGACCCTTGTCGAGATATATGACAATGTCGTTTCTTATCTACAGTTT
GATGCATATTTGTTGAATTATTGTCAAGGCAAGGTAGGCGGGGTATTGTATAGGTTTTCC
TAAGTTTGTCTATTTTCTTGTCCATTTAAAACTACTATATATCGGCCTCTTTTGTATAAT
ATATGTGTTGCAGATGTTAAATTGCACAGAACATAGGCATAATGCCGTATATATTAAACA
CAACAACT
>CL304Contig1
GGTTCCGCTCTCAATGTCTTGATAGCTTCAACCACATTCTTAAATTTATAGGGAGCTTCA
CCAAGAACTTGGGCATCCCATCCTCGCTTTACAACACTCCAGTCATTCTCATAACGATCC
ATGGTGACATACATACGACCACCACCAGATGCAACCTGTGCATCCACACCTTTCTCACGC
AATTTCGCAAGGTCATTTTCAAGGATTTCTGCAAATCCCACACTTGAACCATCCAGAACA
TCACGTCCATCAGTGAGAACATGCACACGGATCCTTTTAGCACCTTGCTCACTAGCTCCT
TTAAGCAACAATAGCAATTGATCGAGCCGAGAATGGACTCCACCATCACTCATTAAACCA
ATGAGATGCAACGTGTTAGTCGCAAAGGATTCCTTAATGTACTTAAAACCTTCTCCCTCA
AACATTTTCCCGGAAGCAAGTGCAGCGTCGACAAGCTTAGCACCCTGGGCAAAAATACGC
CCGGCACCGAGAGCATTGTGACCCACTTCACTGTTGCCCATATCATCCTCTGTGGGAAGT
CCCACGGCAGTTCCGTGAGCTCTCACTAACCTCCATCTTTCAGGAGCACCCTTCTTGAGA
GAATCCATGACGGGGGTCTCGGCGACATGGATGCAGTTGTACTGGTCTGCGTTGGCCTCG
CCCCACCCATCCAAAACGATGAGTCCGATCACCTTCCCCTTCGGCAACTTAGGGTGATCC
GGTAACTTCCAGTCGATTCCTGAGCTCCCCATTTTCCTTTTTCTCGATTTTTCTTGTGGA
AGAGAGGAGTTGAAGAGAGCGAGAAGTAACTGGAATGCTATGCTTCTTCCCTGCA
>CL304Contig2
CAATGTCGCCTGTGTGCCCCACCATGTCGCCATTTGGAAGGTTAACACGTACCTGCTCAA
ACTTTCCACTAAGAATAGCATCCCTAGCCTTTTCAGCAATCTCGACTGCCTTCATTTTTG
GCTGGACGTTGAATGTGATTCCACTATCGCTTGGAATTTCCACATACTCTTCCATTTTAT
CGTTAAAATAACCAGAGCGATTGCCGTTCCAGAAGAAAGTGACATGGCCAAATTTAACAG
TCTCACTGCAGGCAAAAGTGCGGACACCGTTATATGTAAGATATTCACCAGATGTTCTAT
CAATCTCTGGGGGTTCTACAAGGTAATGGCTTGGAAGCTTCAGCTCACCATCATACTGAA
GCATACCAGCATAACGGATTTTTGGGACTCGAACTCGATCAAACTTGTCAAAATCGGCAT
ACTCAAGCGCCTTGGCAATCATAACCATACGGTCCGCACGGAAGTTGAATGTAACAACAG
CATCACCATCCACGATTGGGCCAACAGGCTTTCCACTGTCGTCAACAATAACAAAAGGAG
GTAGATACTGGTCATTGGCGTTTGGTTCCGCCCTCAACGTCTTGATAGCTTCAACTGCAT
TCTTAAATTTATAGGGAGCTTCACCAAGAACTTGGGCATCCCATCCTCGTTTTACAACAC
TCATAATCATTCTCATAACGATCCATGGTGACATACATACGACCACCACCAGACGCAATC
TGTGCATCCACACCTTTCTCACGCAATTTCGCAAGGTCATTTTCAAGGATTTCTGCAAAT
CCCACACTTGAACCGTCCAGAACATCACGCCCATCAGTGAGAATATGAACACGGATCTTT
TTAGCACCTTGTTCGCTAGCTCCTTTAAGCAACAACTTCTTGAGCGAATCCATGACGGGG
GTCTCGGCGACATGGATGCAGTTGTACTGGTCGGCGTTGGCCTCGCCCCACCCATCCAAA
ACGATGAGTCCGATGACCTTCCCCTTCGGCAACTTAGGGTGATCCGGCAGTTTCCAGTCG
AATCCTGAGCTCCCCATTTTCC
>CL307Contig1
GAGAAGATAATTCGATTTTCTTCTTTTAAATCAAGAGTGTAAATTTCCACCTTGAGAAAT
AAAATTCTTGTGGCCATTTATAATAGTATGACAATGGAGTAAAAAATTGCTGAAGGGAAA
AAATGCAAAGACCTTTACCTATCTACGTACATAGCATGACAAGAAATTAGTAGACTTCCA
CATTCCATTGCTCTGCTTTCTTCAACTGCTTCTTGTAGTCTATCCAGTCAATGCCGTCTT
TCGCGGCCAACGACACCATGATGTCATCAATACCCTTCTCCATTCCCTTGAGACCACACA
TGTAAACGTAGGTGTTGTCTTTCTTGAGTAACTCCCATAGCTCTTCTGCATACTGAGCCA
TTCTGGTTTGGATGTACATCTTCTCTCCCTTCTCGTTGGTTTGCTCTCTGCTGACGGCAA
AGTCAAGCCTGAAGTTATCGGGGGCCTTCTCCTTCATCTTCTCGAATTCCTCCTTGTAGA
GCAGTGAGCTACTTGTAGGAACACCCAAGAAGAGCCATGCCAAACCATTGAACTTGTAGT
CTTCATGCTTCTCGAAGAACATTTTCCATAAGAATGCTCTAAAAGGAGCAATTCCAGTTC
CAGTTGCAAGCATGATGACGGTTGCATTAGGGTCTTTTGGCATAAGCATTTCTTTTCCAA
CTGGTCCGGTGATCGTCACTTCACTTGCGGGCTTCAAGTCACACAAAAAGTTTGAACACA
CTCCTTTAACAATTTCGCCTGCGTCATTGGTGTACACGAGACGTTTCACACACAGAGAAA
CAGTCTTGGAGTCTCCAAAGTCACCGAGGGCGCTGCTGGCAATTGAGTACAACCTCAGCT
TGTGAGGCTTCCCATTTTTGTCAACACCTTCTGGAATAACTCCAATGGACTGCCCTTCTC
TGTAGGGCACCTCTCCCTCTGTGCTGAAGACCATGTGCCAGGTCTCACCAGGCGCATCAT
CACCAGTGATCCTAGTGTTGAGGAGGACTCTGGCAATGTACGGATTCTTGGGCTTGTACT
TGTTGACAACCACCCCTTCATCTTGCTTCTTGGATTCCTTCACAACCTTGGCAGGTGGCG
CAGTCTCGGTGGTGGTCACCTGGGCTCTGATGGATACCACTCTCCCACCAGCATTGCTGT
TGTACAAAGGAACCTTCTTGAGGGTGATTCTGTCAGGTGAGATTAAGGAGGTCCTGGTGG
GGAGGGAGGAGGACTTGGAGGAGGGGAAGGAGACAGCAGCAGTTACAGCTGCAGCCATGG
TTGTGGAGTTAAAATGCTGAGGAAGCAGAAGAGGGAGATGAAATAAAAGAGAAGCAAAAG
TTCGATGCTTGATGAGAAAATTTGTTGAAGAAATGGGGGATTTTTTTGGTGGGTTTTGGA
TTAAAG
>CL307Contig2
AAAACATTTTCCACAAGAACGATCGAAAAGGAGCGATTCCAGTTCCAGTTCCAAGCATGA
TGATGGTTGCATTAGGATCCTTTGGCATAAGCATTTCTTTCCCAACTGGTCCGGTGATCG
TGACGTCACTCCCAGGCTTCAAGTCACACAAAAAGTTTGAACACACTCCCTTAACAATTT
CGCCTGCGTCATTGGTGTACACAAGACGTTTCACACACAGAGAAACAGTTTTGGAGTCTC
CAAAGTCACCAAGGGCACTGCTGGCGATTGAGTACAACCTCAGCTTGTGAGGCTTCCCAT
TTTTGTCAATACCGTCTGGAATAACTCCAATGGACTGCCCTTCTCTGTAGGGCACCTCTC
CTTCAGTGCTAAAGACCATGTGCCAGGTCTCACCAGGTGCATCATCAGCAGTGATCTTAG
TGTTGAGAAGGACTCTGCCAGTGTAGGGATTCTTGGGCTTGAATTTGTTGACAACAACCC
CTTCTTCTTGCTTCTTGGATTCCTTCACAACCTTGGCAGGTGGAGCAGGCTCGGTGGTGG
TCACCTGGGCTCTGATCAAGGCCACTCTCCCACCAGCATTGTTGTTGTACAAAGGAACCT
TTTTTAGGGTGATTCTGTCAGGTGAGATTATGGAGGTCCTGGTGGGGAGGGCGGAGGACT
TGGAGGAGGGGAAGGAGACAGCAGCAGTTACAGCTGCAGCCATGGCTGTGGAGTTAAAAT
GCTGAGGAGGAACAGGGAGAAGAAATAAAAGAGAAGCAAAAGTTCGATGTTTTATGAGAG
AATTGTGTGAAATGTGGGATCTTTTTGGTG
>CL307Contig3
TTTTTTTGTTCACTCTCTTGAAACGAGAGAAGAGGAACATCGAGTCTACAATGTTTCCAC
TAAATTTGCACCCTTATAAATAAAATTATTGTGGCCATTTTTTCATAGTATAATACAAAA
GCTTTATTAAAATAGAAGGGAAAAAAAAAGTAGAGATGCAAAGACTTTCACCTATCTACA
TACTGCAATGGAAATCTTTCAAGATTTCCTTGTTTTATCGCAAAGAGAGAGAGAGAGAGA
GAGAGAGAGAGAGAGAGAGAGAGATTTGTACAAGATGACCAGAAATTAGTAGACTTCCAC
ATTCCATTGCTCTGATTTCTTCAACTGCTTCTTGTAGTCCATCCAGTCAATGCCGTCTTT
GGCAGCCAACGAGACCATGATGTCATCGATACCCTTCTCCATTCCCTTGAGACCACACAT
GTAGACGTAGGTGTTGTCCTTCTTGAGCAACTCCCATAGTTCTTCTGCATACTGAGCCAT
TCTGGTTTGGATGTACATCTTCTCACCCTTCTCGTTGGTTTGCTCTCTGCTGACAGCGAA
GTCAAGCCTGAAGTTTTCGGGGGCCTTCTCCTTCATCTTCTCGAATTCCTCCTTGTAGAG
CAGTGAGCTACTTGTANGAACACCCAAGAAGAGCCATGCCAAACCATTGAACTTGTAGTC
TTCATGCT
>CL309Contig1
CACGACGCTTTTTCTTCATAACCTATCAAAATCCCTATTGCCCTCGATTCTTTCTCTTTT
ATTCCCACTTTGCCTTCCTCGCCTTACTCTCTCTCCAGATTCTCTCAAATTCCTCATTCT
CCGCCGGTCCGACCCCATCCGCCCTCCTCCGTTATCTCTCCCTTCCGCTAGATCTCGGCA
CCTCCACCTGAGAAACCACCCCCTCCCACCCACCCAACTGATCATCATCTATGACGCTGG
GCTCAGGAGGATCGAGTGTCGTGGTCCCACGAAACTTCAGATTGCTGGAGGAACTTGAAC
GTGGAGAAAAGGGTATTGGGGATGGCACTGTCAGCTATGGGATGGATGACGGAGATGACA
TCTACATGCGTTCTTGGACTGGCACCATCATCGGTCCCCACAATACTGTACATGAAGGTC
GAATCTATCAGTTGAAACTGTTCTGTGATAAAGATTACCCAGAGAAGGCACCAACTGTTC
GTTTTCATTCTCGGGTTAACATGACTTGTGTTAACCATGAAACTGGAGTGGTGGAACCGA
AGAAGTTTGGACTTCTTGCAAACTGGCAGCGAGAGTACACCATGGAGGATATACTTACAC
AGCTGAAAAAGGAGATGGCTGCCCCACATAACCGGAAGTTGGTCCAGCCTCCAGAAGGTA
CCTACTTCTAGCTTTCAAGACCGTATAGTTATCGTCATGGATCCAATTGCATATGCAATA
TGCAATATATAGTTTGTAATGCCCTCGTTGATCCTATGTTAAGAACACGCACGGGAATGC
CCAAAAAGTTTCT
>CL309Contig2
AAGGGTAGAAGATTCCACTTAAAGGGTATGTTAAACGTTTGACACACATCAAATCCCATT
AATGAAACAGCATCCCTTCAACACAGTTCGACAAAACAAGAAATCAAAACAAAGGCGAAG
CCATTGAGAGGTAACAGGAGAAACTTTTTGGGCACTCCCCTGCGTGTTCTTAACATAGGA
[truncated: 19,135,461 more chars]
