# Supplementary material for: Dating and functional characterization of duplicated genes in the apple (Malus domestica Borkh.) by analyzing EST data
Source: BMC Plant Biol. 2010 May 14;10:87. doi: 10.1186/1471-2229-10-87 (PMC3095355; doi:10.1186/1471-2229-10-87)
Supplement: Additional file 2 — 'Royal Gala' apple EST libraries used in this study. [file 1471-2229-10-87-S2.XLS]

## Sheet: AF 2
	Tissue type	Tissue/treatment	Library	Number of ESTs
	Vegetative	Seeds 59 DAFB	ASYA	74
			AAWA	5421
		Young shoot	AVBB	5579
			AVBC	17964
		Seedling leaves infected with Venturia inaequalis	ABEA	4824
			ABEB	561
		Temperature stressed leaves	ABKA	1074
		Young expanding leaf	AELA	5465
		Partially senescing leaf	AARA	8860
			AANA	1889
	Vascular	Phloem	AAOA	4515
	Reproductive	Pre-opened floral bud	AFBA	60
			AFBB	44
			AFBC	5035
		Flower	ABQA	925
	Fruit	Fruit 10 DAFB	AASB	4237
			AASC	405
			AASA	4867
			AYFA	8
			AYFB	630
		Fruit 24 DAFB	AOFA	1079
			AAPA	2648
		Fruit 59 DAFB	AAAA	7026
		Fruit cortex 87 DAFB	AAUA	2462
		Fruit cortex 126 DAFB	AAYA	4485
			AAXA	5081
		Fruit cortex and skin 150 DAFB	AAFA	6159
			AAFB	1579
			AALA	5323
			AALB	1288
		Fruit cortex and skin mature	ABCA	4696
			ABDA	4793
			AAVB	121
