# Supplementary material for: Dating and functional characterization of duplicated genes in the apple (Malus domestica Borkh.) by analyzing EST data
Source: BMC Plant Biol. 2010 May 14;10:87. doi: 10.1186/1471-2229-10-87 (PMC3095355; doi:10.1186/1471-2229-10-87)
Supplement: Additional file 3 — Apple gene families with more than five members [file 1471-2229-10-87-S3.XLS]

## Sheet: AF 3
	Gene family	Gene-copy number
	Protein Receptor Kinase (PRK)	233
	Mitogen-activated protein kinase (MAPK)	136
	Cytochrome P450	118
	NBS-LRR resistance protein	104
	Glycosyltransferase family 1	71
	Ras-related GTP-binding protein	64
	Leucine-rich repeat protein (non-kinase domain)	59
	Hypothetical; nucleic acid-binding protein	56
	Oxidoreductases; Fe(II) oxigenase	53
	Phosphoprotein phosphatases; ser/thr phosphatase	50
	E2 ubiquitin-conjugating enzyme	49
	MYB transcription factor	49
	26s proteasome aaa-atpase subunit	48
	Eukaryotic initiation factor 4A (eIF4A/eIF4A-like)	47
	PP2C-type phosphatase	45
	WD-repeat protein superfamily	41
	Hypotetical protein	39
	Acyltransferase	37
	Hypotetical ATP-binding protein	36
	Short-chain dehydrogenases/reductase	36
	GDSL-motif lipases/hydrolases	35
	Mitocondrial carrier protein	34
	Proteasome alpha/beta subunits	34
	ABC transporter	33
	Subtilisin-like serine protease	32
	Alfa/Beta tubulin	32
	Heat shock protein (Hsp70)	31
	Monosaccharide transporter	31
	Chlorophyll a/b-binding protein (Lhc family)	31
	Oligopeptide transport	30
	Aspartic protease	29
	GRAS transcription factor	27
	NAC-domain containing protein	27
	Carbohydrate esterase family 8	26
	Polyubiquitin gene	26
	AMP-dependent synthetases/ligases	26
	Elongation factor-1 (EF-1)	26
	Glycoside hydrolase, family 17	26
	4-coumarate-CoA ligase	26
	Peroxidase	25
	Ankyrin repeat-containing	24
	Short-chain dehydrogenase/reductase (tropinine reductase)	24
	Aldehyde dehydrogenase	24
	Oxidoreductases; cinnamoyl-CoA reductase	24
	T-complex protein 1 (TCP-1)	23
	Cellulose synthase	21
	Beta-ketoacyl-synthase	21
	Hypothetical; stress protein	21
	Calmodulin kinase	21
	Cistein protease	21
	Lipoxygenase	20
	Glycoside hydrolase, family 16	20
	Expansin	20
	Thioredoxin	17
	Purple acid phosfatase	16
	ADP-ribosylation factor	16
	Pyruvate kinase	15
	Malate dehydrogenase	15
	Histone h3	15
	Cyclophilin	15
	β-amilase	14
	14-3-3 protein	14
	Pectin acetylesterase	13
	Fasciclin-like arabinogalactan protein	13
	S-adenosylmethionine synthetase	12
	Protochlorophyllide reductase	12
	Allyl-alcohol dehydrogenase	12
	Zn-finger transcription factor	12
	Pectate lyase	12
	Aspartic proteinase	11
	Hydroxymethyltransferase	11
	Basic helix-loop-helix protein	11
	Polygalacturonase	11
	Vacuolar sorting receptor	11
	Heat-shock protein 90 (Hsp90)	11
	UMP/CMP kinase	11
	Protein-disulfide isomerase	11
	Thaumatin	11
	WUS-interacting protein 1	10
	Dynamin protein	10
	Pyruvate decarboxylase	10
	Vacuolar H+-translocating inorganic pyrophosphatase	10
	Vacuolar H+-ATPase c subunit	10
	Laccase (diphenol oxidase) family	9
	Mitochondrial processing peptidase	9
	Chitinase	9
	Phosphofructokinase	9
	Calreticulin	9
	Importin alpha	9
	3-hydroxy-3-methylglutaryl CoA reductase	8
	Squalene monooxygenase	8
	Cationic amino acid transporter	8
	Clathrin adaptor complexes medium subunit	8
	GDP-mannose pyrophosphorylase	8
	Glutamine synthetase	8
	Starch synthase	8
	Actin-depolymerizing factor	8
	Rubisco subunit; binding-protein alpha subunit	8
	RNA polymerase IV; second largest subunit	7
	Glutaredoxin	7
	60s ribosomal protein L12	7
	β-alanine-pyruvate aminotransferase	7
	Cryptochrome	7
	26s proteasome regulatory subunit	7
	Voltage-dependent anion channel	7
	Phosphate translocator	7
	Aconitate hydratase	7
	Chalcone synthase family	7
	Copper/Zinc superoxide dismutase	6
	Starch phosphorylase	6
	Esterase/lipase/thioesterase	6
	Dienelactone hydrolase	6
	Tubby-like protein	6
	Acyl-CoA oxidase	6
	Inorganic pyrophosphatase	6
	40s ribosomal protein S5	6
	40s ribosomal protein S4	6
	ADP-glucose pyrophosphorylase	6
	Ascorbate peroxidase	6
	Thioredoxin-dependent peroxidase	6
