# Supplementary material for: Dating and functional characterization of duplicated genes in the apple (Malus domestica Borkh.) by analyzing EST data
Source: BMC Plant Biol. 2010 May 14;10:87. doi: 10.1186/1471-2229-10-87 (PMC3095355; doi:10.1186/1471-2229-10-87)
Supplement: Additional file 4 — Apple 20S proteasome gene family members. [file 1471-2229-10-87-S4.PIR]

>MaldoPAA1
MSRGSGGGYDRHITIFSPEGRLFQVEYAFKAVKAAGITSIGVRGKDSVCVVTQKKVPDKLLDQTSVTHLFPITKFLGLLATGMTADARTLVSQARNEAAEFRFKYGYEMPVDVLAKWIADKSQIYTQHAYMRPLGVVAMVLGIDEEVGPQLYKCDPAGHYFGHKATSAGLKEQEAINFLEKKMKNEPSFSYDETVQTCISALQSVLQEDFKATEIEASEDPSQLFPFSLPFSIGA
>MaldoPAA2
MSRGSGGGYDRHITIFSPEGRLFQVEYAFKAVKAAGITSIGVRGKDSVCVVTQKKVPDKLLDQTSVTHLFPITKFVGLLATGMTADARTLVSQARNEAAEFRFKYGYEMPVDVLAKWIADKSQIYTQHAYMRPLGVVAMVLGIDEELGPQLYKCDPAGHYFGHKATSAGLKEQEAINFLEKKMKNEPSFSYDETVQTCISALQSVLQEDFKATEIEVGVVVKENPVFRVLSTEEIDEHLTAISERD
>MaldoPAB1
MGDSQYSFSLTTFSPSGKLVQIEHALTAVGSGQTSLGIKAANGVVIATEKKLPSILVDEASVQKIQSLTPNIGLVYSGMGPDFRVLVRKSRKQAEQYHRLYKEPIPVTQLVRETAAVMQEFTQSGGVRPFGVSLLVAGFDDSGPQLYQVDPSGSYFSWKASAMGKNVSNAKTFLEKRYTEDMELDDAVHTAILTLKEGFEGQISGKNIEIGIIGTDKKFRVLTPAEIEDYLAEVE
>MaldoPAB2
MGDSHYSFSLTTFSPSGKLVQIEHALTAVGSGQTSLGIKAANGVVIATEKKLPSILVDEASVQKIQLLTPNIGVVYSGMGPDFRVLVRKSRKQAEQYHQLYKEPIPVTQLVREVAAVMQEFTQSGGVRPFGVSLLVAGFDDKGPQLFQVDPSGSYFSWKASAMGKNVSNAKTFLEKRYTEDMELDDAVHTAILTLKEGFEGQISGKNIEIGIIGADKKFIVLTPAEIEDYLAEVE
>MaldoPAB3
MSDSQYSFSLTTFSPSGKLVQIEHALTAVGSGQTSLGIKAANGVVIATEKKLPSILVDETSVQKIQLLTPNIGVVYSGMGPDFRVLVRKSRKQAEQYHQLYKEPIPVTQLVREVAAVMQEFTQSGGVRPFGVSLLVAGFDDKGPQLFQVDPSGSYFSWKASAMGKNVSNAKTFLEKRYTEDMELDDAVHTAILTLKEGFEGQISGKNIEIGIIGADKKFRVLTPAEIEDYLAEVE
>MaldoPAC1
MSRRYDSRTTIFSPEGRLYQVEYAMEAIGNAGTAIGILSKDGVVLVGEKKVTSKLLQTSTSTEKMYKIDDHVACAVAGIMSDANILINTARVQAQRYTFAYQEPMPVEQLVQSLCDTKQGYTQFGGLRPFGVSFLFAGWDKNYGFQLYMSDPSGNYGGWKAAAIGANNQAAQSMLKQDYKDEITREEAVELALKVLSKTMDSTSLTSDKLELAEVFVLPSGKVKYQVCSPDALSKLLVKSGVTQPAAEAS
>MaldoPAC2
MSRRYDSRTTIFSPEGRLYQVEYAMEAIGNAGTAIGILSKDGVVLVGEKKVTSKLLQTSTSTEKMYKIDDHVACAVAGIMSDANILINTARVQAQRYTFAYQEPMPVEQLVQSLCDTKQGYTQFGGLRPFGVSFLFAGWDKNYGFQLYMSDPSGNYGGWKAAAIGANNQAAQSMLKQDYKDEITREEAVELALKVLSKTMDSTSLTSDKLELAEVFVLPSGKVKYQVCSPDALSKLLVKSGVTQPAAEAS
>MaldoPAD1
MARYDRAITVFSPDGHLFQVEYALEAVRKGNAAVGVRGTDTIVLGVEKKSAAKLQDSRSVRKIVNLDNHIALACAGLKADARVLINKARIECQSHRLTVEDPVTVEYITRYIAGLQQKYTQSGGVRPFGLSTLIVGFDPYTDSPSLYQTDPSGTFSAWKANATGRNSNSIREFLEKNYKETSGQETVKLAIRALLEVVESGGKNIEVAVMTKDHGLKQLEEAEIDAIVADIEAEKAAAEAAKKGPPRET
>MaldoPAE1
MFLTRTEYDRGVNTFSPEGRLFQVEYAIEAIKLGSTAIGLKTKEGVVLAVEKRITSPLLEPSSVEKIMEIDDHIGCAMSGLIADARTLVEHARVETQNHRFSYGEPMTVESTTQALCDLALRFGEGDEESMSRPFGVSLLIAGHDEHGPSLYHTDPSGTFWQCNAKAIGSGSEGADSSLQEQYNKDLTLQEAETIALSILKQVMEEKVTPNNVDIAKVSPTYHLYTPSEVEAVIARL
>MaldoPAF1
MFRNQYDTDVTTWSPAGRLFQVEYAMEAVKQGSAAIGLRSKTHVVLACVNKANSELSSHQKKIFKVDDHIGVAIAGLTADGRVLSRYMRSEAINYNYTYESPLPVGRLVVQLADKAQVCTQRSWKRPYGVGLLVGGLDESGAHLYYNCPSGNYFEYQAFAIGSRSQAAKTYLERRFENFTGSTREDLIKDALIATRETLQGEKLRSSICTIAVVGVGEPFHILDQDTVQKLIDAFEIVQDEAPAAEPDAGAEPAAAAEEGEGSGAGAGAGADQAAVPEPDVAPMDI
>MaldoPAF2
MFRNQYDTDVTTWSPAGRLFQVEYAMEAVKQGSAAIGLRSKTHVVLACVNKANSELSSHQKKIFKVDDHIGVAIAGLTADGRVLSRYMRSEAINYNYTYESQLPVGRLVVQLADKAQVCTQRSWKRPYGVGLLVGGLDESGAHLYYNCPSGNYFEYQAFAIGSRSQAAKTYLERRFENFTGSSREDLIKDALIATRETLQGEKLRSSICTIAVVGVGEPFHILDQDTVQKLIDAFEIVQDEAPAAEAAEPNAGAEPAATAKQGEGAGT
>MaldoPAG1
MSSIGTGYDLSVTTFSPDGRVFQIEYAAKAVDNSGTVIGIKCKDGVVMAVEKLIASKMMLPGSNRRIHSVHRHSGMAVAGLAADGRQIVARTKSEATNYESVYGEQIPVKELAERVASYVHLCTLYWWLRPFGCGIILGGYDRDGPQLYMVEPSGVSYRYFGAAIGKGRQAAKTEIEKLKLSELTCRQGVIEVAKIIYGIHDEAKDKEFELEMSWVCDESNRLHQKVPDELLEEAKAAAKAALEEMDAD
>MaldoPAG2
MTSIGTGYDLSNSVFSPDGRNFQVEYAVKAVENGGTAIGIKCKDGVVLALEKLVTSKLLKPNANKRISTVDRNIGVVTSGLLPDGRFFASKARDMAADWRSTYKSPIPTHALADRMGSYVQAYTLYSSVRPFGITGIIAGWDSEAEVPVDGQVGTGPKVGAGGKKEGGKHGGPFLYMIEPSGLYWGYYGAATGKGRQSAK
>MaldoPBA1
MASSDMDLNAPHSMGTTIIGVTYDGGVVLGADSRTSTGVYVANRASDKITQLTDNVYVCRSGSAADSQVVSDYVRYFLHQHTIQLGQPATVKVCANLVRLLSYGNKNMLETGLIVGGWDKYEGGKIYGIPLGGTLLELPFAIGGSGSSYLYGFFDQAWKEGMTKDEAEQLVVKAVSLAIARDGASGGVVRTVVINSEGVTRNFYPGDKLPLWHEELEPQNSLLDILNTASPEPMNI
>MaldoPBA2
MDQSIQNDLNAPHSMGTTIIGVTYNGGVVLGADSRTSTGVYVANRASDKITQLTDNVYLCRSGSAADSQIVSDYVRHFLHQHTIQLGQPATVKVAANLIRLFSYNNKNMLQTGLIIGGWDKYEGGKIYGVPLGGTILEQPFAIGGSGSTYLYGFFDQEWKEGMTKEEAEQLVVKAVSLAIARDGASGGVVRTVIINSEGVTRNYYPGDALPLWHEELEPQNSMLDILSSSSSGPDMMIS
>MaldoPBA3
MGTTIIGVTYNGGVVLGADSRTSTGVYVANRASDKITQLTDNVYLCRSGSAADSQIVSDYVRHFLHQHTIQLGQPATVKVAANLIRLFSYNNKNMLQTGMIIGGWDKYEGGKIYGVPLGGTILEQPFAIGGSGSTYLYGFFDQEWKEGMTKEEAEQLVVKAVSLAIARDGASGGVVRTVIINSEGVTRNYYPGDTLPLWHEELEPQNSLLDILSSSSSGPDMMIS
>MaldoPBB1
MSQVAADVPKGGFSFDLCRRNDMLAKNGVQQPSYRKTGTTIVGLIFKDGVILGADTRATEGPIVCDKNCEKIHYMAPNIYCCGAGTAADTEAVTDMVSSQLQLHRYHTGRESRVVTALTLLKKHLFNYQGHVSAALVLGGVDVTGPHLHTIYPHGSTDTLPFATMGSGSLAAMAMFESKYKESMTRDEGIKLVTEAICSGIFNDLRSGNNGDVCCHN
>MaldoPBC1
MSIFEYNGSALVAMVGKNCFAIASDRRLGVQLQTVATDFKRISQVHDRLFIGLSGLATDAQTLYQRLMFRHKLYQLREERDMKPETFASLVSAILYEKRFGPYFTQPVIAGLGDEDKPFICTMDSIGAKELAKDFVVAGTASESLYGACEAMFKPDMEPEELFETVSQALLSSVDRDCLSGWGGHIFVVTPTEVQEKILKGRMD
>MaldoPBD1
MESIFGLVGDGFAVVAADTSAVHSILVHKSNEDKIMVLDSHKLVAASGEPGDRVQFTEYIQKNVALYQFRNGIPLTTAAAANFTRGELATALRKNPYMVNILMAGFDKEAGASLYYIDYIASLHKVEKGAFGYGSYFALSLMDRHYHSGMSVEEAIDLVDKCIIEIRSRLVVAPPNFVIKIVDKDGAREYAWPGVHQRYQRCCCMIDPFKVSPDSCFWYF
>MaldoPBD2
MESIFGLVGDGFAVVAADTSAVHSILVHKSNEDKIMVLDSHKLVAASGEPGDRVQFTEYIQKNVALYQFRNGIPLTTAAAANFTRGELATALRKNPYMVNILMAGFDKEAGASLYYIDYIASLHKVEKGAFGYGSYFALSLMDRHYHSGMSVEEAIDLVDKCIIEIRSRLVVAPPNFVIKIVDKDGAREYAWRESIRDAGVAAA
>MaldoPBE1
MKLDTSGLESHAPHLFGESSGFLDGVSGPPSFEVPTTNDFDGFQKEAIQMVKPAKGTTTLAFIFKDGVMVAADSRASMGGYISSQSVKKIIEINPYMLGTMAGGAADCQFWHRNLGIKCRLHELANKRRISVTGASKLLANILYSYRGMGLSVGTMIAGWDETGPGLYYVDSEGGRLKGMRFSVGSGSPYAYGVLDNGYRYDMSVEEAAELARRAIYHATFRDGASGGVASVYHVGPNGWKKLSGDDVGELHYHYYPVVAGSVEQEMVEV
>MaldoPBE2
MRLDTSGLESRAPLFGESSGFLDGVSAPPSFEVPTTNDFDGFQKEAIQMVKPAKGTTTLAFIFKDGVMVAADSRASMGGYISSQSVKKIIEINPYMLGTMAGGAADCQFWHRNLGIKCRLHELANKRRISVTGASKLLANILYSYRGMGLSVGTMIAGWDETGPGLYYVDSEGGRLKGMRFSVGSGSPYAYGVLDDGYRYDMSVEEAAELARRAIYHATFRDGASGGVASVYHVGANGWKKLSGDDVGELHYSYYPVVAGAVEQEMVEVAAH
>MaldoPBE3
MRLDTSGLESRAPLFGESSGFLDGVSAPPSFEVPTTNDFDGFQKEAIQMVKPAKGTTTLAFIFKDGVMVAADSRASMGGYISSQSVKKIIEINPYMLGTMAGGAADCQFWHRNLGIKCRLHELANILYSYRGMGLSVGTMIAGWDETGPGLYYVDSEGGRLKGMRFSVGSGSPYAYGVLDDGYRYDMSVEEAAELARRAIYHATFRDGASGGVASVYHVGANGWKKLSGDDVGELHYSYYPVVAGAVEQEMVEVAAH
>MaldoPBF1
MTKQHANWPPYDNNGGSCVAIAGANYCVIAADTRMSTGYSILTRDYSKICKLADKAVLASSGFQADVKALQKHLAAKHLTYQHQHNKQMSCPAMAQLLSNTLYYKRFFPYYAFNVLGGLDSEGKGCVFTYDAVGSYERVGYSSQGSGSTLIIPFLDNQLKSPSPLLLPAQDAVTPLSEAEAIDLVKTCFASATERDIYTGDRLEIVVLNADGTRYEYMELRKD
>MaldoPBF2
MTKQHANWSPYDNNGGSCVAIAGANYCVIAADTRMSTGYSILTRDYSKICKLADKAVLASSGFQADVKALQKHLAAKHLTYQHQHNKQMSCPAMAQLLSNTLYYKRFFPYYAFNVLGGLDSEGKGCVFTYDAVGSYERVGYSSQGSGSTLIIPFLDNQLKSPSPLLLPAQDAVTPLSEAEAIDLVKTCFASATERDIYTGDSLEIVVLNADGTRYEYMELRKD
>MaldoPBG1
MSLVESNQSKPGLLCNPEGSQRTLYPYVTGTSVVALKYKDGILMAADMGGSYGSTLRYKSVERMKPIGKHSVLGASGEISDFQELLHYLDELVLYDNMWNDGNSLGPKEVHNYLTRVMYNRRNKFNPLWNSLVLGGVKNGQKYLGMVSMIGVNFEDDHVATGFGNHLARPILRDEWHENLTFEEGVKLLEKCMRVLL
>MaldoPBG2
MESNQSKPGLLCNPEGSQRTLYPYVTGTSVVALKYKDGILMAADMGGSYGSTLRYKSVERMKPIGKHSLLGASGEISDFQELLRYLDELILYDNMWDDGNSLGPKEVHNYLTRVMYNRRNKFNPLWNSLVLGGVKKGQKYLGMVSMIGVNFEDNHVATGFGNHLARPILRDEWHENLTFEEGVKLLEKCMRVLLYRDRSAVNKLQISKITEEGVTISQPYSLKTFWGFSAFENPTLGAEGSW
>MaldoPBG3
MESNQSKPGLLCNPEGSQRTLYPYVTGTSVVALKYKDGILMAADMGGSYGSTLRYKSVERMKPIGKHSLLGASGEISDFQELLRYLDELVLYDNMWDDGNSLGPKEVHNYLTRVMYNRRNKFNPLWNSLVLGGVKNGQKYLGMVSMIGVNFEDNHVATGFGNHLARPILRDEWHENLTFEEAVKLLEKCMRVLLYRDRSAVNKLQIAKITEEGVTISQPYSLKTFWGFSAFENPTLGAEGSW
>MaldoPBG4
MNHFPQAWGRPRDDVYGQYNSAYLQTAGPIQHTQSPIVTGTSVVAIKYKDGVVIAADNLASYGSLARFTDVKRLRKFNDRAVLGFGGDVSDMQYLDRLLNSLDIRENYNHADPDTQLSAKNLHTYMSKVMYKRRTDFNPLWNHILVAGLDEEKKPFLASVDLLGTTFSSPSLATGFGANLAQPIMRKAVPDEAAAEKLSKEDAIQVIKDCMKVLFYRDARSLDVYSIAVI
