# Supplementary material for: Dating and functional characterization of duplicated genes in the apple (Malus domestica Borkh.) by analyzing EST data
Source: BMC Plant Biol. 2010 May 14;10:87. doi: 10.1186/1471-2229-10-87 (PMC3095355; doi:10.1186/1471-2229-10-87)
Supplement: Additional file 6 — Apple β-amilase gene family members. [file 1471-2229-10-87-S6.PIR]

>Maldo_beta amylase_1
MALSMTHQIGARSGTPVTATEASSSSVESVSTSPMWKSPAASLTCKIQKPEGMDGLSPPLSPCRSPGLGSSRADLSMACRAFATEVESPVLEHQVRGARDKGTGVPVYVMMPLDSVTMNNSVNRKKAMNASLQALKSAGAEGVMMDVWWGLVEREVPGAYNWGGYAELLEMAKKHGLKVQAVMSFHRCGGNVGDSVTIPLPKWVVEEVEKDPDLAYTDQWGRKNCEYLSLGADTLPVLKGRTPVQCYADFMRAFRDNFKHLLGDTIVEIQVGMGPAGELRYPSYPESNGTWKFPGIGAFQCFDKYILGGLKAAAEAAGKPEWGSTGPTDAGHYNNWPEDTPFFRKDGGGWNSTYGEFFLGWYSQMLLDHGERILTSAKSIFEEAGVKISVKVAGIHWHYGTRSHAPELTAGYYNTRFRDGYVPIAQMLARHGAIFNFTCVEMHDHEQPQDAQCLPEKLVRQVAMATQKTNVPLAGENALPRYDDYAHKQILEASSLKVEGNTEGNQMCAFTYLRMNPHLFQPDNWRRFVGFVKKMKEKGSHKCREEVEREAEHFVHVSTPSVQEAAVSLMH
>Maldo_beta amylase_2
MALSMTHQISALSGTPIRTTDASSSSVESVSASPMWKSPAAGLTCKIQKPERVDGLSPPLSPCRSPVLGSSRPDLSMACRAFATEAESPVLEHQVRGAHDKGTGVPVYVMMPLDSVTMHNSVNRKKAMNASLQALKSAGVEGVMMDVWWGL
>Maldo_beta amylase_3
LPKWVVEEVHKNRDLAYTDQWGKRNCEYLSLGADTLPVLKGRTPVQCYADLMRAFRDNFKHLLGDTIVEIQVGMGPAGELRYPSYPESNGTWQFPGIGAFQCFDKYMLSSLKAAAEAAGKPEWGSTGPTDAGHYNNWPEDTPFFRKEGGGWNTTYGEFFLGWYSQMLLDHGERILTSTKSIFKEAGVKIS
>Maldo_beta amylase_4
SRRCGLKVRAVLAFHQCGAGPEDSHWIPLPLWVLEEIDKDPDLVYSDRFGRRNVEYLSLGCDMLPVLRGRSPLQAYADFMRNFRDTFRPFLGVVITGIQVGMGPAGELRYPSCPTQKLTWAWRSRELGEFQCYDKYMLASLNACAREIGMPEWGNGGPFGAANLMQDPELTEFFRSDDGSWNTSYGTFFLEWYSGMLVLHGERMCRETETIFRGTEASTSVKIAGMHWHYRTK
>Maldo_beta amylase_5
HEAHAPELTAGYYNTRFRDGYIPIAQMLARHGAIFNFTCVEMRDHEQPQEAQCLPEKLVRQVAMAAQKVNVPLAGENALPRYDDYAHEQILEASSLNVEGNTQGNQMCAFTYLRMNPHLFQPDNWRRFVAFVKKMKEKGSHKCREEVEREAEHFVHISTPLVQEAAVALMH
>Maldo_beta amylase_6
NSELVEPEALRNQLQVLKSAGVDGVMVDCWWGIVEAHSPQGYNWGGYKKLFQIVRDLNLKLQVVMSFHECGGNVGDDVHIPLPHWVTEIGQKNPDIYFTNKEGKRNTECLTWGIDKERVLRGRTAVEVYFDYMRSFRVEFDEFFEEGIISEIEVGLGPCGELRDPSYPE
>Maldo_beta amylase_7
LDQHEEFQEALGDSEGLFWQVLNAAWDVCVPVSSENALACHDRISYNKILDNSKPLTDPDGRHLSSFTYLRLSPLLMERQNFMEFERFVRRMHGEAVVDHQVYSK
>Maldo_beta amylase_8
EFRCCRILSEIEVGLGPCGELRYPSYPEQHGWKYPGIGEFQCYDRYLMKNLTQAAEARGHTFWARVPDNAGSYNSQPHETGFFRDGGDYDSYYGRFFLNWYSRVLIDHGDRVLALANLAFEGTRIATKVSGIHWWYKTASHPAELTAGFYNSCNRDGYAPISAMLKKHEAALNFTCVEMRTLDQHEGFPEALADPEGLVWQVLNAAWDANIPVASENALTCFDREGYNKILENAKPWNDPDGRHLSAFTYLRLSPVLIERHNLTEFERFVKRMHGEAASDV
>Maldo_beta amylase_9
MEVSVFRGSQAAIGKTELERTELGFCELNGNLKSNVCFGQSTSWKNPRLQFTVRAVQSETVRSGKVSGPARKSKPNDGVRLFVGLPLDTVSDCNAVNHARAIAAGLKALKLLGVDGVELPVWWGMVEKEAMGKYEWSGYLAVAEMVQKAGLELHVSLCFHASKQPKIPLPAWVSRLGASQPSIFFKDRSGQHYKECLSLAVDELPVLNGKTPTQVYQDFCESFKSSFEPFLGSTIAGISMSLGPDGELQYPSQRRLGKNKIPGVGEFQCYDENMLSVLKQHAEAAGNPLWGLGGPHDVPSYDQSPNANNFFKDDGGSWESPYGDFFLSWYSNQLISHGDRLLDLVSSTFSDTEVEICGKVPLMHSWYKTRSHPSELTSGFYNTSSRDGYQAVAQMFARNSCKIILPGMDLSDEHQPQDSLSSPELLLSQIKTACRKHGVEISGQNSSVSGAREGFQQIKKNLLGENAINLFTYQRMGADFFSPDHFPSFSEFVRSLNQPQLQSDDLPIEEEAVESVPTNSESVVRMQPA
>Maldo_beta amylase_10
MEVSVFRGSQAAVRKAELVRTEFAFSKLNGNLKTNVCFGQSKSWKSARLQFTVRAVQSDSPVRSDKVSGPAKRSKPNDGVRLFVGLPLDTVSDCNAVNHARAIAAGLKALKLLGVDGVELPVWWGVVEKEAMGKYEWSGYLAVAEMVQKAGLELHVSLCFHASKQPKIPLPAWVSRLGESQPGLFFKDRSGQLYKECLSLAVDELPVLNGKTPIQVYEDFCESFKSSLAPFLGSTITGISMSLGPDGELQYPSQHRLVKNKTPGVGEFQCYDENMLRILKQHAEAAGNPLWGLGGPHDVPSYDQSPNANNFFKDNGGSWESPYGDFFLSWYSNQLISHGDRLLSLASSTFGDTEVEVCGKVPLMHSWYKTRAHPSELTSGFYNTSSRDGYQAVAEMFARNSCKIILPGMDLSDEHQPRDSLSSPELLLSQIKTACRKHGIEIAGQNSSVMGARGGFQQIKKNLLGENVINLFTYQRMGADFFSPEHFPSFSEFVRSLNQPQLESDDLPTEEEAAESIPTTSESVIRLQTA
>Maldo_beta amylase_11
AANILKKYQENKQTNILLAAKIGGIYWWYQTVSHPAELTAGYYNTALRDGYDPVASILSRHGAALHVSCLEMTDGDNPASYLCSPEGLLQQIWTVSKKRIHLIGRNTHERFDRVGLWQIHANCYHSQAEPVRSFTYFRMNDKIFRAENWNNFVPFVRKMSTNW
>Maldo_beta amylase_12
QYDWSAYRSVFQAVEDCGLKLQAIMSFHQCGGNVGDVVTIPIPKWVLEIGESDPDIFYTNLKGNRNPEYLTLGVDNLHLFDGRTAVQIYGDYMKSFRENMSDFLETGLVIDIEVGLGPAGELRYPSYPESQGWAFPGIGEFQCFDKYLQAEFKEAATAAGHPEWALPDNAGEYNDTPESSEFFRSNGTYVTEKGKFFLTWYSNKLMIHGDQILDEVNKVFVGCKLKLAAKVSGIHWWYEVDNHAAELTAGYYNLKDRDGYRPIARMLSRHHAILNFTCLEMRNSEQSADAKSAPEELVQQVLSGGWRENIEVAGENALSRYDSVAYDQILLNARPNGINKDGQPKLRMYGVTYLRLSDELLQKTNLDIFKIFVKKMHADQDYCPDPEKYNHHLGPLERSKPEISIEDLLEATKAEEPFPWDKETDMR
>Maldo_beta amylase_13
NLSFSFFFFDADDILLLGSILLPSTPRLQELVSFQHSLLNCFWESIRANPSDDILLLGSILLPSTPRLQELVSFQHEVDNHAAELTAGYYNVKDRNGYRPIARMLSRHHAILNFTCLEMRNSEQSADAKSAPQELVQQVLSGGWRENIEVAGENALSRYDSVAYDQILLNARPNGINKDGQPKLRMYGVTFLRLSDELLQKTNLDTFKIFVKKMHADQDYCSDPEKHNHHLGPLKQSKPEISIEDLLEATKALEPFPWDKETDMSVSGGAGGLGGLLSNLIRKIFSLVKRYNCQAGSEATNKLA
>Maldo_beta amylase_14
LQERDFSSTAYIPVYVMLPLGVINMKCELVDPDGLLKQLRVLKSVSVDGIMVDCWWGIVEGHAPQEYNWNGYKRLFWMVCELKLKLQVVMSFHECGGNVGDDVCVPLPHWVAEIGRSNPDIFFTDREGRRNPECLSWGIDKERILRGRTAVEVYFDCMRSFRVEFDEYFKNGNISMIQVGLGPCGELRYPSCP
>Maldo_chloroplast beta amylase_1
KDAGIDLAGENALVRFDICAFAQVLATGRSDSGNALSAFTFLRMNKRLFDGDNWRNMVEFVRSMAEGGRNRRLSECDSTGSDLFVRFIKEKKVEKTKETLLV
>Maldo_chloroplast beta amylase_2
MTLTLRSSTSFVNLKDHKDLKTSEDSPGTICFAQIKPSCRLRAKSSMQETRLLHEKNLMTISDGRRELLHALPNIAHTSTDNKVPVYVMLPLDTVSHGGHLNKPRAMNASLMALKQAGVEGVMVDVWWGLVWEEDGPSKYNWEGYAELVQMVQKHGLKIQVVMSFHQCGGNVGDSCSIPLPPWVLEEVSKNPDLVYTDKSGRRNPEYISLGCDSLPVLGGRTPIQVYTDYMRSFHDRFIDYLGDVIVEIQVGMGPCGELRYPAYPESNGTWRFPGIGEFQCYDKYMRASLEASAEAMGKRDWGRSGPHDSGQYNQFPEDTGFFKRDGTWNTEYGQFFLEWYSGKLLRHGDRILSAAKGVFQGSGAKLSGKIAGIHWHYGSRSHAAELTAGYYNTRHRDGYVPTARMFSKNMVVLNFTCMEMKDREQPEHANCSPEGLVRQVKMATKSAGIDLAGENALERYDTGAFAQVLATSRSDSGNALSAFTYLRMNKRLFEADNWRNMVEFVRSMAEGGRNRSLSECDSTGSDLFVRFIKEKKVEKTKETVLV
>Maldo_chloroplast beta amylase_3
MTLTLRSSASFINLKDHKGLKTSDDSPGTICFAQIKPSCRLRAKSSMQETQLLHEKNLMTISDGRRELLHTLPNTAHSSTDNKVPVYVMLPLDTVSHGGHLNKPRAMNASLMGLKQAGVEGVMVDAWWGLVEKERF
>Maldo_chloroplast beta amylase_4
MRSFRDRFIDYLGDVIVEIQVVLGPCGELRYPAYPESNGTWRFPGIGEFQCYDKYMRASLEASAEALGKRDWGRSGPHDSGHYNQFPEDTGFFKRDGTCNTEYGQFFLEWYSGKLLRHGDRILSAAKGVFQGSGAKLSGKIAGIHWHYRSRSHAAELTAGYYNTRHRDGYLPTAKMFSKNMVVLNFTCMEMKDREQPEHANCSPEGLVRQVKMATKRAGIDLAGENALERYDTGAFAQVLATSRSDSGNALSAFTYLRMNKRLFDGDNWRNMVEFVRSMAEGGRNRRLSECDSTGSDLFVHFIKEKKVEKTKETLLV
