# Supplementary material for: Dating and functional characterization of duplicated genes in the apple (Malus domestica Borkh.) by analyzing EST data
Source: BMC Plant Biol. 2010 May 14;10:87. doi: 10.1186/1471-2229-10-87 (PMC3095355; doi:10.1186/1471-2229-10-87)
Supplement: Additional file 7 — Apple Eukariotic elongation factor 1 gene family members. [file 1471-2229-10-87-S7.PIR]

>MaldoEF-1-alfa_1
MDIEEEIRSLQLDSEEDNGAVKPDEAMPEVENESKMEEDPREEIHTQSDQSVVVEHKGKAKEIPEPEEEHDDIELDRKRHLNVVFIGHVDAGKSTTGGQILFLSGQVDDRTIQKYEKEAKDKSRESWYMAYIMDTNEEEREKGKTVEVGRAHFETETSRFTILDAPGHKSYVPNMISGASQADVGVLVISARKGEFETGYERGGQTREHVQLAKTLGVSKLLVVVNKMDDPTVNWSKERYDEIGSKMVPFLKASGYNVKKDVQFLPISGLIGLNIKTRLDKSVCSWWDGPCLFEVLDSIEVPLRDPKGSFRMPIIDRFKDMGTVVMGKVESGSVREGDSLVVMPNKVPVKAVALYIDDDRVKRAGPGENLRVRISGIEDEDILSGFVLSSVANPIPAVTEFFAQLQILELLDNAILTAGYKAVLHIHSVVEECEIIELVSQMDPKTKKPMKKHIRFVKNGAVVVCKIQVGNMICIEKFADFPQLGRVTLRTEAKTIAVGKSD
>MaldoEF-1-alfa_2
RLPLQDVYKIGGIGTVPVGRVETGKIMGGMVVTFAPAGVTTEVKSVEMHHEQLTEGLPGDNVGFNVKNVSVKEIRRGNVAGDSKNDPPKGCDSFNAQVIVLNHPGQVGAGYAPVLDCHTAHIACKFSELVEKIDRRTGKSVEAAPKFIKSGDAAIVKMVPSKPMCVEAFTDYPPLGRFAVRDMRQTVAVGVIKSVVKSDKQGAGKVTKAAQKAGKK
>MaldoEF-1-alfa_3
GPYLLDAIDSLKPPTREFSKPLLMPICDVIKSSSQGQVSACGKLEAGALRSGFKVLVMPSGESGTVRLLERDSQACAIARAGDNVAVTLQGIDGGRVMAGGVLCHPSFPVAVAKHLELKVLVLDVTTPILIGSQLEFHIHHAKEAARVVKISSLLDPKTGKVTRKAPRCLTAKQSAVVEVILHAPVCVEEFSNSRALERAFLRALGSTIAVGVVTRIIEEQK
>MaldoEF-1-alfa_4
MGKEKFHINIVVIGHVDSGKSTTTGHLIYKLGGIDKRVIERFEKEAAEMNKRSFKYAWVLDKLKAERERGITIDIALWKFETTKYYCTVIDAPGHRDFIKNMITGTSQADCAVLIIDSTTGGFEAGISKDGQTREHALLAFTLGVKQMICCCNKMDATTPKYSKARYEEIVKEVSSYLKKVGYNPDKIAFVPISGFEGDNMIERSTNLDWYKGPTLLEALDLINEPKRPSDKPLRLPLQDVYKIGGIGTVPVGRVETGIVKPGMVVTFGPTGLTTEVKSVEMHHEALQEALPGDNVGFNVKNVAVKDLKRGFVASNSKDDPAREAANFTCQVIIMNHPGHIGNGYAPVLDCHTSHIAVKFGEILTKIDRRSGKEIEKEPKFLKNGDAGMVKMLPTKPMVVETFSEYPPLGRFAVRDMRQTVAVGVIKSVEKKDPSGAKVTKSAAKKK
>MaldoEF-1-alfa_5
MGKEKFHINIVVIGHVDSGKSTTTGHLIYKLGGIDKRVIERFEKEAAEMNKRSFKYAWVLDKLKAERERGITIDIALWKFETTKYYCTVIDAPGHRDFIKNMITGTSQADCAILIIDSTTGGFEAGISKDGQTREHALLAFTLGVRQMICCCNKMDATTPKYSRARYDEIVKEVSSYLKKVGYNPDKIPFVPISGFEGDNMIERSTNLDWYKGPTLLEALDQINEPKRPSDKPLRLPLQDVYKIGGIGTVPVGRVETGVIKPGMVVTFGPTGLTTEVKSVEMHHEAMQEALPGDNVGFNVKNVAVKDLKRGYVASNSKDDPAKEAANFTSQVIIMNHPGQIGQGYAPVLDCHTSHIAVKFAELVTKIDRRSGKELEKEPKFLKNGDAGFVKMIPTKPMVVETFSEYPPLGRFAVRDMRQTVAVGVIKSVEKKDPTGAKITKAAAKKK
>MaldoEF-1-alfa_6
MGKEKFHINIVVIGHVDSGKSTTTGHLIYKLGGIDKRVIERFEKEAAEMNKRSFKYAWVLDKLKAERERGITIDIALWKFETTKYYCTVIDAPGHRDFIKNMITGTSQADCAILIIDSTTGGFEAGISKDGQTREHALLAFTLGVRQMICCCNKMDATTPKYSRARYDEIVKEVSSYLKKVGYNPDKIPFVPISGFEGDNMIERSTNLDWYKGPTLLEALDQINEPKRPSDKPLRLPLQDVYKIGGIGTVPVGRVETGVIKPGMVVTFGPTGLTTEVKSVEMHHEAMQEALPGDNVGFNVKNVAVKDLKRGYVASNSKDDPAKEAANFIAQVIIMNHPGQIGQGYAPVLDCHTSHIAVKFAELVTKIDRRSGKELEKEPKFLKNGDAGFVKMLPTKPMVVETFSEYPPLGRFAVRDMRQTVAVGVIKSVEKKDPTGAKITKAAAKKK
>MaldoEF-1-alfa_7
MGKEKFHINIVVIGHVDSGKSTTTGHLIYKLGGIDKRVIERFEKEAAEMNKRSFKYAWVLDKLKAERERGITIDIALWKFETTKYYCTVIDAPGHRDFIKNMITGTSQADCAVLIIDSTTGGFEAGISKDGQTREHALLAFTLGVKQMICCCNKMDATTPKYSKARYDEIVKEVSSYLKKVGYNPDKIAFVPISGFEGDNMIERSTNLDWYKGPTLLEALDLINEPKRPSDKPLRLPLQDVYKIGGIGTVPVGRVETGVVKPGMVVTFGPTGLTTEVKSVEMHHEALQEALPGDNVGFNVKNVAVKDLKRGFVASNSKDDPAKEAANFTSQVIIMNHPGQIGNGYAPVLDCHTSHIAVKFAEILTKIDRRSGKELEKEPKFLKNGDAGMVKMIPTKPMVVETFSEYPPLGRFAVRDMRQTVAVGVIKSVEKKEPTGAKVTKAAAKKK
>MaldoEF-1-alfa_8
MGKEKFHINIVVIGHVDSGKSTTTGHLIYKLGGIDKRVIERFEKEAAEMNKRSFKYAWVLDKLKAERERGITIDIALWKFETTKYYCTVIDAPGHRDFIKNMITGTSQADCAVLIIDSTTGGFEAGISKDGQTREHALLAFTLGVKQMICCCNKMDATTPKYSKARYDEIVKEVSSYLKKVGYNPDKIAFVPISGFEGDNMIERSTNLDWYKGPTLLEALDLINEPKRPSDKPLRLPLQDVYKIGGIGTVPVGRVETGVVKPGMVVTFGPTGLTTEVKSVEMHHEALQEALPGDNVGFNVKNVAVKDLKRGFVASNSKDDPAKEAANFTSQVIIMNHPGQIGNGYAPVLDCHTSHIAVKFAEILTKIDRRSGKELEKEPKFLKNGDAGMVKMIPTKPMVVETFSEYPPLGRFAVRDMRQTVAVGVIKSVEKKEPTGAKVTKAAAKKK
>MaldoEF-1-alfa_9
MGKEKFHINIVVIGHVDSGKSTTTGHLIYKLGGIDKRVIERFEKEAAEMNKRSFKYAWVLDKLKAERERGITIDIALWKFETTKYYCTVIDAPGHRDFIKNMITGTSQADCAVLIIDSTTGGFEAGISKDGQTREHALLAFTLGVKQMICCCNKMDATTPKYSKARYEEIVKEVSSYLKKVGYNPDKIAFVPISGFEGDNMIERSTNLDWYKGPTLLEALDLINEPKRPSDKPLRLPLQDVYKIGGIGTVPVGRVETGIVKPGMVVTFGPTGLTTEVKSVEMHHEALQEALPGDNVGFNVKNVAVKDLKRGFVASNSKDDPAKEAANFTSQVIIMNHPGQIGNGYAPVLDCHTSHIAVKFGEILTKIDRRSGKEIEKEPKFLKNGDAGMVKMLPTKPMVVETFSEYPPLGRFAVRDMRQTVAVGVIKSVEKKDPSGAKVTKSAAKKK
>MaldoEF-1-alfa_10
MGKEKFHINIVVIGHVDSGKSTTTGHLIYKLGGIDKRVIERFEKEAAEMNKRSFKYAWVLDKLKAERERGITIDIALWKFETTKYYCTVIDAPGHRDFIKNMITGTSQADCAVLIIDSTTGGFEAGISKDGQTREHALLAFTLGVKQMICCCNKMDATTPKYSKARYEEIVKEVSSYLKKVGYNPDKIAFVPISGFEGDNMIERSTNLDWYKGPTLLEALDQINEPKRPSDKPLRLPLQDVYKIGGIGTVPVGRVETGVIKPGMVVTFGPTGLTTEVKSVEMHHEAMQEALPGDNVGFNVKNVAVKDLKRGYVASNSKDDPAKEAANFIAQVIIMNHPGQIGQGYAPVLDCHTSHIAVKFAELVTKIDRRSGKELEKEPKFLKNGDAGFVKMLPTKPMVVETFSEYPPLGRFAVRDMRQTVAVGVIKSVEKKDPTGAKITKAAAKKK
>MaldoEF-1-alfa_11
MGKEKFHINIVVIGHVDSGKSTTTGHLIYKLGGIDKRVIERFEKEAAEMNKRSFKYAWVLDKLKAERERGITIDIALWKFETTKYYCTVIDAPGHRDFIKNMITGTSQADCAILIIDSTTGGFEAGISKDGQTREHALLAFTLGVRQMICCCNKMDATTPKYSRARYDEIVKEVSSYLKKVGYNPDKIPFVPISGFEGDNMIERSTNLDWYKGPTLLEALDQINEPKRPSDKPLRLPLQDVYKIGGIGTVPVGRVETGVIKPGMVVTFGPTGLTTEVKSVEMHHEAMQEALPGDNVGFNVKNVAVKDLKRGYVASNSKDDPAKEAANFIAQVIIMNHPGQIGQGYAPVLDCHTSHIAVKFAELVTKIDRRSGKELEKEPKFLKNGDAGFVKMLPTKPMVVETFSEYPPLGRFAVRDMRQTVAVGVIKSVEKKDPTGAKITKAAAKKK
>MaldoEF-1-alfa_12
ISGASQADIGVLVISARKGEFETGYERGGQTREHVQLAKTLGVSKMLVVVNKMDEPTVNWSKERYDEIVTKMVPFLKASGYNVKKDVQFLPISGLMGTNMKTRLDKSVCSWWNGPCLFEALDSIEVPLRDPKGPFRMPIIDKFKDMGTVVMGKVESGSVREGDSLFVMPNKVPVKAVAIYIDEDRVKRAGPGENLRVRLSGIDDEDILSGFVVSSVAKPIPAVTEFFAQLQILELLDNAILTAGYKAVLHIHSIVEECEIIELVSQIDTKTKKPMKKHIRFVKNGAIVVCKIQVSNTICIEKFADFPQLGRFTLRTEGKTIAVGKVIDQPSNYRNNSSA
>MaldoEF-1-alfa_13
MGKEKFHINVVVIGHVDSGKSTTTGHLIYKCGGIDKRTIEKFEKEAAELGKGSFKYAWVLDKLKAERERGITIDIALWKFETPKYYVTVIDAPGHRDFIKNMITGTSQADCAILIIAAGTGEFEAGISKDGQTREHALLAYTLGVKQLIVAINKMDTTKWSEERFNEIIKETSSFIKKVGYNPKHVPFVPISGFNGDNMIDNSSNCPWYKGWEKETKSKVTGKTLLEAIDAIDPPSRPSDKPLRLPLQDVYKIGGIGTVPVGRVETGVIKAGMVVTFAPAGVTTEVKSVEMHHEQLVEGLPGDNVGFNVKNVSVKEIRRGNVAGDSKNDPPKGAESFNAQVIVLNHPGQVGAGYAPVLDCHTAHIACKFAELL
>MaldoEF-1-alfa_14
KGCDSLSAQVIVLNHPGQVGAGYAPVLDCHTAHIACKFSELVEKIDRRTGNSFEAAPKFIKSGDATIVKMVPSKPMCVEAFTDYPPLGRFLVRDMRQTVAVGVIKSVVKSDKQGLRQVTKAAQKAGKK
>MaldoEF-1-alfa_15
VGRVETGVLKPGMIVTFAPANLSTEVKSVEMHHVAMPEAVPGDNVGFNVKNLSVKDIRRGMVAGDSKNDPPQETEDFNAQVIILNHPGQIHAGYAPVLDCHTAHIACKFSEILTKVDRRSGQELEAAPKNIKNGDAAIVRLTPSKPMCVEAFTDYPPLGRFAVRDMRQTVAVGVIKAVTRKAPGKIGGKAAAKGGKK
>MaldoEF-1-alfa_16
VGFNVKNVAVKDLKRGFVASNSKDDPAREAANFTSQVIIMNHPGQIGNGYAPVLDCHTSHIAVKFAEILTKIDRRSGKEIEKEPKFLKNGDAGMVKMIPTKPMVVETFSEYPPLGRFAVRDMRQTVAVGVIKSVEKKDPSGAKVTKSAAKKK
>MaldoEF-1-alfa_17
MGKEKFHINIVVIGHVDSGKSTTTGHLIYKLGGIDKRVIERFEKEAAEMNKRSFKYAWVLDKLKAERERGITIDIALWKFETTKYYCTVIDAPGHRDFIKNMITGTSQADCAILIIDSTTGGFEAGISKDGQTREHALLAFTLGVKQMICCCNKMDATTPKYSKARYDEIVKEVSSY
>MaldoEF-1-alfa_18
MGEEKFHINIVVIGHVHSGKATTTGHLIYKLGGFDKRVIERFQNETAEMNKRSYKCAWVLDKLKAERERGITIDISLWKFDTTKYYCTDIDAPRHRDFINNMITGTSQADCAVLIIDSTTGGSEAGISNDGQTREHALLAFSLGVKQMI
