# Supplementary material for: Dating and functional characterization of duplicated genes in the apple (Malus domestica Borkh.) by analyzing EST data
Source: BMC Plant Biol. 2010 May 14;10:87. doi: 10.1186/1471-2229-10-87 (PMC3095355; doi:10.1186/1471-2229-10-87)
Supplement: Additional file 8 — Apple Malate deshydrogenase gene family members. [file 1471-2229-10-87-S8.PIR]

>Maldo_cytosolic_MDH1
MAKEPARVLVTGAAGQIGYALVPMIARGIMLGADQPVILHLLDIPPAAEALNGVKMELVDAAFPLLKGVVATTDVVEACTGVNIAVMVGGFPRKEGMERKDVMTKNVSIYKSQASALEKHAAPNCKVLVVANPANTNALILKEFAPSIPEKNITCLTRLDHNRALGQVSERLNVQVSDVKNVIIWGNHSSSQYPDVNHATVKTPSGEKCVRELVADDAWLNGEFISTVQQRGAAIIKARKLSSALSAASSACDHIRDWVLGTPEGTWVSMGVYSDGSYNVPSGLIFSFPVTCQNGEWKIVQGLSIDEFSRKKLDATADELSEEKALAYSCLS
>Maldo_cytosolic_MDH2
MAKEPARILVTGAAGQIGYALVPMIARGIMLGADQPVILHLLDIPPAAEALNGVKMELVDAAFPLLKGVVATTDVVEACNGVNIAVMVGGFPRKEGMERKDVMTKNVSIYRSQASALEKHAAPNCKVLVVANPANTNALILKEFAPSIPEKNITCLTRLDHNRALGQVSERLNVQVSDVKNVIIWGNHSSSQYPDVNHATVKTPSGEKCVRELVADDAWLNGEFISTVQQRGAAIIKARKLSSALSAASSACDHIRDWVLGTPEGTWVSMGVYSDGSYDVPSGLIFSFPVTCQHGEWKIVQGLSIDEFSRKKLDATAEELSEEKALAYSCLS
>Maldo_cytosolic_MDH3
DQPVILHMLDIPPAAEALNGVKMELVDAAFPLLKGVVATTDVVEACTEVNIAVMVGGFPRKEGMERKDVMSKNVAIYKSQASALEKHAAANCKVLVVANPANTNALILKEFAPSIPEKNISCLTRLDHNRALGQISERLNVPVSDVKNVIIWGNHSSTQYPDVNHASVKTPAGEKPVRELVANDEWLHGEFITTVQQRGAAIIKARKLSSALSAASSA
>Maldo_cytosolic_MDH4
LKGVAATTDVVYACTGVNIAEMVGGFPRKEGMERKDVMTKNVSIYKSQASALEKHAAPNCKGLVDANPANTNALILKEFAPSIPEKNITCLTRLYHNRALGHVSERLNVQVSDVKNVIIWGNHSSSHYPDVNHATDKTPSGDKCVRELVADDAWLNG
>Maldo_chloroplast_MDH1
MAATSAAAFSVGTNCSLGHKAAAFQQSKPCALRFNSQNPLKSSFNGLKATPSFNCETETSFSGKETASALRASFARKAHKEALVVQSQFQPQASYKVAVLGAAGGIGQPLALLIKMSPLVSSLHLYDIANVKGVAADLSHCNTPSEVLDFTGAAELPNSLKGVDVVVIPAGVPRKPGMTRDDLFNINAGIVKNLIEAVADNCPDAFIHIISNPVTFHGAK
>Maldo_chloroplast_MDH2
MAATSAATFSIGTNCSLGHKAASFQQTKPCALRFNSQNLLKSSFNGLKATTSFNCETETSFSGKETAKALRASFARKAHKDAQVVQSQFQPQASYKVAVLGAAGGIGQPLALLIKMSPLVSSLHLYDIANVKGVAADLSHCNTPSEVLDFTGAAELPSSLKGVDVVVIPAGVPRKPGMTRDDLFNINAGIVRNLIEAVADNCPDAFIHIISNPVNSTVPIAARSSEAERVFITLKSSFGCFYFWM
>Maldo_chloroplast_MDH3
MAVAELSKPSYTKTRLFQSSQLSSLSTHLHSHRRLTFRPLHHTRNSRICCSVAPNQVQAPAAPEKTQDPKSKAECFGVFCLTYDLIAEEETKSWKKLINIAVSGAAGMISNHLLFKLASGEVFGPDQPIALKLLGSERSLQALEGVAMELEDSLFPLLREVSIGIDPYEVFQDAEWALLIGAKPRGPGMERAGLLDLNGQIFVEQGKALNAVASRNVKVIVVGNPCNTNALICLKNAPNIPAKNFHALTRLDENRAKCQLALKAGVFYDKVSNVTIWGNHSTTQVPDFLNATINGLPVKEVIKDHKWLEEEFTESIQKRGGVLIKKWGRSSLASMPVSIADAMKSLVTPTPEGDWFSSA
>Maldo_chloroplast_MDH4
MAVAELSTPSYTKTHLFQLSQLSSLSTHLHSHRRVAFRPLPHTRNARICCSVAPNQVQAPAAPAQTEDPKNKPECFGVFCLTYDLQAEEETKSWKKLINIAVSGAAGMISNHLLFKLASGEVFGPDQPIALKLLGSERSFQALEGVAMELEDSLFPLLREVSIGIDPYEVFQDVEWALLIGAKPRGPGMERADLLDLNGQIFVEQGKALNAVASHNVKVIVVGNPCNTNALICLKNAPNIPAKNFHALTRLDENRAKCQLALKAGVFYDKVSNVTIWGNHSTTQVPDFLNARINGLPVKEVIKDHKWLEEEFTELIQKRGGVLIKKWGRSSAASTAMSIADAIKSLITPTPEGDWFSSAVYTNGNPYGIAEDLVFSMPCRSKGDGDYELVKDIQFDDYLRNRIKKSEAELLAEKRCVAHLTGQGIAVCDLPQDTMLPGEM
>Maldo_chloroplast_MDH5
WDVVRANTFVAQKKNLKLIDVAVPVVGGHAGITILPLLSKTNPSVSLTDEEVEQLTVRIQNAGTEVVKAKAGAGSATLSMAYAAARFVESSLRALDGDGDVYECSYVASDLTELPFFASRVKLGRNGIEAFIPSDLQGLTEYEQKALEALKPELKASIEKGIAFANKQTVTA
>Maldo_chloroplast_MDH6
MQQHPSSEVNANQRIARISAHLDPPNLQMENAATVNRLNCRAKGGTAGYKVAILGAAGGIGQPLAMLMKMNPLVSVLHLYDVVNTPGVTSDISHMDTGAVVRGFLGQQQLDEALTGMELVIIPAGVPRKPGMTRDDLFNINAGIVKTISEAIARCC
>Maldo_mitochondrial_MDH1
MRPSMSIARSVHRVARRSYSSASVPERKVAVLGAAGGIGQPLALLMKLNPLVSHLSLYDIAGTPGVAADVSHINTRSEVKGYAGEEQLAQALEGADVVIIPAGVPRKPGMTRDDLFNINAGIVKGLTTAIAKYCPNALINMISNPVNSTVPIAAEVLKKAGKYDEKRLFGVTTLDVVRAKTFYAGKANVNVAEVNVPVVGGHAGVTILPLFSQATPAANLPHDVIVALTKRTQDGGTEVVEAKAGKGSTTLSMAYAGAIFTDACLKGLNGVPDVVECSYVQSSITELPFFASKVRLGKNGVNEVLGLG
>Maldo_mitochondrial_MDH2
MRPSISIARSVHRVARRSYSSASVPERKVAVLGAAGGIGQPLALLMKLNPLVSHLSLYDIAGTPGVAADVSHINTRSEVKGYAGEEQLAQALEGADVVIIPAGVPRKPGMTRDDLFNINAGIVKGLTTAIAKYCPNALINMISNPVNSTVPIAAEVLKKAGKYDEKRLFGVTTLDVVRAKTFYAGKANANVAEVNIPFVGGHAGITILPLFFQAAPTANLPHDVINALTNRT
>Maldo_peroxisomal_MDH1
MESSVGANGRIAKISAHLFPPNSQVEDGSALSRGDCRAKGGAPGFKVAIVGAAGGIGQPLAMLMKMNPLVSVLHLYDVVNAPGVTADISHMDTGAVVRGFLGQPQLESALTGIDLVIIPAGVPRKPGMTRDDLFKINAGIVRTICEGIAKACPKAIVNLISNPVNSTVPIAAEVFKKAGTYDPKRLLGVTMLDVVRANTFVAEVLGLDPREVDVPVVGGHAGVTILPLLSQVKPPCSFTKEETEYLTNRIQNGGTEVVEAKAGAGSATLSMAYAAVKFADACLRGLRGDAGVVECAFVASEVTELPFFATKVRLGRGGAEEIYQLGPLNEYERVGLEKAKTELAASIQKGVSFIKK
>Maldo_peroxisomal_MDH2
MQQQPSPEVNANQRIARISAHLDPPNLQMENAATVSRLNCRAKGGAPGFKVAILGAAGGIGQPLALLMKMNPLVSVLHLYDVVNTPGVTSDISHMDTGAVVRGFLGQQQLEEALTGMELVIIPAGVPRKPGMTRDDLFNINAGIVKTISEAIAKCCPYAIVNVISNPVNSTVPIAAEVFKKAGTFDPKKLLGVTMLDVVRANTFVAEVLGLDPRDIDVPVVGGHAGVTILPLLSQVKPPCSFTPKEVDYLTDRIQNGGTEVVEAKAGAGSATLSMAYAAVKFADACLRGLRGDAGVVECAFLASQVTELPFFASKVRLGRTGPEEIYPLGPLNE
