# Supplementary material for: Dating and functional characterization of duplicated genes in the apple (Malus domestica Borkh.) by analyzing EST data
Source: BMC Plant Biol. 2010 May 14;10:87. doi: 10.1186/1471-2229-10-87 (PMC3095355; doi:10.1186/1471-2229-10-87)
Supplement: Additional file 9 — Apple Glyceraldehyde 3-phosphate dehydrogenase gene family members. [file 1471-2229-10-87-S9.PIR]

>MaldoGAPA2_1
MASAILSVAKPSLQANGKGFAEFSGLRTSSACLPFGRKTSDDLFSVIAFQTSSVGSNGGYKKGVTEAKLKVAINGFGRIGRNFLRCWHGRKDSPLDVIAINDTGGVKQASHLLKYDSTLGIFDADVKPVGDNGLSVDGKIIKVVSSRNPIDLPWKDLEIDLVIEGTGVFVDREGAGKHLLAGAKKVLITAPGKGDIPTYVVGVNADAYSPDETIISNASCTTNCLAPFVKVLDQKFGIIKGTMTTTHSYTGDQRLLDASHRDLRRARAAALNIVPTSTGAAKAVALVLPSLKGKLNGIALRVPTPNVSVVDLVVQVTKKTFAEEVNAAFRDSAEKELAGILSVCDEPLVSVDFRCTDVSSTVDSSLTMVMGDDMVKVIAWYDNEWGYSQRVVDLADIVANNWK
>MaldoGAPA2_2
MASAILSVAKPSLQANGKGFAEFSGLRTSLACLPFGRKTSDDLFSVIAFQTSALGSNGVYKKGVTEAKLKVAINGFGRIGRNFLRCWHGRKDSPLDVIAINDTGGVKQASHLLKYDSTLGIFDADVKPVGDNGLSVDGKIVKVVSSRNPLDLPWKDLEIDLVIEGTGVFVDRDGAGKHLLAGAKKVLITAPGKGDIPTYVVGVNADAYNPDETIISNASCTTNCLAPFVKVLDQKFGIIKGTMTTTHSYTGDQRLLDASHRDLRRARAAALNIVPTSTGAAKAVALVLPSLKGKLNGIALRVPTPNVSVVDLVVQVTKKTFAEEVNAAFRDSAEKELAGILSVCDEPLVSVDFRCTDVSSTVDSSLTMVMGDDMVKVIAWYDNEWGYSQRVVDLADIVANNWK
>MaldoGAPA2_3
MASAILSVAKPSLQANGKGFAEFSGLRTSSACLPFGRKTSDDLFSVIAFQTSSVGSNGGYKKGVTEAKLKVAINGFGRIGRNFLRCWHGRKDSPLDVIAINDTGGVKQASHLLKYDSTLGIFDADVKPVGDNGLSVDGKIIKVVSSRNPIDLPWKDLEIDLVIEGTGVFVDREGAGKHLLAGAKKVLITAPGKGDIPTYVVGVNADAYSPDETIISNASCTTNCLAPFVKVLDQKFGIIKGTMTTTHSYTGDQRLLDASHRDLRRARAAALNIVPTSTGAAKAVALVLPSLKGKLNGIALRVPTPNVSVVDLVVQVTKKTFAEEVNAAFRDSAEKELAGILSVCDEPLVSVDFRCTDVSSTVDSSLTMVMGDDMVKVIAWYDNEWGYSQRVVDLADIVANNWK
>MaldoGAPA2_4
MASAILSVAKPSLQANGKGFAEFSGLRTSLACLPFGRKTSDDLFSVIAFQTSALGSNGVYKKGVTEAKLKVAINGFGRIGRNFLRCWHGRKDSPLDVIAINDTGGVKQASHLLKYDSTLGIFDADVKPVGDNGLSVDGKIVKVVSSRNPLDLPWKDLEIDLVIEGTGVFVDRDGAGKHLLAGAKKVLITAPGKGDIPTYVVGVNADAYNPDETIISNASCTTNCLAPFVKVLDQKFGIIKGTMTTTHSYTGDQRLLDASHRDLRRARAAALNIVPTSTGAAKAVALVLPSLKGKLNGIALRVPTPNVSVVDLVVQVTKKTFAEEVNAAFRDSAEKELAGILSVL
>MaldoGAPB
MASHAALASSRVPANTRLPSKPSHSFPTQCFSKRLEVGEFSGLRSSSCVTYASNGREQSFFDTVAAQLTPKTAGPTPVRGETVAKLKVAINGFGRIGRNFLRCWHGRKDSPLEVIVVNDSGGVKNASHLLKYDSMLGTFKADVKIVDNETISVDGKPVKVVSSRDPLKLPWAEMGIDIVIEGTGVFVDGPGAGKHIQAGAKKVIITAPAKGADIPTYVVGVNEKDYGHDVANIVSNASCTTNCLAPFVKILDEEFGIVKGTMTTTHSYTGDQRLLDASHRDLRRARAAALNIVPTSTGAAKAVSLVLPQLKGKLNGIALRVPTPNVSVVDLVINVAKKGISAEDVNAAFRKAADGPLKGILAVCDVPLVSVDFRCTDVSSTIDSSLTMVMGDDMVKVVAWYDNEWGYSQRVVDLAHLVASKWPGAAVAGSGDPLEDFCQTNPADEECKVYEA
>MaldoGAPC2_1
MATSGKKIKIGINGFGRIGRLVARVALQRDDVELVAVNDPFITTDYMTYMFKYDTVHGAWKHHELKVKDSKTLLFGEKPVAVFGIRNPEEIPWGEAGADFVVESTGVFTDKEKAAAHIKGGAKKVIISAPSKDAPMFVVGVNEKEYKPDIHILSNASCTTNCLAPLAKVINDRFGIVEGLMTTVHSITATQKTVDGPSMKDWRGGRAASFNIIPSSTGAAKAVGKVLPSLNGKLTGMSFRVPTVDVSVVDLTVRLEKAATYEQIKAAIKEESEGKLKGILGYTEDDVVSTDFIGDSRSSIFDAKAGIALNDNFVKLVSWYDNEWGYSSRVVDLIVHVASSL
>MaldoGAPC2_2
MATSGKKIKIGINGFGRIGRLVARVALQRDDVELVAVNDPFITTDYMTYMFKYDTVHGPWKHHELKVKDSKTLLFGEKPVTVFGIRNPEEIPWGECGADFVVESTGVFTDKEKAAAHIKGGAKKVIISAPSKDAPMFVVGVNEKEYKPDIHILSNASCTTNCLAPLAKVINDRFGIVEGLMTTVHSITATQKTVDGPSQKDWRGGRAASFNIIPSSTGAAKAVGKVLPALNGKLTGMAFRVPTVDVSVVDLTVRLAKPASYDQIKAAIKEESEGKLKGILGYTEDDVVSTDFIGDSRSSIFDAKAGIALNDTFVKLVSWYDNEWGYSTRVVDLIVHVASTL
>MaldoGAPC2_3
MGKIKIGINGFGRIGRLVARVALQRDDVELVAVNDPFITTDYMTYMFKYDSVHGQWKHHELKVKDSKTLLFGDRPVAVFGVRNPEEIPWAETEAEYIVESTGVFTDKDKAAAHLKGGAKKVIISAPSKDAPMFVMGVNEKEYKPDLDIVSNASCTTNCLAPLAKVINDRFGIVEGLMTTIHSITATQKTVDGPSSKDWRGGRAASFNIIPSSTGAAKAVGKVLPALNGKLTGMAFRVPTVDVSVVDLTVRLAKKATYEEIKHAIKEESEGKLKGILGYTEDDVVSTDFVGDSRSSIFDAKAGIALNDSFVKLVSWYDNEWGYSSRVVDLIVHMANTH
>MaldoGAPCP1_1
MAASSLLRSTVSAPLIEASRADLAASAAASFKVSSVGFSRNLNCPKVQSYIFGTSIPSGSSSLQICSARSVQPIKATATELPPTVQRSGSGGKTKIGINGFGRIGRLVLRIASTRDDIEVVAVNDPLVDPKYMAYMFKYDSTHGIFDGSISVVDDSTLEINGKAIKVVSKRDPAEIPWGDYGVEYVVESSGIFTTLEKAALHKKGGAKKVVISAPSADAPMFVIGVNEKTYKPNMDIVSNASCTTNCLAPLAKVIHEEFGILEGLMTTVHATTATQKTVDGPSMKDWRGGRGAGQNIIPSSTGAAKAVGKVLPELNGKLTGMAFRVPTPNVSVVDLTCRLEKSSSYEDVKAAIRYAADGPLRGILGYTEDDVVSNDFVGDSRSSIFDAKAGLALSSSFVKLVSWYDNEWGYSNRVLDLIEHMALVAA
>MaldoGAPCP1_2
MAASSLLRSTVSAPLIEASRADLAASASASFKVSSVGFSRNLNCPKVQSSIFGTSIPSGLSSLQICSARSVQPIKATATELPPTVQKSGSGGKTKIGINGFGRIGRLVLRIATTRDDIEVVAVNDPLVDPKYMAYMFKYDSTHGIFDGSISVVDNSTLEINGKEIKVVSKRDPAEIPWGDYGVEYVVESSGIFTTLEKAALHKKGGAKKVVISAPSADAPMFVVGVNENTYKPNMDIVSNASCTTNCLAPLAKVIHEEFGILEGLMTTVHATTATQKTVDGPSMKDWRGGRGAGQNIIPSSTGAAKAVGKVLPELNGKLTGMAFRVPTPNVSVVDLTCRLEKSSSYEDVKATIRYAAD
>MaldoGAPCP1_3
IMVVKVGINGFGRIGRIVFRNAIEHNDVDIVAVNDPFIEPHYAAYMLKYDSTHGRFNGDIKVEGNNLSVNGKTIRFYTEKDPANIPWSETGAFYVDESTGVFTTTEKAKAHLKGGAKKVVISAPSADAPMFVMGVNNETYTKDIEVLSNASCTTNCLAPLAKVIHDKFTIIEGLMTTVHSYTATQKVVDGPSAKDWRGGRTAAQNIIPSSTGAAKAVGKVIPD
>MaldoGAPCP1_4
MAASSLLRSTVSAPLIEASRADLAASASASFKVSSVGFSRNLNCPKVQSSIFGTSIPSGLSSLQICSARSVQPIKATATELPPTVQKSGSGGKTKIGINGFGRIGRLVLRIATTRDDIEVVAVNDPLVDPKYMAYMFKYDSTHGIFDGSISVVDNSTLEINGKEIKVVSKRDPAEIPWGDYGVEYVVESSGIFTTLEKAALHKKGGAKKVVISAPSADAPMFVVGVNENTYKPNMDIVSNASCTTNCLAPLAKVIHEEFGILEGLMTTVHATTATQKTVDGPSMKDWRGGRGAGQNIIPSSTGAAKAVGKVLPELNGKLTGMAFRVPTPNVSVVDLTCRLEKSSSYEDVKATIRYAADGPLRGILGYTEEDVVSNDFVGDSRSSIFDAKAGLALSSSFVKLVSWYDNEWGYSTRVLDLIEHMALVAA
>MaldoGAPCP1_5
RHEGYTSQLQPHNTAEKSKMAIKVGINGFGRIGRIVFRNAIEHEDINIVAVNYPFIDPTYAAYMLKYDSTHGQFKGEIKVTGSDLTVNGKTIRFYQERDPANIKWSETGAYYVVESTGVFTTTEKAKAHLQGGAKKVVISAPSADAPMFVMGVNEKTYDPKIEVVSNASCTTNCLAPLAKVIHDKYTIIEGLMTTIHSYTAT
