# Supplementary material for: Dating and functional characterization of duplicated genes in the apple (Malus domestica Borkh.) by analyzing EST data
Source: BMC Plant Biol. 2010 May 14;10:87. doi: 10.1186/1471-2229-10-87 (PMC3095355; doi:10.1186/1471-2229-10-87)
Supplement: Additional file 11 — Apple S-adenosylmethionine synthetase gene family members. [file 1471-2229-10-87-S11.PIR]

>MaldoSAM1_1
METFLFTSESVNEGHPDKLCDQISDAVLDACLTQDPDSKVACETCTKTNMVMVFGEITTKANVDYEKIVRDTCRTIGFVSDDVGLDADNCKVLVNIEQQSPDIAQGVHGHFSKRPEEIGAGDQGHMFGYATDETPELMPLTHVLATKLGAKLTEVRKNGTCAWLRPDGKTQVTIEYFNDKGAMVPIRVHTVLISTQHDETVTNDEIAADLKEHVIKPVIPEKYLDEKTIFHLNPSGRFVIGGPHGDAGLTGRKIIIDTYGGWGAHGGGAFSGKDPTKVDRSGAYIVRQAAKSIVANGLARRCIVQVSYAIGVPEPLSVFVDSYGTGKIPDKEILKIVKETFDFRPGMISINLDLKRGGNGRFLKTAAYGHFGRDDPDFTWEVVKPLKWDKPQA
>MaldoSAM1_2
MEDTFLFTSESVNEGHPDKLCDQISDAVLDACLEQDPDSKVACETCTKTNMVMVFGEITTKAKVDYEKIVRDTCRTIGFVSDNVGLDADNCKVLVNIEQQSPDIAQGVHGHLTKRPEEIGAGDQGHMFGYATDETPELMPLSHVLATKLGARLTEVRKNGTLPWLRPDGKTQVTVEYYNDHGAMVPIRVHTVLISTQHDETVTNDEIAADLKEHVIKPVVPEKYLDEKTIFHLNPSGRFVIGGPHGDAGLTGRKIIIDTYGGWGAHGGGAFSGKDPTKVDRSGAYIVRQAAKSIVANGLARRCIVQVSYAIGVPEPLSVFVDSYGTGKIPDKEILKLVKENFDFRPGMIAINLDLKRGRYLKTAAYGHFGRDDPDFSWEVVKPLKWEKPQE
>MaldoSAM1_3
METFLFTSESVNEGHPDKLCDQISDAVLDACLAQDPDSKVACETCTKTNMVMVFGEITTKANVDYEKIVRDTCRTIGFVSDDVGLDADNCKVLVNIEQQSPDIAQGVHGHFSKKPEEIGAGDQGHMFGYATDETPELMPLTHVLATKLGAKLTEVRKNGTCAWLRPDGKTQVTIEYVNDKGAMVPIRVHTVLISTQHDETVTNDEIAADLKEHVIKPVIPEKYLDEKTIFHLNPSGRFVIGGPHGDAGLTGRKIIIDTYGGWGAHGGGAFSGKDPTKVDRSGAYIVRQAAKSIVASGLARRCIVQVSYAIGVPEPLSVFVDSYGTGKIPDKEILKIVKESFDFRPGMISINLDLKRGGNDRFLKTAAYGHFGRDDPDFTWEVVKPLKWEKPQA
>MaldoSAM2_1
METFLFTSESVNEGHPDKLCDQISDAVLDACLAQDPDSKVACETCTKTNMVMVFGEITTKANVDYEKIVRDTCRAIGFVSDDVGLDADNCKVLVNIEQQSPDIAQGVHGHFTKRPEEIGAGDQGHMFGYATDETPELMPLSHVLSTKLGARLTEVRKNGTCPWLRPDGKTQVTVEYYKENGAMVPVRVHTVLISTQHDETVTNDEIAADLKEHVIKPVVPEKYLDEKTIFHLNPSGRFVIGGPHGDAGLTGRKIIIDTYGGWGAHGGGAFSGKDPTKVDRSGAYIVRQAAKSIVANGLARRAIVQVSYAIGVPEPLSVFVDTYGTGKIPDKEILKIVKETFDFRPGMITINLDLKRGGGGRFLKTAAYGHFGRDDPDFTWEVVKPLKWEKPQS
>MaldoSAM2_2
METFLFTSESVNEGHPDKLCDQISDAVLDACLAQDPDSKVACETCTKTNMVMVFGEITTKANVDYEKIVRDTCRAIGFVSDDVGLDADNCKVLVNIEQQSPDIAQGVHGHFTKRPEEIGAGDQGHMFGYATDETPELMPLSHVLSTKLGARLTEVRKNGTCPWLRPDGKTQVTVEYYNENGAMVPVRVHTVLISTQHDETVTNDEIAADLKEHVIKPVVPEKYLDEKTIFHLNPSGRFVIGGPHGDAGLTGRKIIIDTYGGWGAHGGGAFSGKDPTKVDRSGAYIVRQAAKSIVANGLARRAIVQVSYAIGVPEPLSVFVDTYGTGKIPDREILKIVKETFDFRPGMITINLDLKRGGGGRFLKTAAYGHFGRDDPDFTWEVVKPLKWEKPQS
>MaldoSAM2_3
MAEPADTFLFTSESVNEGHPDKLCDQISDAVLDACLEQDPDSKVACESCTKTNMVMIFGEITTKANLDYEKIVRDTCRTIGYVSDSVGLDADNCKVLVNIEQQSPDIAQGVHGHLTKRPEEIGAGDQGHMFGYATDETTELMPLSHVLATNLGARLTEVRKNGTLSWLRPDGKTQVTVEYYNDHGAMVPIRIHTVLISTQHDETVTNDQIAADLKEHVIKPVVPEKYLNDKTIFHL
>MaldoSAM3_1
METFLFTSESVNEGHPDKLCDQVSDAVLDACLEQDPESKVACETCTKTNMVMVLGEITTKAKVDYEKIVRDTCRGIGFTSADVGLDADNCKVLVNIEKQSPEIAEGVHGHLTKKPEEIGAGDQGHMFGYATDETPEFMPLTHVLATKIGAKLTEVRKNKTVPWLRPDGKTQVTVEYKNENGAMVPIRVHTILISTQHDENVTNEQIAADLKEHVIKPVVPAQFIDDKIIYHLNPSGRFVIGGPHGDAGLTGRKIIIDTYGGWGAHGGGAFSG
>MaldoSAM3_2
MVHANGTAAQDTFLFTSESVGEGHPDKIADQVSDAVLDACLAEDPLSKVACETATKTGMIMVFGEITTKAHLDYQKIIRGAIKDIGYDHSDKGFDYKTCNVLVAIEQQSPDIAQGLHY
>MaldoSAM4_1
METFLFTSESVNEGHPDKLCDQISDAVLDACLAQDPDSKVACETCTKTNMVMVFGEITTKANVDYEKIVRDTCRTIGFVSDDVGLDADNCKVLVNIEQQSPDIAQGVHGHFSKKPEEIGAGDQGHMFGYATDETPELMPLTHVLATKLGAKLTEVRKNGTCAWLRPDGKTQVTIEYVNDKGAMVPIRVHTVLISTQHDETVTNDEIAADLKEHVIKPVIPEKYLDEKTIFHLNPSGRFVIGGPHGDAGLTGRKIIIDTYGGWGAHGGGAFSGKDPTKVDRSGAYIVRQAAKSIVASGLARRCIV@VSYAIGVPEPLSVFVDSYGTGKIPDKEILKIVKESFDFRPGMISINLDLKRGGNDRFLKTAAYGHFGRDDPDFTWEVVKPLKWEKPQA
>MaldoSAM4_2
HGHLTKRPEEIGAGDQGHMFGSATDETPELMPLSHVLATKLGARLTEVRKDGTCPWLRPDGKTQVTIEYYNENGAMVPIRVHTVLISTQHDETVTNDKIAADLKEHVIR
