# Supplementary material for: Dating and functional characterization of duplicated genes in the apple (Malus domestica Borkh.) by analyzing EST data
Source: BMC Plant Biol. 2010 May 14;10:87. doi: 10.1186/1471-2229-10-87 (PMC3095355; doi:10.1186/1471-2229-10-87)
Supplement: Additional file 12 — Apple Vacuolar sorting receptor gene family members. [file 1471-2229-10-87-S12.PIR]

>MaldoVSR1_1
MKEKLGFLVCVWFLLCRVCVGRFVVEKNRLKVTSPSSMKGDYECAIGNFGVPPYGGTLVGTVYYPKTNQMACKGFEDTDETFKPKPRGLPTFVLVDRGDCYFTTKAWNAQKAGAAAILVADDRNEPLITMDTPEEENADAADYLQNITIPSALISKELGDSIKKSLSGDEMVNINLDWTEALPHPDERVEYEFWTNSNDVCGPKCDSQIEFVKNFKGAAQVLERKGYTQFTPHYITWYCPEAFVSSKQCESQCINHGRYCAPDPEQDFSEGYDGKDVVVQNLRQACFYKVANESGKPWLWWDYVTDFAIRCPMKEKKYNQECANQVIESLGADLKKIQECIGDPEADEENAVLKAEQDAQIGKGSRGDVTILPTLVINRVQYRGKLDKGAVLKAICSGFLENTEPAVCLSEDVQTNECLENNGGCWYDRAAN
>MaldoVSR1_2
GRFVVEKNSLKVTSPSSMKGLYECAIGNFGVPQYGGTLVGTVYYPKTNQKACKGFEDFDESFKPKPGGLPTFLLVDRGDCYFTLKAWNAQKGGAAAILVADDRNEPLITMDNPEEENADADYLQKITIPSALISKELGESIKKSLSGGEMVNINLDWTEALPHPDERVEYEFWTNSNDECGPKCDSQIEFVKSFKGAAHVLERKGYTQFTPHYITWYCPEAFVLSKQCKSQCINHGRYCAPDPEQDFSKGYDGKDVVVQNLRQACLYKVANESGKPWLWWDYVTDFAIRCPMKDKKYTEECANQVIESLGADLKKIQKCIGDPEADEENAVLKAEQDAQIGKGTRGDVTILPTLVINNRQYRGKLDKGAVLKAICAGFQETTEPSVCLSEDVQTNECLENNGGCWHDKAANITACRDTFRGRVCECPIVQGVKFVGDGYTHCEASGALRCGINNGGCWKETRSGRTYSACRDDHTNGCSCPPGFKGDGEKTCEDVDECKEKTACQCSQCKCKNTWGSYECSCGGGLLYMRENDACIGKNGSGSGSSWGLIWVIILCLGAVGVGGFAVYKYRIRRYMDSEIRAIMAQYMPLDNQGEVPSHVARGDI
>MaldoVSR2
GGGGECPIVQGVKFVGDGYTHCEATGALRCGINNGGCWKETRTGSTYSACRDDLTNGCSCPPGFKGDGEKTCEDVDECKEKTACQCAHCKCKNTWGSYDCSCGGGLLYMRGYDACIGKNASGSGSSRGLIWIIILCLGAVGVGGYIVYKYRIRRYMDSEIRAIMAQYMPLDNEGAVPGHVSRGDI
>MaldoVSR3_1
MELQSSAALRFFLGFLLLSMANGRFVVEKNSLRVTSPDKIKGTYDSAIGNFGIPQYGGSMAGAVLYPKQNQKGCKEFSEFGIKFESRPGALPTFVLVDRGDCFFALKVWNAQKAGASAVLVADDIEEALITMDSPEEDGSTAKYIENITIPSALIEKSFGQILKKAINAGDMVNVNLDWREAVPHPDDRVEYQLWTNSNDECGVKCDML
>MaldoVSR3_2
TSKYIENITIPSALIEKRFGEILKKAISAGDMVNVNLDWREAVPHPDDRVEYELWTNSNDECGVKCDMLMEFMKDFRGAAQILEKGGYTQFTPHYITWYCPRAFTLSKQCKSQCINHGRYCAPDPEQDFSSGYDGKDVVLENLRQLCVFRVANETKKPWVWWDYVTDFQIRCPMKEKKYNKECADGVIKSLGLDIKKIESCMGDPNADSENTVLKEEQDAQVGKGTRGDVTILPTVVVNNHQYRGKLEKGAVLKAICSGFEETTEPAVCLSTDVETNECLDNNGGCWQDKAANLTACKDTFRGRVCECPLVDGVQFKGDGYTTCEASGPGRCKVNNGGCWHEARDGHVFTACTDNGKVQCQCPPGFKGDGVKSCEDIDDCKDRKACHCPECSCKNTWGSYDCSCSGNLLYIRDHDTLYYLIFWRGKVLPKGCCTPFIP
>MaldoVSR6
GIPSALVEKAFGDSLKEAFKKKEDVVVKLDWRESVPNPDQRVEYEFWTNSNDECGARCDEQMTFVKNFKGHAQVLERGGYTLFTPHYITWYCPRAFILTKQCKSQCINHGRYCAPDPEKDLGEGYQGKDVVYENLRQLCVHRVANESGRSWVWWDYVTDFHIRCSMKEKKYSKECAEDVMKSLGKSHVLICVMCTEKNACFVVLIALI
>MaldoVSR7_1
KRSSGCEAFEGDKPFKSKNSRSSIVVLDRGGCYFALKVWNAQQAGASAVLVADNIEEPLITMDSPEESNDADGYIEKIGIPSALIDKAFGDSLKEAVKNKEDVVVKLDWRESVPHPDQRVEYEFWTNSNDECGARCDEQMAFVKNFKGHAQILERGGYTLFTPHYITWYCPHAFVLTTQCKSECINHGRYCAPDPERDLGEGYQGKDVVYENLRQLCVHRVANESGRSWVWWDYVTDFHIRCSMKEKKYSKECAEDVMKSLDLPVDKITNCMGNPEDDVENAVLKAEQEIRVGKGSRGDITILPTLVINNAQFQGKL
>MaldoVSR7_2
DLGEGYQGKDVVYENLRQLCVHRVANESGRSWVWWDYVTDFHIRCSMKEKKYSKECAEDVMKSLDLPVDKITNCMGNPEDDVENAVLKAEQEIQVGKGSRGDITILPTLVINNAQFRGKLERTAVLKAVCAGFKETTDPPICLSGELETNECLERNGGCWQDSQSNITACKDTFRGRVCECPLVNGVQYRGDGYTSCDAFGPARCAINNGGCWSESRNGLHFSACSNSELSGCKCPQGFHGDGHKCEDVDECKARTACQCDGCSCKNTWGGYNCKCKGGQPVHEGAGYLY
