# Supplementary material for: Dating and functional characterization of duplicated genes in the apple (Malus domestica Borkh.) by analyzing EST data
Source: BMC Plant Biol. 2010 May 14;10:87. doi: 10.1186/1471-2229-10-87 (PMC3095355; doi:10.1186/1471-2229-10-87)
Supplement: Additional file 13 — Apple 26S proteasome regulatory subunit (RPN8) gene family members. [file 1471-2229-10-87-S13.PIR]

>MaldoRPN8_1
MDVIKTQQVSARLIEKVIVHPLVLLSIVDNYNRVAKDTRKRVVGVLLGSTYKGVVDVSNSYAVPFEEDEKDPSIWFLDHNYHEAMFSMFKRINAKEHVVGWYSTGPKLKENDLDIHSLFHNYVPNPVLVIIDVQPKELGIPTKAYYDVEEVKENATQKSQKIFVHVPSEIAAHEVEEIGVEHLLRDVKDTTISTLANEVTGKLTALKGLDARLREIRSYLYLVIDEKLPLNHDILYHLQDVFNLLPNLNVAELVKGFSVKTNDMMLVIYLSSLIRSVIALHNLINNKMLNKEHEKAEDAKPTTAPSVAGS
>MaldoRPN8_2
MDVIKTQQISSRPIEKVIVHPLVLLSIVDNYNRVAKDSRKRVVGVLLGSSFKGTVDVTNSYAVPFEEDDKDPSIWFLDHNYHEAMYSMAKRINAKEHVVGWYSTGPKLRENDLDIHGLFYDYVPNPVLVIIDVQPKELGIPTKAYCAVEEVKENATQKSQKVFVHVPSEIAAHEVEEIGVEHLLRDVKDTTISTLATEVTGKLTGLKGLEARLKEIRGYLDLVIDGKLPLNHEILYHLQDVFNLLPNLNVSDLVKAFSVKTNDMMLVIYLSSLIRSVIALHNLINNKMHNKEHEKAEDSKQVAVSTAAGS
>MaldoRPN8_3
MDVIKTQQVSARLIEKVIVHPLVLLSIVDNYNRVAKDTRKRVVGVLLGSTYKGVVDVSNSYAVPFEEDDKDPSIWFLDHNYHEAMFSMFKRINANEHVVGWYSTGPKLKENDLDIHSLFHNYVPNPVLVIIDVQPKELGIPTKAYYDVEEVKENATQKSQKIFVHVPSEIAAHEVEEIGVEHLLRDVKDTTISTLANEVTGKLTA
>MaldoRPN8_4
MDVVKTQQISARPIERVIVHPLVLLSIVDNYNRVAKDTRKRVVGVLLGSSYKGTVDVTNSYAVPFEEDDKDPSIWFLDHNYHEAMYSMAKRINAKEHVVGWSRQV
>MaldoRPN8_5
MDVIKTQQVSARLIEKVIVHPLVLLSIVDNYNRVAKDTRKRVVGVLLGSTYKGVVDVSNSYAVPFEEDEKDPSIWFLDHNYHEAMFSMFKRINAKEHVVGWYSTGPKLKENDLDIHSLFHNYVPNPVLVIIDVQPKELGIPTKAYYDVEEVKENATQKSQKIFVHVLSEIAAHEVEEIGVEHLLRDVKDTTISTLANEVTGKLTALKGLDARLREIRSYLDLVIDEKLPLNHEILYHLQDVFNLLPNLNVADLVKGFSVKTNDMMLVIYLSSLIRSVIALHNLINNKVLNKEHEKAEDAKPATVPSVAGS
