# Supplementary material for: Dating and functional characterization of duplicated genes in the apple (Malus domestica Borkh.) by analyzing EST data
Source: BMC Plant Biol. 2010 May 14;10:87. doi: 10.1186/1471-2229-10-87 (PMC3095355; doi:10.1186/1471-2229-10-87)
Supplement: Additional file 14 — Apple Starch phosphorylase gene family members. [file 1471-2229-10-87-S14.PIR]

>Maldo_starch phosphorylase_1
TKRIHEYKRQLLNILGIIHRYDCIKNMEKSQRNKVVPRVCIIGGKAAPGYEIAKKIIKLCHAVAEKINNDDDVGDLLKLVFIPDYNVSVAELVIPGADLSQHLSTAGHEASGTGSMKFLMNGCL
>Maldo_starch phosphorylase_2
PRHVQILEMIDEELIQTIISEYGTADYDLIDKKLKEMRILENVDLPAKFADLIVKPKKSSIAVPSEEIEDSKEEDESADESADEQNVPVKKHEEEKKKKVVVEPPKLVRMANLCVVGGHAVNGVAEIHSEIVKDEVFNSFYKLWPNKFQNKTNGVTPRRWIRFCNPDLSNIITKWIGTEDWVLDTEKLAELRKFADDQDLQTQWREAKRNNQLKVVSLIKERTGYSVNPDAMVDIQVKRIH
>Maldo_starch phosphorylase_3
MAASQFSATRSGAETAWHCKSQSKLIDFGSRKNKSKLLFTRTLNRTRPFSFSVKSVLDKPHELKNPIIEQDAASEFSSFVPDAASIASSIKYHAEFTPLFSPEKFELPKAFFATAQSVRDALIVNWNATNNHYEKLNAKQAYYLSMEFLQGRALLNAIGNLELDGAYAEALSKLGHKLENVANQEPDAALGNGGLGRLASCFLDSLATLNYPAWGYGLRYKYGLFKQLITKDGQEEVAEDWLEMGNPWEIVRNDVSYPVKFYGKIVTGSDGKQHWIGGEDIDAVAYDVPIPGYKTKTTINLRLWSTKASSQNFDLYAFNSGEHTKASEALANAEKICYVLYPGDESMEGKTLRLKQQYTLCSASLQDIVARFERRSGANVKWEEFPEKVAVQMNDTHPTLCIPELMRILIDLKGLDWKEAWSITQRTVAYTNHTVLPEALEKWSLELMEKLLPRHVQIIQMIDEELIQTIISEYGTADYDLLEKKLKEMRILENVDLPAKFSDLIVKPEKSSTAVPSEEIEKSEEEDESADAEKSSTAVQSEEIEESEEEDESADAEKSSTAVLSEEIEESEEEGESADEEKVPVKKREEEKKKKVVVEPPPKLVRMANLCVVGGHAVNGVAEIHSEIVKDEVFNSFYKLWPDKFQNKTNGVTPRRWIRFCNPDLSNIITKWIGTEDWVLNTEKLAELRKFADNQDLQTQWREAKRNNKLKVVSLIKERTGYSVNPDALFDIQVKRIHEYKRQLMNIMGIVYRYKKMKEMSASGRKSKFVPRVCMFGGKAFSTYVQAKRIVKFIADVGATINHDPSIGDLLKVVFVPDYNVSVAEQLIPASELSQHISTAGMEASGTSNMKFAMNGCILIGTLDGANVEIREEVGEDNFFLFGAKAHEIAGLRKERAEGKFVPDPRFEEVKEFVKSGVFGSYNYDELIGSLEGNEGFGQADYFLVGKDFPSYIECQEKVDEAYRDQKRWTRMSILNTAGSYKFSSDRTIHEYAKDIWNINPVELH
>Maldo_starch phosphorylase_4
KRLAQYIEHVAGVKIDPNSLFDIQVKRIHEYKRQLLNILGAVYRYKKLKEMSPEERKKTTPRTIMIGGKAFATYTNAKRIVKLVDDVGAVVNKDPDVNSYLKVVFVPNYNVSVAEILIPGSELSQHISTAGMEASGTSNMKFALNGCLIIGTLDGANVEIREEIGEDNFFLFGATADEVPNLRKDREIGLFKPDPRFEEAKQFVRSGAFGSYDYNPLLDSLEGNTGYGRGDYFLVGHDFAQYMDAQAKVDEAYKDTKRWQKMSILSTAGSGKFSSDRKIAQYAKEIWNIEECRVP
>Maldo_starch phosphorylase_5
AVGNMKFAMNGCILIGTLDGANVEIREEVGEDNFFLFGAEAHEIAGLRKERAEGKFVPDPRFEEVKEFVKSGVFGSDNYDELIGSLEGNEGFGRADYFLVGKDFPSYIECQEKVDEAYRDQKRWTRMSILNTAGSYKFSSDRTIHEYANDIWNINPVELP
>Maldo_starch phosphorylase_6
RCHRGGETFKAEATIFPLQCITSGHYF@GDATEEGKLLRLKQQFFLCSASLQDIIFRFKERKQGTDTLHWSEFPKKVAVQMNDTHPTLAIPELMRLLLDEEGLGWDEAWEVTTRTVAYTNHTVLPEALEKWSQAVMWKLLPRHMQIIEEIDKRFIAMVRATRSDLESKIPSLCVLDNNPQKPVVRMANLCVVSAHTVNGVAQLHSDILKNELFVDYVSIWPTKFQNKTNGITPRRWLRFCSPELSNIITKWLKTDEWVTNLDLLVGLRKFADDSKLQEEWASAKMANKKRLAQYIEHVAGVKIDPNTLFDIQVKRIHEYKRQLLNILGAVYRYKKLKEMSPEDRKKTTPRTIMIGGKAFATYTNAKRIVKLVDDVGAVVNNDPDINSYLKVVFVPNYNVSVAEILIPGSELSQHISTAGMEASGTSNMKFALNGCLIIGTLDGANVEIREEIGDDNFFLFGATADEVPKLCKDRENGLFKPDPRFEEAKQFVRSGAFGSYDYNPLLDSLEGNTGYGRGDYFLVGHDFAQYVDAQAKVDEAYKDRKRWLKMSILSTAGSGKFSSDRTIAQYAKEIWNIEECRVP
