# Supplementary material for: Dating and functional characterization of duplicated genes in the apple (Malus domestica Borkh.) by analyzing EST data
Source: BMC Plant Biol. 2010 May 14;10:87. doi: 10.1186/1471-2229-10-87 (PMC3095355; doi:10.1186/1471-2229-10-87)
Supplement: Additional file 15 — Apple 40S ribosomal protein S5 gene family members. [file 1471-2229-10-87-S15.PIR]

>MaldoPRS5a
MAAADVPLPVAEPTQPHYDVKLFNKWSFDDVQVSDISLADYIGVAPSKHATYVPHTAGRYSVKRFRKAQCPIVERLTNSLMMHGRNNGKKLMAVRIVRHAMEIIHLLTDLNPIQVIVDAVVNSGPREDATRIGSAGVVRRQAVDISPLRRVNQAIYLLTTGARESAFRNVKTIAECLADELINAAKGSSNSYAIKKKDEIERVAKANR
>MaldoPRS5b
MAAADVAAPVLEPTQAHYDVKLFNRWSFDDVQVSDISLADYVGVAPSKHATYVPHTAGRYSVKRFRKAQCPIVERLTNSLMMHGRNNGKKLMAVRIVRHAMEIIHLLTDLNPIQVIVDAVVNSGPREDATRIGSAGVVRRQAVDISPLRRVNQAIYLLTTGARESAFRNVKTIAECLADELINAAKGSSNSYAIKKKDEIERVAKANR
>MaldoPRS5c
MAADAVALPVAEPTLAHYDVKLFNKWSFDDVQVSDISLADYIGVAPSKHATYVPHTAGRYSVKRFRKAQCPIVERLTNSLMMHGRNNGKKLMAVRIVRHAMEIIHLLTDLNPIQVIVDAVVNSGPREDATRIGSAGVVRRQAVDISPLRRVNQAIYLLTTGARESAFRNVKTIAECLADELINAAKGSSNSYAIKKKDEIERVAKANR
>MaldoPRS5d
MAAADVPLPVAEPTQPHYDVKLFNKWSFDDVQVSDISLADYIGVAPSKHATYVPHTAGRYSVKRFRKAQCPIVERLTNSLMMHGRNNGKKLMAVRIVRHAMEIIHLLTDLNPIQVIVDAVVNSGPREDATRIGSAGVVRRQAVDISPLRRVNQAIYLLTTGARESAFRNVKTIAECLADELINAAKGSSNSYAIKKKDEIERVAKANR
>MaldoPRS5e
MAAADVAAPVMEPTQPHYDVKLFNRWSFDDVQVSDISLADYIGVAPSKHATYVPHTAGRYSVKRFRKAQCPIVERLTNSLMMHGRNNGKKLMAVRIIRHAMEIIHLLTDLNPIQVIGDAVVNSGPREDATRIGSAGVVRRQAVDISPLRRVNQAIYLLTTGARESAFRNVKTIAECLADELINAAKGSSNSYAIKKKDEIERVAKANR
>MaldoPRS5f
MAAAAVAAPAVVEPTQPHYEVKLFNRWSFDDVQVSDISLADYVGVVPARHATYVPHTAGRYSVKRFRKAQCPIVERLTNSLMMHGRNNGKKLMAVRIIRHAMEIIHLLTDLNPVQVIVDAVVNSGPREDATRIGSAGVVRRQAVDISPLRRVNQAIYLLTTGARESAFRNVKTIAECLADELINAAKGSSNCYAIKKKDEIERVAKGR
