# Supplementary material for: Dating and functional characterization of duplicated genes in the apple (Malus domestica Borkh.) by analyzing EST data
Source: BMC Plant Biol. 2010 May 14;10:87. doi: 10.1186/1471-2229-10-87 (PMC3095355; doi:10.1186/1471-2229-10-87)
Supplement: Additional file 16 — Apple 40S ribosomal protein S4 gene family members. [file 1471-2229-10-87-S16.PIR]

>MaldoPRS4a
MARGLKKHLKRLNAPKHWMLDKLGGAFAPKPSSGPHKSRECLPLVIILRNRLKYALTYREVISILMQRHVLVDGKVRTDKTYPSGFMDVVSIPKTNENFRLLYDTKGRFRLHSIRDEEAKFKLCKVRSVQFGQKGIPYINTYDGRTIRYPDPLIKANDTIKLDLETNKITDFIKFDVGNVVMVTGGRNRGRVGVIKNREKHKGSFETIHVQDASGHEFATRLGNVFTIGKGTKPWISLPKGKGIKLTIIEEAKKRAAAQATATA
>MaldoPRS4b
MARGLKKHLKRLNAPKHWMLDKLGGAFAPKPSSGPHKSRECLPLVIILRNRLKYALTYREVISILMQRHVLVDGKVRTDKTYPSGFMDVVSIPKTNENFRLLYDTKGRFRLHSIRDEEAKFKLCKVRSVQFGQKGIPYINTYDGRTIRYPDPLIKANDTIKLDLETNKITDFIKFDVGNVVMVTGGRNRGRVGVIKNREKHKGSFETIHVQDASGHEFATRLGNVFTIGKGTKPWISLPKGKGIKLTIIEEAKKRAAAQATATA
>MaldoPRS4c
MARGLKKHLKRLNAPKHWMLDKLGGAFAPKPSSGPHKSRECLPLVLILRNRLKYALTYREVVSILMQRHILVDGKVRTDKTYPSGFMDVVSIPKTNENFRLLFDTKGRFRLHSIRDEEAKFKLCKVRSVQFGQKGIPYLNTFDGRTIRYPDPLIKANDTIKLDLETSKITDFIKFDVGNVVMVTGGRNRGRVGVIKNREKHKGSFETIHVQDALGHEFATRLGNVFTIGKGTKPWVSLPKGKGIKLSIIEEAKKRQASQTAATA
>MaldoPRS4d
MARGLKKHLKRLNAPKHWMLDKLGGAFAPKPSSGPHKARECLPLVLILRNRLKYALTYREVVSILMQRHILVDGKVRTDKTYPSGFMDVVSIPKTNENFRLLFDTKGRFRLHSIRDEEAKFKLCKVRSVQFGQKGIPYLNTFDGRTIRYPDPLIKANDTIKLDLEANKITDFIKFDVGNVVMVTGGRNRGRVGVIKNREKHKGSFETIHVQDALGHEFATRLGNVFTIGKGTKPWVSLPKGKGIKLSIIEEAKKRQAAAQTAATA
>MaldoPRS4e
MARGLKKHLKRLNAPSHWMLDKLGGAFAPKPSSGPHKSRECLPLMLILRNRLKYALTYREVIAIQMQRHILVDGKVRTDKTYPTGFMDVVSIPKTNENFRLLYDTKGRFRLHSLRDEEAKFKLCKVRSVQFGQKGIPYLNTYDGRTIRYPDPLIKANDTIKFDLETNKIIDFIKFDVGNVVMVTGGRNRGRVGV
>MaldoPRS4f
MARGLKKHLKRLNAPKHWMLDKLGGAFAPKPSSGPHKSRECLPLVIILRNRLKYALTYREVISILMQRPVLVDGKVRTDNTYPSGFMDVVSIPPTNENFRLLYDTKGRFRLHSITDEEAKFKLCKVRSVPFGQKGLPYFNTYDGRTI
