# Supplementary material for: Dating and functional characterization of duplicated genes in the apple (Malus domestica Borkh.) by analyzing EST data
Source: BMC Plant Biol. 2010 May 14;10:87. doi: 10.1186/1471-2229-10-87 (PMC3095355; doi:10.1186/1471-2229-10-87)
Supplement: Additional file 17 — Apple 60S ribosomal protein L12 gene family members. [file 1471-2229-10-87-S17.PIR]

>MaldoPRL12a
MPPKFDPSQVVDVYVRVTGGEVGAASSLAPKIGPLGLSPKKIGEDIAKETAKDWKGLRVTVKLTVQNRQAKVSVVPSAAALVIKALKEPERDRKKTKNIKHSGNISLDDVIEIAKVMRNRSMAKELAGTVKEILGTCVSVGCTVDGKDPKDLQQEIADGDVEIPLD
>MaldoPRL12b
MPPKFDPSQVVDVYVRVTGGEVGAASSLAPKIGPLGLSPKKIGEDIAKETAKDWKGLRVTVKLTVQNRQAKVSVVPSAAALVIKALKEPERDRKKTKNIKHSGNISLDDVIEIAKVMRNRSMAKELAGTVKEILGTCVSVGCTVDGKDPKDLQQEIADGDVEIPLD
>MaldoPRL12c
MPPKFDPSQVVDVYVRVTGGEVGAASSLAPKIGPLGLSPKKIGEDIAKETAKDWKGLRVTVKLTVQNRQAKVSVVPSAAALVIKALKEPERDRKKTKNIKHSGNISLDDVIEIAKVMRNRSMAKELAGTVKEILGTCVSVGCTVDGKDPKDLQQEIADGDVEIPLD
>MaldoPRL12d
MPPKMDPNEIKVSHLRATGGEVGASSALAPKIGPLGLSPKKVGEDIAKATGDWKGLRVTVKLTIQNRQAAVSVVPSASSLVIKALKEPPRDRKKEKNIKHTKSVPLDEIINIARTMRFKSMAKDLKGTVKEILGTAFSTGCQVDGRSPKDVXDDIESGE
>MaldoPRL12e
MPPKMDPNEVKVIHLRATGGEVGASSALAPKIGPLGLSPKKVGEDIAKATGDWKGLRVTVKLTIQNRQAAVSVVPSASSLVIKALKEPPRDRKKEKNIKHTKSIPLDEIINIARTMRFKSMAKDLKGTVKEVLGTAFSTGCQVDG
>MaldoPRL12f
MAPKFDPNEVKVIHLRATGGEVGASSALAPKIGPLGLSPKKVGEDIAKATGDWKGLRVTVRLTIQNRQAAVSVVPSASSLVIKALKEPPRDRKKEKNIKHTKSIPLDEIIEIARIMRHKSMAKDLKGTVKEILGTAFSVGCQVDGKSPKDV
