# Supplementary material for: Dating and functional characterization of duplicated genes in the apple (Malus domestica Borkh.) by analyzing EST data
Source: BMC Plant Biol. 2010 May 14;10:87. doi: 10.1186/1471-2229-10-87 (PMC3095355; doi:10.1186/1471-2229-10-87)
Supplement: Additional file 18 — Apple ADP-glucose pyrophosphorylase gene family members. [file 1471-2229-10-87-S18.PIR]

>Maldo_ADP-glucose pyrophosphorylase family protein_1
MGEKVVAVIMVGGPTKGTRFRPLSFNTPKPLFPLAGQAMVYHPIAACKKIPNLAQIYLVGFYEEKEFALYVSSISNELRVPVRYLREDKPHGSAGGLYYYRDIIMEDSPSHIFLLNCDVCCSFPLADMLEAHKGYKGMGTMLVIKVSAESANQFGELVADPATKELLHYTEKPETFVSDLINCGVYVFTPDIFSAIQEVSSHREG
>Maldo_ADP-glucose pyrophosphorylase family protein_2
MGSSDEKVVAVIMVGGPTKGTRFRPLSLNIPKPLFPLAGQPMVHHPISACKRIPNLTQIFLIGFYEEREFALYVSSISNELKVPVRYLREDKPHGSAGGLYNFRDRIMEDNPSHIVLLNCDVCCSFPLPEMLEAHKKYGGMGTILVIKVSAESASQFGELVADPVTNELLHYTEKPETFVSDRINCGVYIFTPDIFNAVEGVSTQWKDRADLRRLSSFESLHSATRNAPTHFVRLDQDILSPLAGKKQLYTYETLDFWEQIKTPGMSLKCSGLYLAQFRFTNPHLLMSGDGTKSASITGDVYVHPSAKVHPSAKIGPNVSISANARIGPGARLISCIILDNVEIKENAVVIHSIVGWKSSIGRWSRVQATGDYNSKLGITILGEAVTVEDEVVVINSIVLPHKTLNVSVQEEIIL
>Maldo_ADP-glucose pyrophosphorylase family protein_3
MGSSDDKVVAVIMVGGPTKGTRFRPLSLNIPKPLFPLAGQPMVHHPISACKRIPNLTQIFLIGFYEEREFALYVSSISNELKVPVRYLREDMPHGSAGGLYNFRDLIMEDNPSHIVLLNCDVCCTFPLPEMLEAHKKYGAMGTILVIKVSAESASQFGELVADPVTNELLHYTEKPETFVSDRINCGVYIFTPDIFNTIEGVSTQWKDRADLRRLSSLESLHSATRNAPTHFVRLDQDILSPLAGKKQLYTYETLDFWEQIKTPGMSLRCSGLYLAQFRVTNPHLLVSGDGTKSASITGDVYVHPSAKVHPSAKIGPNVSISANARIGAGVRLISCIILDNV
>Maldo_ADP-glucose pyrophosphorylase family protein_4
SVSVMEEKVVAVIMVGGPTKGTRFRPLSFNTPKPLFPLAGQAMVHHPISACKKIPNLAQIYLVGFYEEKEFALYVSSISNELKVPVRYLREDKPHGSAGGLYYYRDVIMEDSPSHIFLLNCDVCCSFPLVDMLEAHKRYKGIGTMLVIKVSAESANQFGELVADHATKELLHYT
>Maldo_ADP-glucose pyrophosphorylase family protein_5
KPETFVSDLINCGVYVFTPGIFSAIRDVSIHREDRANLRRVSSFEALQSATRTLSTDFVRLDQDILSPLAGKKQLYTYETMDFWEQIKTPGMSLKCSSLYLAQFRLNSPHLLACGEGKRSATVIGDVYVHPSAKIHPTAKIGPDVSVSANVRIAAGVRLINCIILDDVDIKENAVVMHSIVGWKSSIGKWSRVQAEGNFNAKLGITVL
