# Supplementary material for: Dating and functional characterization of duplicated genes in the apple (Malus domestica Borkh.) by analyzing EST data
Source: BMC Plant Biol. 2010 May 14;10:87. doi: 10.1186/1471-2229-10-87 (PMC3095355; doi:10.1186/1471-2229-10-87)
Supplement: Additional file 19 — Apple Aconitate hydratase gene family members. [file 1471-2229-10-87-S19.PIR]

>Maldo_aconitate hydratase_1
IEAEATMLGQPMSMVLPGVVGFKLSGKLNNGVTATDLVLTVTQILRKHGVVGKFVEFYGDGMGELSLADRATIANMSPEYGATMGFFPVDHVTLQYLKLTGRSDETVSMIESYLRANKLFVDYNEPQSERVYSSYLELNLSEVEPCVSGPKRPHDRVTLKDMKSDWHACLDNKVGFKGFAIPKEVQNKVAKFQFNGQPAELKHGSVVIAAITSCTNTSNPSVMLGAALVAKKASELGLEVKPWVKTSLAPGSGVVTKYLLNSGLQKYFDQQGFHIVGYGCTTCIGNSGDLHESVASAISENDIVAAAVLSGNRNFEGRVHPLTRANYLASPPLVVAYALAGTVDIDFDKEPIGTGKDGKSVYFRDIWPSTEEIAEVVQSSVLPDMFKSTYESITKGNPMWNQLSVPESKLYSWDPNSTYIHEPPYFKGMTMDPPGAHGVKDAYCLLNFGDSITTDHISPAGSINKDSPAAKYLLERGVDRKDFNSYGSRRGNDEVMARGTFANIRLVNKLLNGEVGPKTVHIPSGEKLFVFDAATRYKADGHDTIVIAGAEYGSGSSRDWAAKGPMLLGVKAVIAKSFERIHRSNLVGMGIIPLCFKAGEDADTLGLTGHERHTIDLPSSISEIKPGQDVTVTTDNGKPFTCTVRFDTEVELEYFNHGGILQYVIRNLSKQ
>Maldo_aconitate hydratase_2
IGTGKDGKSVYFRDIWPSTEEIAEVVQSSVLPDMFKSTYESITKGNPIWNQLSVPESKLYSWDPNSTYIHEPPYFKDMTMYPPGSHGVKDAYCLLNFGDSITTDHISPAGSINKDSPAAKYLLERG
>Maldo_aconitate hydratase_3
MAAANPFQKILTALEKPDGGEFGKYYSLPALNDPRIEKLPFSIKILLESAIRNCDEFQVKSNDVEKIIDWENTSPKQVEIPFKPARVLLQDFTGVPAVVDLACMRDAMNNLKGDSNKINPLVPVDLVIDHSVQVDVARSENAVQANMEFEFQRNKERFGFLKWGSDAFHNMLVVPPGSGIVHQVNLEYLGRVVFNTNGLLYPDSVVGTDSHTTMIDGLGVAGWGVGGIEAEATMLGQPMSMVLPGVVGFKLLGKLRDGVTATDLVLTVTQMLRKHGVVGKFVEFYGEGMRELSLADRATIANMSPEYGATMGFFPVDHVTLQYLKLTGRSDDKVALIESYLRANKMFVDYNEPQIERVYSSYLELNLNDVEPCISGPKRPHDRVTLKEMKGDWHACLDNRVGFKGFAVPKESQSKVVEFNFHGSPAQLRHGDVVIAAITSCTNTSNPSVMLGAALVAKKACDLGLEVKPWIKTSLAPGSGVVTKYLQKSGLQKYLNQLGFHIVGYGCTTCIGNSGDIDDAVAAAITENDLVAAAVLSGNRNFEGRVHPLTRANYLASPPLVVAYALAGTVDIDFETEPIGVGKDGKKIFFRDIWPSNEEVATVVQSNVLPHMFMATYEAITKGNPMWNQLSVPSGTLYAWDPKSTYIHEPPYFKDMTMSPPGAHGVKNAYCLLNFGDSITTDHISPAGSIHKDSPAAKYLLERGVDRRDFNSYGSRRGNDEVMARGTFANIRLVNKFLKGEVGPKTIHIPTGEKLSVFDAAMRYKSEGHDTIILAGAEYGSGSSRDWAAKGPMLLGVKAVISKSFERIHRSNLVGMGIIPLCFKTGEDADSLGLTGEERYTINLPSTVSEIRPGQDVTVVTDNGKSFVCTLRFDTEVELAYFDHGGILQYVIRNLIKS
>Maldo_aconitate hydratase_4
MYINTASCSASSLLRASRARFFSSSSSAVSRTFVSSPIRPSHHHFASLRFLSASSAARSFPRWSHGGVHWRSPYTLRSQIRAVAPVIEQFQRKIASMASENPFKANLTSLPKPGGGEFGKFYSLPSLNDPRIDKLPYSIRILLESAIRNCDGFQVKKEDVEKIIDWEKSAPKQVEIPFKPARVLLQDFTGVPAVVDLACMRDAMNNLGSDSKKINPLVPVDLVIDHSVQVDVARSANAVQANMDLEFQRNKERFAFLKWGSTAFHNMLVVPPGSGIVHQVNLEYLGRVVFNNDGLLYPDSVVGTDSHTTMIDGLGVAGWGVGGIEAEATMLGQPMSMVLPGVVGFKLSGRLNNGVTATDLVLTVTQILRKHGVVGKFVEFYGDGMGELSLADRATIANMSPEYGATMGFFPVDHVTLQYLKLTGRSDETVSMIESYLRANKLFVDYNEPQTEQAYSSYLELNLSEVEPCISGPKRPHDRVTLKDKKSDWHACLDKQVGFKGFAIPKEMQNKVAKFQLHGQPAN
>Maldo_aconitate hydratase_5
MAAANPFQKILTALEKPDGGEFGKYYSLPALNDPRIEKLPFSIKILLESAIRNCDEFQVKSNDVEKIIDWENTSPKQVEIPFKPARVLLQDFTGVPAVVDLACMRDAMNNLKGDSNKINPLVPVDLVIDHSVQVDIARSENAVQANMELEFQRNKERFGFLKWGSNAFHNMLVVPPG
