# Supplementary material for: Dating and functional characterization of duplicated genes in the apple (Malus domestica Borkh.) by analyzing EST data
Source: BMC Plant Biol. 2010 May 14;10:87. doi: 10.1186/1471-2229-10-87 (PMC3095355; doi:10.1186/1471-2229-10-87)
Supplement: Additional file 20 — Apple GDP-mannose 3,5-epimerase gene family members. [file 1471-2229-10-87-S20.PIR]

>MaldoGEM1
MGTAGETKYGAYTYENLEREPYWPSEKLRISITGAGGFIASHIARRLKNEGHYIIASDWKKNEHMTEDMFCHEFHLADLRVMDNCLKVTKNVDHVFNLAADMGGMGFIQSNHSVIFYNNTMISFNMVEASRINDVKRFFYASSACIYPEFKQLETNVSLKESDAWPAEPQDAYGLEKLATEELCKHYTKDFGIECRIGRFHNIYGPFGTWKGGREKAPAAFCRKALTATDKFEMWGDGLQTRSFTFIDECVEGVLRLTKSDFREPVNIGSDEMVSMNEMAEMVLSFEDKKLPIQHIPGPEGVRGRNSDNTLIKEKLGWAPTMRLKDGLRITYFWIKEQIEKEKAQGADLSVYGSSKVVGTQAPVQLGSLRAADGKE
>MaldoGEM2
MGSTGEIKYGAYTYENLEREPYWPSEKLRISITGAGGFIASHIARRLKNEGHYIIASDWKKNEHMTEDMFCHEFHLADLRVMDNCLKVTKNVDHVFNLAADMGGMGFIQSNHSVIFYNNTMISFNMVEAARINDVKRFFYASSACIYPEFKQLETNVSLKESDAWPAEPQDAYGLEKLATEELCKHYTKDFGIECRIGRFHNIYGPFGTWKGGREKAPAAFCRKTLTATDKFEMWGDGLQTRSFTFIDECVEGVLRLTKSDFREPVNIGSDEMVSMNEMAEIVLSFEDKKLPIQHIPGPEGVRGRNSDNTLIKEKLGWAPTMRLKDGLRITYFWIKEQIEKEKAQGADLSVYGSSKVVGTQAPVQLGSLRAADGKE
>MaldoGEM3
MGTAGDTKYGAYTYENLEREPYWPSEKLRISITGAGGFVASHIARRLKNEGHYIIASDWKKNDYMTEDIFCHEFHLADLRVMDNCLKVTKNVDHVFNLAADMGGMGFIQSNHSVIFYNNTMICFNMVEASRINDVKRFFYASSACIYPEFKQLETNVSLKESDAWPAEPQDAYGLQKLATEELCKHYTKDFGIECRIGRFHNTYGPFGTWKGGREKAPAAFCRKALTATEKFEMWGDGLQTRSFTFIDECVEGVLRLTKSDFREPLNIGSDEMVSMNEMAEMVLSFEDYKLPIQHIPGREGVRGPISFSPLIKEKLGWAPTQKVE
>MaldoGEM4
MGSTGEIKYGAYTYENLEREPYWPSEKLRISITGAGGFIASHIARRLKNEGHYIIASDWNKNDHMTENMFCHEFHLADLRVMDNCWKVTKNVDHVFNLAADMGGMGFIQSNHSVIFYNTTMISFNMVEAARINDVKRFFYASTASIYP
