# Supplementary material for: Dating and functional characterization of duplicated genes in the apple (Malus domestica Borkh.) by analyzing EST data
Source: BMC Plant Biol. 2010 May 14;10:87. doi: 10.1186/1471-2229-10-87 (PMC3095355; doi:10.1186/1471-2229-10-87)
Supplement: Additional file 23 — Apple, Arabidopsis and poplar aligned nucleotide sequences, used for phylogenetic analysis of the Chlorophyll a/b-binding protein (Lhc) gene family. [file 1471-2229-10-87-S23.ALN]

>MaldoLhcb1.3
TACCTCACCGGCGAGTTCCCCGGTGACTACGGCTGGGACACCGCCGGACTCTCAGCTGACCCAGAG---------------------------------------------------------------------------------------------------------------------------------ACCTTCGCCAAGAACCGTGAGCTCGAAGTGATCCACTCCAGATGGGCCATGCTCGGAGCTCTTGGATGCGTTTTCCCAGAGCTCTTGTCCCGC---AACGGTGTCAAGTTCGGC---GAAGCCGTGTGGTTCAAGGCCGGAGCCCAGATCTTCAGCGAGGGCGGT---CTCGACTACTTGGGAAACCCTAGCTTGGTCCATGCA------CAGAGCATCTTGGCCATCTGGGCTACCCAAGTGGTGTTGATGGGCGCAGTTGAGGGATACAGAATTGCCGGC---GGACCCCTCGGAGAGGTG------------------------------------------------------------ACCGACCCTCTTTACCCCGGAGGA---------AGCTTCGACCCGTTGGGCCTTGCCGAT---------------------------GACCCAGAAGCCTTTGCTGAG---CTCAAGGTGAAGGAGCTCAAGAATGGAAGGTTGGCCATGTTCTCCATGTTTGGATTCTTTGTCCAG
>MaldoLhcb1.4
TACCTCACCGGCGAGTTCCCCGGTGACTACGGCTGGGACACCGCCGGACTCTCAGCTGACCCAGAG---------------------------------------------------------------------------------------------------------------------------------ACCTTCGCCAAGAACCGTGAGCTCGAAGTGATCCACTCCAGATGGGCCATGCTCGGAGCTCTTGGATGCGTTTTCCCAGAGCTCTTGTCCCGC---AACGGTGTCAAGTTCGGC---GAAGCCGTGTGGTTCAAGGCCGGAGCCCAGATCTTCAGCGAGGGCGGT---CTCGACTACTTGGGAAACCCTAGCTTGGTCCATGCA------CAGAGCATCTTGGCCATCTGGGCTACCCAAGTGGTGTTGATGGGCGCAGTTGAGGGATACAGAATTGCCGGC---GGCCCCCTCGGAGAGGTG------------------------------------------------------------ACCGACCCACTTTACCCCGGCGGA---------AGCTTCGACCCATTGGGTCTTGCCGAC---------------------------GACCCAGAAGCTTTTGCTGAG---CTCAAGGTGAAGGAGCTCAAGAATGGAAGGTTGGCCATGTTCTCCATGTTCGGATTCTTTGTGCAG
>MaldoLhcb1.1
TACCTCAAGGGCGAGTTCCCCGGTGACTACGGCTGGGACACCGCTGGACTCTCAGCCGACCCAGAG---------------------------------------------------------------------------------------------------------------------------------ACCTTCGCCAAGAACCGTGAGCTCGAAGTGATCCACTCCAGATGGGCCATGCTCGGAGCTCTTGGATGCGTTTTCCCCGAGCTCTTGTCCCGC---AACGGTGTCAAGTTCGGC---GAGGCTGTGTGGTTCAAGGCCGGAGCCCAGATCTTCAGCGAGGGCGGT---CTCGACTACCTGGGAAACCCTAGCTTGGTCCATGCA------CAGAGCATCTTGGCCATCTGGGCTACCCAAGTTGTGTTGATGGGAGCGGTTGAGGGATACAGAATTGCCGGC---GGACCCCTCGGAGAGGTG------------------------------------------------------------ACCGACCCCCTTTACCCCGGCGGA---------AGCTTCGACCCCTTGGGCCTTGCTGAC---------------------------GACCCAGAAGCCTTTGCCGAG---CTCAAGGTGAAGGAGCTCAAGAATGGAAGATTGGCAATGTTCTCCATGTTTGGATTCTTTGTCCAG
>MaldoLhcb1.2
TACCTCAAGGGCGAGTTCCCCGGTGACTACGGCTGGGACACCGCTGGACTCTCAGCCGACCCAGAG---------------------------------------------------------------------------------------------------------------------------------ACCTTCGCCAAGAACCGTGAGCTCGAAGTGATCCACTCCAGATGGGCCATGCTCGGAGCTCTTGGATGCGTTTTCCCCGAGCTCTTGTCCCGC---AACGGTGTCAAGTTCGGC---GAGGCTGTGTGGTTCAAGGCCGGAGCCCAGATCTTCAGCGAGGGCGGT---CTCGACTACTTGGGAAACCCTAGCTTGGTCCATGCA------CAGAGCATCTTGGCCATCTGGGCTACCCAAGTTGTGTTGATGGGAGCAGTTGAGGGATACAGAATTGCCGGC---GGACCCCTCGGAGAGGTG------------------------------------------------------------ACCGACCCCCTTTACCCCGGCGGA---------AGCTTCGACCCCTTGGGCCTTGCTGAC---------------------------GACCCAGAAGCCTTTGCCGAG---CTCAAGGTGAAGGAGCTCAAGAATGGAAGATTGGCAATGTTCTCCATGTTTGGATTCTTTGTCCAG
>MaldoLhcb1.5
TACCTAACCGGTGAATTCCCCGGTGACTACGGGTGGGACACTGCTGGGCTATCAGCAGACCCCGAA---------------------------------------------------------------------------------------------------------------------------------ACCTTTGCCAAGAACCGTGAACTTGAAGTCATTCACTCAAGATGGGCAATGCTTGGTGCTTTGGGCTGTGTTTTCCCGGAGCTCCTCTCCAGG---AACGGAGTCAAGTTTGGT---GAAGCAGTGTGGTTCAAAGCCGGAGCTCAAATCTTCAGCGAAGGTGGC---CTTGACTACCTTGGAAACCCAAGCCTGGTTCATGCA------CAGAGCATTCTAGCAATCTGGGCAACCCAGGTGGTCCTCATGGGTGCTGTTGAGGGTTACCGCATTGCCGGA---GGACCCCTTGGTGAGATC------------------------------------------------------------ACTGACCCACTGTACCCCGGAGGC---------AGCTTTGATCCTTTGGGACTTGCAGAT---------------------------GACCCAGAGGCATTTGCAGAG---CTTAAGGTCAAAGAACTCAAGAATGGAAGACTTGCCATGTTCTCAATGTTCGGCTTCTTTGTGCAG
>MaldoLhcb1.6
TACCTAACCGGTGAATTCCCCGGTGACTACGGGTGGGACACTGCTGGGCTATCAGCAGACCCCGAA---------------------------------------------------------------------------------------------------------------------------------ACCTTTGCCAAGAACCGTGAACTTGAAGTCATTCACTCAAGATGGGCAATGCTTGGTGCTTTGGGCTGTGTTTTCCCGGAGCTCCTCTCCAGG---AACGGAGTCAAGTTTGGT---GAAGCAGTGTGGTTCAAAGCCGGAGCTCAAATCTTCAGCGAAGGTGGC---CTTGACTACCTTGGAAACCCAAGCCTGGTTCATGCA------CAGAGCATTCTAGCAATCTGGGCAACCCAGGTGGTCCTCATGGGTGCTGTTGAGGGTTACCGCATTGCCGGA---GGACCCCTTGGTGAGATC------------------------------------------------------------ACTGACCCACTGTACCCCGGAGGC---------AGCTTTGATCCTTTGGGACTTGCAGAT---------------------------GACCCAGAGGCATTTGCAGAG---CTTAAGGTCAAAGAACTCAAGAATGGAAGACTTGCCATGTTCTCAATGTTCGGCTTCTTTGTGCAG
>MaldoLhcb1.7
TACCTAACCGGAGAGTTCCCTGGTGACTACGGATGGGACACTGCTGGGCTATCAGCAGACCCCGAA---------------------------------------------------------------------------------------------------------------------------------ACCTTTGCCAAGAACCGTGAACTTGAAGTCATTCACTCAAGATGGGCAATGCTTGGTGCTTTGGGCTGTGTTTTCCCGGAGCTCCTCTCCAGG---AACGGAGTCAAGTTTGGA---GAAGCAGTGTGGTTTAAAGCCGGAGCTCAAATCTTCAGCGAAGGTGGC---CTCGATTACCTTGGAAACCCAAGCCTAGTTCATGCA------CAGAGCATTCTAGCAATCTGGGCAACCCAGGTGGTTCTCATGGGTGCTGTTGAGGGTTACCGCATTGCCGGA---GGACCCCTTGGTGAGATC------------------------------------------------------------ACCGACCCACTGTACCCAGGAGGC---------AGCTTTGATCCTTTGGGACTTGCAGAT---------------------------GACCCAGAGGCATTTGCAGAG---CTTAAGGTCAAAGAACTCAAGAATGGAAGACTTGCCATGTTCTCAATGTTCGGCTTCTTTGTGCAG
>PoptrLhcb1.1
TACTTGACTGGTGAGTTCCCTGGTGACTACGGCTGGGACACTGCTGGCCTCTCTGCTGACCCAGAG---------------------------------------------------------------------------------------------------------------------------------ACCTTTGCCAAGAACCGTGAGCTTGAAGTCATCCATTCCAGGTGGGCCATGCTTGGAGCTCTTGGATGCGTCTTCCCCGAGCTCTTGTCCCGC---AACGGTGTCAAGTTCGGC---GAGGCTGTATGGTTCAAGGCTGGAGCCCAGATCTTCAGCGAGGGTGGA---CTTGACTACTTGGGCAACCCAAGCTTGATCCACGCA------CAAAGCATCTTGGCCATCTGGGCTACACAGGTGGTCTTGATGGGTGCCGTTGAGGGTTACAGAATTGCTGGC---GGGCCACTCGGTGAGGTA------------------------------------------------------------ACTGACCCAATCTACCCAGGTGGA---------AGCTTCGACCCACTGGGCTTGGCTGAC---------------------------GATCCCGAAGCATTCGCTGAG---TTGAAGGTGAAGGAACTCAAGAATGGTAGGTTGGCTATGTTCTCAATGTTCGGATTCTTTGTCCAG
>PoptrLhcb1.2
TACTTGACTGGTGAGTTCCCTGGTGACTACGGCTGGGACACTGCTGGCCTCTCTGCTGACCCAGAG---------------------------------------------------------------------------------------------------------------------------------ACCTTTGCCAAGAACCGTGAGCTTGAAGTCATCCATTCCAGGTGGGCCATGCTTGGAGCTCTTGGATGCGTCTTCCCCGAGCTCTTGTCCCGC---AACGGTGTCAAGTTCGGC---GAGGCTGTATGGTTCAAGGCTGGAGCCCAGATCTTCAGCGAGGGTGGA---CTTGACTACTTGGGCAACCCAAGCTTGATCCACGCA------CAAAGCATCTTGGCCATCTGGGCTACACAGGTGGTCTTGATGGGTGCCGTTGAGGGTTACAGAATTGCTGGC---GGGCCACTCGGTGAGGTA------------------------------------------------------------ACTGACCCAATCTACCCAGGTGGA---------AGCTTCGACCCACTGGGCTTGGCTGAT---------------------------GATCCAGAGGCATTCGCTGAG---TTGAAGGTGAAGGAACTCAAGAATGGGAGGTTGGCTATGTTCTCAATGTTCGGATTCTTTGTCCAG
>PoptrLhcb1.3
TACTTGACCGGTGAGTTCCCTGGTGATTATGGCTGGGACACTGCTGGGCTCTCTGCTGACCCAGAG---------------------------------------------------------------------------------------------------------------------------------ACCTTTGCCAAGAACCGTGAGCTTGAAGTCATCCACTCCAGGTGGGCCATGCTTGGAGCCCTTGGATGTGTCTTCCCCGAGCTCTTGTCCCGC---AACGGTGTCAAATTCGGT---GAGGCTGTGTGGTTCAAGGCTGGGGCCCAGATCTTCAGCGAGGGTGGA---CTTGACTACTTGGGCAACCCAAGCTTGATCCACGCA------CAAAGCATCTTGGCCATTTGGGCTACACAAGTGGTCTTGATGGGTGCTGTTGAGGGTTATAGAATTGCTGGT---GGGCCACTCGGAGAGATC------------------------------------------------------------ACTGACCCGATCTACCCAGGTGGA---------AGCTTTGACCCGTTGGGTCTGGCTGAC---------------------------GACCCAGAGGCATTCGCTGAG---TTGAAGGTAAAGGAACTCAAGAATGGTAGACTGGCTATGTTCTCTATGTTCGGATTCTTTGTCCAA
>PoptrLhcb1.4
TACTTGACTGGTGAATTTCCTGGTGACTACGGTTGGGACACCGCAGGGCTATCTGCAGATCCTGAA---------------------------------------------------------------------------------------------------------------------------------ACGTTTGCCAAAAACCGGGAGCTTGAGGTTATTCATTCTAGGTGGGCAATGCTTGGAGCTTTGGGATGTGTCTTCCCCGAGCTTCTTGCCAGG---AATGGAGTCAAGTTCGGC---GAGGCAGTGTGGTTCAAAGCTGGTGCTCAAATCTTCAGCGAGGGTGGT---CTTGACTATTTGGGAAACCCCAGCCTAATCCATGCT------CAAAGCATTTTAGCCATTTGGGCAACACAGGTAGTCCTCATGGGCGCTGTTGAGGGTTACCGCATTGCAGGA---GGCCCCCTCGGTGAGGTC------------------------------------------------------------ACCGACCCCTTGTACCCAGGTGGC---------AGCTTTGATCCCTTGGGGCTTGCTGAT---------------------------GATCCAGAGGCATTTGCAGAG---CTTAAAGTCAAAGAAATCAAGAATGGGAGACTTGCCATGTTCTCCATGTTTGGGTTCTTTGTGCAG
>ArathLhcb1.3
TACCTTACCGGAGAGTTCCCTGGAGACTACGGATGGGACACAGCTGGTCTATCCGCTGACCCCGAG---------------------------------------------------------------------------------------------------------------------------------ACATTCGCAAGGAACCGTGAGCTAGAAGTTATCCACAGCAGGTGGGCCATGCTCGGAGCCCTAGGCTGCGTCTTCCCTGAGCTTTTGGCCAGG---AACGGAGTCAAGTTTGGA---GAGGCAGTTTGGTTCAAGGCTGGTTCACAGATCTTCAGCGATGGAGGG---CTCGATTACTTGGGAAACCCTAGCTTGGTTCACGCT------CAGAGCATTTTGGCCATTTGGGCCACACAAGTTATTTTGATGGGAGCCGTTGAAGGTTACAGAGTCGCAGGAAATGGGCCATTGGGAGAGGCC------------------------------------------------------------GAGGACTTGCTTTACCCCGGTGGC---------AGTTTCGACCCATTGGGTTTGGCTACC---------------------------GACCCAGAGGCCTTCGCTGAG---TTGAAGGTAAAGGAGCTCAAGAACGGAAGATTGGCTATGTTCTCTATGTTTGGATTCTTCGTTCAA
>ArathLhcb1.4
TACCTTACCGGAGAGTTCCCCGGAGACTACGGATGGGACACCGCCGGACTTTCAGCTGACCCCGAG---------------------------------------------------------------------------------------------------------------------------------ACATTCGCAAGGAACCGTGAACTAGAAGTTATCCACAGCAGGTGGGCCATGCTCGGAGCCCTAGGCTGCGTCTTCCCTGAGCTTTTGGCTAGA---AACGGAGTCAAGTTCGGA---GAGGCGGTTTGGTTCAAGGCCGGTTCACAGATCTTCAGCGATGGAGGG---CTCGATTACTTGGGAAACCCTAGCTTGGTTCACGCT------CAGAGCATTTTGGCCATTTGGGCCACACAAGTTATTTTGATGGGAGCCGTTGAAGGCTACAGAGTCGCAGGAAATGGGCCATTGGGAGAGGCC------------------------------------------------------------GAGGACTTGCTTTACCCCGGTGGC---------AGCTTCGACCCATTGGGTTTGGCTACC---------------------------GACCCAGAGGCATTCGCTGAG---TTGAAGGTGAAGGAGCTCAAGAACGGAAGATTGGCTATGTTCTCTATGTTTGGATTCTTCGTTCAA
>ArathLhcb1.5
TACCTTACCGGAGAGTTCCCCGGAGACTACGGATGGGACACCGCTGGACTTTCAGCTGATCCCGAG---------------------------------------------------------------------------------------------------------------------------------ACATTCGCAAGGAACCGTGAGCTAGAAGTTATCCACAGCAGGTGGGCTATGCTCGGAGCCCTAGGCTGCGTCTTCCCTGAGCTTTTGGCTAGG---AACGGAGTCAAGTTCGGA---GAGGCGGTTTGGTTCAAGGCCGGTTCACAGATCTTTAGCGATGGAGGA---CTCGATTACTTGGGAAACCCTAGCTTGGTCCACGCT------CAGAGCATTTTGGCCATTTGGGCCACTCAAGTTATCTTGATGGGAGCTGTTGAAGGCTACAGAGTCGCAGGAAATGGGCCGTTGGGAGAGGCC------------------------------------------------------------GAGGACTTGCTTTACCCCGGTGGC---------AGCTTCGACCCATTGGGTCTTGCTACC---------------------------GACCCAGAGGCTTTCGCGGAG---TTGAAGGTGAAGGAGCTCAAGAACGGAAGATTGGCTATGTTCTCTATGTTTGGATTCTTCGTTCAA
>ArathLhcb1.2
TACCTTACCGGTGAGTTCCCCGGTGACTACGGATGGGACACCGCTGGTCTATCCGCCGACCCAGAG---------------------------------------------------------------------------------------------------------------------------------ACCTTCGCCAGGAACCGTGAGCTAGAAGTTATCCACAGCAGATGGGCCATGCTCGGAGCCCTAGGCTGCGTTTTCCCTGAGCTATTGGCTAGG---AACGGAGTGAAGTTCGGA---GAAGCGGTTTGGTTCAAGGCCGGTTCACAGATCTTCAGCGACGGAGGA---TTGGACTACTTGGGCAACCCGAGCTTGGTCCACGCT------CAGAGCATCTTAGCCATTTGGGCTACTCAAGTTATCCTCATGGGAGCTGTTGAAGGCTACAGAGTCGCCGGAGATGGTCCATTGGGAGAAGCA------------------------------------------------------------GAGGACTTGCTTTACCCAGGTGGC---------AGCTTCGACCCATTGGGCCTCGCTACT---------------------------GACCCCGAGGCTTTCGCAGAG---TTGAAGGTGAAGGAGCTCAAGAACGGAAGGTTGGCTATGTTCTCTATGTTTGGATTCTTCGTTCAA
>ArathLhcb1.1
TACCTCACTGGAGAGTTCCCCGGTGATTACGGGTGGGACACTGCCGGTCTATCCGCCGATCCCGAG---------------------------------------------------------------------------------------------------------------------------------ACCTTCGCTAGGAACCGTGAGCTAGAAGTTATCCACAGCAGATGGGCCATGCTCGGAGCCCTAGGCTGCGTTTTCCCTGAGCTATTGGCTAGG---AACGGAGTGAAGTTCGGA---GAAGCGGTTTGGTTCAAGGCTGGTTCACAGATCTTCAGCGACGGAGGA---TTGGACTACTTGGGCAACCCGAGCTTGGTCCACGCT------CAGAGCATCTTAGCCATTTGGGCTACTCAAGTTATCCTCATGGGAGCTGTTGAGGGCTACAGAGTCGCCGGAGATGGTCCATTGGGAGAAGCA------------------------------------------------------------GAGGACTTGCTTTACCCAGGTGGG---------AGCTTCGACCCATTGGGCCTCGCTACT---------------------------GACCCCGAGGCTTTCGCGGAG---TTGAAGGTGAAGGAGCTCAAGAACGGAAGGTTGGCTATGTTCTCTATGTTTGGATTCTTCGTTCAG
>MaldoLhcb2.1
TACTTGACCGGTGAATTCCCCGGAGACTACGGATGGGACACTGCTGGACTATCTGCAGACCCCGAA---------------------------------------------------------------------------------------------------------------------------------ACATTTGCCAAGAACCGTGAGCTTGAGGTGATCCACTCCAGATGGGCCATGCTTGGTGCACTGGGATGCGTCTTCCCAGAAATCTTGTCAAGG---AATGGCGTCAAGTTCGGC---GAGGCTGTCTGGTTCAAGGCTGGATCGCAAATCTTCTCTGAGGGCGGC---CTTGACTACCTTGGCAACCCAAACCTTATCCATGCT------CAGAGCATCTTGGCAATCTGGGCTGTCCAGGTCGTGCTCATGGGATTCATTGAGGGATACAGAGTTGGAGGAGGACCA---CTCGGTGAAGGA------------------------------------------------------------CTAGACCCACTTTACCCAGGGGGG---------GCCTTTGACCCCCTTGGACTTGCTGAT---------------------------GATCCCGAAGCTTTTGCTGAA---CTGAAGGTGAAGGAACTTAAGAACGGGCGTCTGGCTATGACCTCAATGTTCGGATTCTTTGTTCAG
>MaldoLhcb2.2
TACTTGACCGGTGAATTCCCCGGTGACTACGGATGGGACACTGCTGGACTATCTGCAGACCCCGAG---------------------------------------------------------------------------------------------------------------------------------ACATTTGCCAAGAACCGTGAGCTTGAGGTGATCCACTCCAGATGGGCCATGCTTGGTGCACTGGGATGCGTCTTCCCAGAAATCTTGTCAAAG---AATGGGGTCAAGTTCGGC---GAGGCAGTTTGGTTCAAGGCTGGATCTCAAATCTTCTCCGAGGGCGGC---CTTGACTACCTTGGCAACCCAAACCTTATCCATGCT------CAGAGCATCTTGGCTATCTGGGCTGTCCAGGTTGTGCTCATGGGATTCATTGAGGGATACAGAGTTGGTGGAGGACCA---CTCGGTGAAGGA------------------------------------------------------------CTTGACCCACTTTACCCAGGAGGT---------GCCTTTGATCCACTCGGACTTGCTGAT---------------------------GATCCTGAAGCTTTTGCTGAA---CTGAAGGTGAAGGAACTTAAGAACGGGCGTCTGGCTATGACCTCGATGTTTGGATTCTTTGTTCAG
>ArathLhcb2.1
TACCTAACCGGAGAATACCCCGGAGACTACGGCTGGGACACCGCTGGACTCTCGGCTGACCCGGAG---------------------------------------------------------------------------------------------------------------------------------ACATTCGCTAAGAACCGTGAGCTTGAAGTAATCCACAGCAGATGGGCTATGTTGGGTGCTCTCGGATGCACATTCCCTGAGATTCTCTCCAAG---AACGGTGTTAAATTCGGA---GAAGCCGTGTGGTTCAAGGCAGGTTCTCAGATTTTCTCAGAAGGAGGT---CTTGATTACCTCGGAAACCCTAACTTGATCCACGCG------CAAAGCATCTTAGCCATCTGGGCTGTTCAAGTTGTGCTCATGGGGTTCATTGAAGGCTACAGAATCGGAGGTGGACCT---CTCGGAGAAGGG------------------------------------------------------------CTTGACCCGCTTTACCCCGGAGGT---------GCGTTCGACCCATTGAACTTGGCTGAG---------------------------GATCCAGAGGCTTTCTCTGAG---CTGAAGGTGAAGGAGCTTAAGAACGGTCGTCTTGCCATGTTCTCTATGTTTGGATTCTTTGTCCAA
>ArathLhcb2.2
TACTTAACTGGAGAATACCCCGGAGACTACGGCTGGGACACCGCTGGACTCTCGGCTGACCCGGAG---------------------------------------------------------------------------------------------------------------------------------ACATTCGCTAAGAACCGTGAGCTTGAAGTAATCCACAGCAGATGGGCTATGTTGGGTGCTCTCGGATGCACATTCCCTGAAATTCTCTCCAAG---AACGGTGTTAAATTCGGA---GAAGCCGTGTGGTTCAAGGCAGGCTCTCAGATTTTCTCAGAAGGAGGT---CTTGATTACCTCGGAAACCCTAACTTGATCCACGCG------CAAAGCATCTTAGCCATCTGGGCTGTTCAAGTTGTGCTCATGGGGTTCATTGAAGGCTACAGAATCGGAGGTGGACCA---CTCGGAGAAGGA------------------------------------------------------------CTTGACCCGCTTTATCCCGGAGGT---------GCGTTCGACCCATTGAACTTGGCTGAG---------------------------GATCCAGAGGCTTTCTCTGAG---CTGAAGGTGAAGGAGCTCAAGAACGGTCGTCTTGCCATGTTCTCTATGTTTGGATTCTTTGTCCAA
>PoptrLhcb2.1
TACCTGACCGGTGAATTCCCTGGTGATTATGGATGGGACACTGCTGGTTTGTCTGCAGATCCTGAG---------------------------------------------------------------------------------------------------------------------------------ACATTTGCCAAGAACCGTGAGCTTGAGGTGATCCACAGCAGATGGGCCATGCTTGGTGCACTTGGATGTGTCTTTCCTGAAATTCTTGCAAAG---AATGGTGTCAAGTTCGGT---GAGTCAGTTTGGTTCAAGGCTGGAGCTCAAATCTTCTCAGAGGGTGGC---CTTGATTACCTTGGCAACCCCAACCTCATCCATGCT------CAGAGCATCCTCGCCATCTGGGCTTCCCAGGTTGTGCTTATGGGATTCGTTGAAGGGTACAGAGTGGGTGGAGGGCCA---CTTGGCGAAGGA------------------------------------------------------------CTTGACCCCATTTATCCTGGCGGT---------GCCTTTGACCCACTTGGCCTCGCTGAT---------------------------GATCCTGATGCATTTGCAGAG---TTGAAGGTGAAGGAACTCAAGAATGGCCGCCTCGCAATGTTCTCAATGTTTGGATTCTTCGTTCAG
>PoptrLhcb2.2
TACCTGACCGGTGAATTCCCTGGTGATTATGGATGGGACACAGCTGGTTTGTCTGCAGACCCTGAG---------------------------------------------------------------------------------------------------------------------------------ACATTTGCCAAAAACCGTGAGCTTGAGGTGATCCATAGCAGATGGGCCATGCTTGGTGCACTCGGATGTGTCTTCCCCGAAATTCTTGCCAAG---AATGGTGTCAAGTTTGGC---GAGTCAGTTTGGTTCAAGGCTGGATCTCAAATCTTTTCAGAGGGTGGC---CTTGATTATCTTGGCAACCCCAATCTCATTCATGCT------CAGAGCATCCTCGCAATCTGGGCTTCCCAGGTTGTGCTCATGGGATTCGTTGAAGGGTACAGAGTGGGAGGAGGACCA---CTTGGCGAAGGA------------------------------------------------------------CTTGACCCCATCTATCCTGGTGGT---------GCCTTTGACCCACTTGGCCTCGCTGAT---------------------------GATCCTGATGCATTTGCAGAG---TTGAAGGTGAAGGAGCTCAAGAACGGCCGCCTGGCAATGTTCTCAATGTTTGGATTCTTCGTTCAG
>MaldoLhcb3.1
TACCTGAACGGAGAATTTCCTGGTGATTACGGATGGGATACTGCAGGTTTGTCAGCTGACCCAGAG---------------------------------------------------------------------------------------------------------------------------------GCCTTTGCTAAGAACCGGGCTCTTGAGGTGATCCATAGCCGGTGGGCTATGCTTGGAGCACTAGGCTGCATCACCCCAGAAGTTCTCGAGAAATGGGTGAGAGTGGACTTCAAA---GAGCCAGTGTGGTTCAAAGCCGGAGCTCAAATCTTCTCAGAAGGAGGC---CTCGACTATTTGGGCAACCCCAACCTAGTCCACGCT------CAGAGCATCCTAGCAGTGCTTGGGTTCCAAGTCATCCTCATGGGTCTCGTTGAAGGATTCCGCATCAATGGTCTTGATGGTGTCGGAGAGGGC------------------------------------------------------------ACCACC---TTCTACCCGGGTGGGCAA------TATTTAGACCCTTTCGGCCTTGCCGAT---------------------------GACCCCGTCACGTTCGCCGAG---TTCAAGGTGAAGGAAATCAAGAATGGGAGGCTAGCCATGTTCTCCATGTTTGGGTTCTTTGTCCAA
>MaldoLhcb3.2
TACCTGAACGGAGAATTCCCCGGTGATTACGGATGGGACACCGCAGGGTTGTCAGCTGACCCCGAG---------------------------------------------------------------------------------------------------------------------------------GCCTTTGCTAAGAACAGGGCTCTTGAGGTGATCCATGGCCGGTGGGCTATGCTTGGAGCACTAGGCTGCATCACCCCAGAAGTTCTCGAGAAATGGGTGAGAGTGGACTTCAAA---GAGCCAGTGTGGTTCAAAGCAGGAGCTCAAATCTTCTCCGAAGGCGGC---CTCGACTATTTGGGTAACCCCAACTTAGTCCATGCT------CAGAGCATCCTAGCGGTGCTTGGGTTCCAAGTCATCCTCATGGGTCTCGTTGAAGGATTCCGCATCAATGGTCTTGATGGTGTCGGAGAGGGC------------------------------------------------------------AACAAC---CTCTACCCGGGTGGGCAA------TACTTCGACCCCCTCGGCCTTGCCGAT---------------------------GACCCTGTCACCTTTGCCGAG---CTCAAGGTGAAGGAAATCAAGAATGGGAGGCTAGCCATGTTCTCCATGTTTGGGTTCTTTGTCCAA
>ArathLhcb3
TACCTCACCGGAGAATTCCCTGGCGATTATGGTTGGGACACCGCCGGTTTATCCGCAGACCCTGAA---------------------------------------------------------------------------------------------------------------------------------GCCTTTGCCAAAAACAGAGCTCTTGAGGTGATCCATGGGAGATGGGCAATGTTGGGAGCTTTTGGTTGCATAACCCCTGAAGTTCTTCAAAAGTGGGTCCGTGTGGACTTCAAA---GAACCAGTCTGGTTCAAAGCCGGTTCACAAATCTTCTCCGAAGGCGGT---TTGGACTACTTAGGCAACCCAAACCTAGTCCATGCT------CAGAGCATTTTAGCCGTCCTTGGCTTCCAAGTCATCCTCATGGGTTTGGTTGAAGGTTTCCGCATCAACGGTCTTGATGGTGTTGGCGAAGGC------------------------------------------------------------AACGAC---TTGTACCCCGGTGGGCAA------TACTTTGACCCGTTGGGTCTCGCTGAT---------------------------GATCCAGTTACTTTTGCTGAG---CTTAAGGTGAAAGAGATCAAGAACGGAAGATTGGCTATGTTCTCTATGTTTGGCTTCTTTGTTCAA
>PoptrLhcb3.1
TACCTGACTGGAGAATTCCCAGGTGACTATGGATGGGACACTGCTGGTTTATCAGCTGATCCTGAG---------------------------------------------------------------------------------------------------------------------------------GCCTTTGCTAAAAACAGGGCTCTTGAGGTGATCCATGGCAGATGGGCTATGCTTGGAGCACTAGGCTGCATCACCCCAGAGGTCCTTGAGAAATGGGTTAAAGTAGACTTCAAG---GAACCAGTGTGGTTCAAAGCTGGAGCTCAAATCTTCTCAGAAGGTGGC---TTGGACTACTTGGGCAACCCCAACCTTGTCCATGCC------CAAAGCATCCTTGCTGTCCTTGGATTCCAAGTTGTCCTCATGGGCCTTGTTGAGGGATTCCGCATCAATGGTCTCCCCGGAGTAGGAGAGGGT------------------------------------------------------------AATGAC---CTTTACCCTGGTGGCCAA------TACTTCGACCCTCTCGGCCTGGCCGAT---------------------------GATCCAGCTACATTCGCCGAG---CTCAAGGTGAAGGAAATCAAGAATGGACGGCTAGCCATGTTCTCCATGTTTGGATTCTTTGTTCAG
>PoptrLhcb3.2
TACCTGACTGGAGAATTCCCAGGTGACTATGGATGGGACACTGCTGGTTTATCAGCTGATCCTGAA---------------------------------------------------------------------------------------------------------------------------------GCCTTTGCTAAGAACAGAGCTCTTGAGGTCATCCATGGCAGATGGGCTATGCTAGGAGCACTAGGTTGCATCACCCCAGAAGTCCTTGAGAAATGGGTTAAGGTAGACTTCAAG---GAACCAGTTTGGTTCAAAGCTGGAGCTCAAATCTTCTCAGAAGGTGGC---TTGGACTACTTGGGCAACCCCAACCTTGTCCATGCC------CAAAGCATCCTTGCTGTCCTTGGATTCCAAGTTGTCCTCATGGGCCTTGTTGAGGGATTCCGCATCAATGGTCTCCCTGGAGTAGGAGAGGGT------------------------------------------------------------AATGAC---CTTTACCCTGGTGGCCAA------TACTTCGACCCTCTTGGCCTGGCCGAT---------------------------GATCCAACTACATTTGCCGAG---CTCAAGGTGAAGGAAATCAAGAATGGCCGGCTAGCTATGTTCTCCATGTTTGGATTCTTTGTTCAG
>PoptrLhcb7
TATCTTAGTGGAGAGCTGCCAGGGGATTATGGCTTTGATGTTGCGGGTCTAGCTGAGGATCCGGTT---------------------------------------------------------------------------------------------------------------------------------GCTTTCCAGAGATACTTCAACTTTGAAATACTTCATGCTCGCTGGGCTATGCTTGCTGCTCTCGGTGCTCTGATTCCAGAAGTATTGGATTTGTCAGGTGCCTTTCATTTCATT---GAGCCTGTATGGTGGCGAGTTGGCTATTCAAAGCTTAAGGGAGATACA---CTAGACTACCTTGGCATCCCTGGACTCCACTTCGCCGGGGGGCAAGGGGTGCTTGTAATTGCTTTCTGTCAAGCCATACTAATGGTTGGGCCGGAGTATGCAAGATACTGTGGAATTGAGGCTTTGGAACCTCTG---------------------------------------------GGAATTTATTTGCCAGGAGATATCAATTACCCTGGGGGAATC------CTCTTCGATCCCTTGAACCTCTCCAAA---------------------------GACCCTGTATCTTTTGAGGAG---TTGAAGGTGAAAGAAATTAAGAATGGGCGCCTAGCAATGGTTGCCTGGTTAGGCTTTTACATCCAA
>ArathLhcb7
TACCTTACAGGAGAACTTCCAGGGGATTATGGTTTCGACATTGCAGGACTTGGCAAAGATCGTTTG---------------------------------------------------------------------------------------------------------------------------------ACCTTTGATAAGTATTTCAACTTTGAAATACTTCATGCTCGTTGGGCCATGCTTGCAGCATTGGGTGCTCTAATCCCGGAAGTATTTGATCTCACTGGAACTTTCCATTTTGCT---GAACCCGTATGGTGGCGAGTCGGTTACTCCAAGCTTCAGGGAGAGACA---TTGGAGTACCTCGGCATCCCAGGGCTTCATGTAGCTGGAAGCCAAGGTGTCATTGTAATTGCCATTTGCCAAGTACTCTTGATGGTAGGACCGGAATACGCAAGATACTGTGGCATTGAGGCCTTAGAGCCACTG---------------------------------------------GGAATATACTTGCCAGGAGACATTAACTATCCTGGAGGGACG------CTTTTTGATCCCTTGAATCTTTCCGAG---------------------------GATCCTGTAGCTTTTGAAGAT---CTTAAGGTTAAAGAGATTAAAAATGGACGATTGGCGATGGTCGCGTGGCTTGGATTTTATGCACAG
>MaldoLhcb5.1
TACTTGACCGGAGAAGTTCCTGGAGATTATGGATATGATCCTTTTGGCCTAGGCAAGAAGCCAGAA---------------------------------------------------------------------------------------------------------------------------------AACTTCAGCAAATACCAAGCATATGAGCTGATCCACGCTCGGTGGGCCATGCTTGGTGCAGCCGGATTCATCATTCCAGAGGCCTTCAACAAA---TTTGGAGCTAACTGCGGCCCTGAGGCTGTTTGGTTCAAGACAGGAGCTCTACTCCTTGATGGGAACACA---CTGAATTACTTTGGGAAGAACATACCGATTAATCTT------------ATCTTCGCTGTTGTTGCT---GAGGTTGTTCTTCTTGGTGGAGCTGAATACTACAGAATCACTAACGGTTTGGAATTGGAGGACAAG---------------------------------------------------------------------CTTCACCCAGGTGGT---------CCTTTTGACCCACTGGGGCTGGCTAAG---------------------------GATCCAGACCAGGCTGCATTG---CTAAAGGTGAAGGAGATTAAGAACGGAAGACTTGCCATGTTTTCCATGCTCGGTTTCTTCCTCCAA
>MaldoLhcb5.2
TACTTGACTGGAGAAGTTCCTGGAGATTATGGATATGATCCTTTTGGGCTAGGCAAGAAGCCAGAA---------------------------------------------------------------------------------------------------------------------------------GACTTCAGCAAATACCAAGCATATGAGTTGATCCACGCTCGGTGGGCTATGCTTGGTGCAGCCGGATTCATCATTCCAGAGGCCTTCAACAAA---TTTGGCGCTAACTGCGGCCCTGAGGCTGTCTGGTTCAAGACAGGAGCTCTACTCCTTGACGGGAATACA---TTGAATTACTTTGGTAAGAACATACCAATTAATCTT------------ATCTTTGCTGTTGTTGCT---GAGGTTGTTCTTCTTGGTGGAGCTGAATACTACAGAATCACAAATGGTTTGGAACTGGAGGACAAG---------------------------------------------------------------------CTTCACCCAGGTGGT---------CCTTTTGATCCACTGGGGCTCGCTAAG---------------------------GATCCAGACCAGGCTGCATTG---CTAAAGGTGAAGGAGATTAAGAACGGAAGACTTGCCATGTTTTCCATGCTCGGTTTCTTCCTCCAA
>PoptrLhcb5
TACTTGACTGGAGAAGTCCCTGGAGACTATGGTTACGATCCTTTTGGTCTCAGCAAGAAGCCAGAC---------------------------------------------------------------------------------------------------------------------------------GACTTCGAAAAATATCAGGCATTTGAGTTGATTCACGCCAGGTGGGCCATGCTTGGAGCAGCTGGCTTCATCATCCCTGAAGCTTTCAACAAA---TTTGGAGCCAACTGTGGGCCAGAAGCTGTCTGGTTCAAGACAGGAGCTCTACTTCTTGATGGCAACACA---TTGAACTACTTTGGCAAGAACATCCCCATCAACCTC------------GTCCTTGCTGTCGTTGCT---GAGGTTATCCTTGTTGGCGGTGCTGAATATTTCAGAATCACTAATGGCTTGGGTTTTGATGACAAG---------------------------------------------------------------------CTTCACCCGGGTGGT---------CCTTTTGACCCACTGGGCTTGGCAAAG---------------------------GATCCTGATCAAGCTGCACTC---CTGAAGGTGAAGGAGATTAAGAATGGTAGACTTGCAATGTTTGCCATGCTGGGTTTCTTCTTCCAA
>ArathLhcb5
TACTTAAACGGTGAAGTTGCTGGAGATTATGGTTATGACCCATTTGGTCTTGGAAAGAAGCCTGAG---------------------------------------------------------------------------------------------------------------------------------AACTTTGCTAAATACCAAGCTTTTGAATTGATCCATGCGAGATGGGCTATGTTAGGAGCAGCTGGTTTCATCATTCCTGAAGCTTTAAACAAA---TATGGCGCTAACTGTGGCCCTGAAGCTGTCTGGTTTAAGACTGGTGCTTTGCTTCTTGATGGAAACACA---TTGAACTACTTTGGCAAGAACATCCCTATCAACCTT------------GTTCTCGCCGTAGTTGCT---GAGGTTGTTCTCCTCGGTGGAGCCGAGTACTACAGAATCACCAACGGATTGGATTTCGAGGACAAG---------------------------------------------------------------------CTACACCCAGGAGGT---------CCATTTGATCCTCTAGGCCTTGCTAAG---------------------------GACCCTGAGCAAGGAGCTCTT---CTCAAAGTCAAAGAGATCAAGAACGGGAGATTAGCCATGTTTGCGATGCTCGGTTTCTTTATCCAA
>MaldoLhca2.1
TGGCTCGATGGAAGCCTCCCAGGAGACTTTGGCTTTGATCCGCTTGGTCTTTCATCTGACCCAGAC---------------------------------------------------------------------------------------------------------------------------------AGCCTGAAATGGAACCAGCAAGCGGAGCTTGTACACTGCAGATGGGCAATGCTCGGCGCAGCCGGAATCTTCATCCCCGAATTCTTGACCAAAATTGGCATTCTAAAC---------ACCCCATCATGGTACACA---------------------GCCGGAGAG---CAAGAGTACTTCACA------------------------------GACACCACCACTCTCTTCGTCGTTGAGCTTGTTTTGATCGGGTGGGCCGAGGGAAGGAGATGGGCGGACATCCTCAAGCCCGGGTCT------GTTAACACAGACCCAATCTTCCCCAACAACAAGCTCACC---------------GGGACAGATGTTGGGTACCCGGGAGGGCTC------TGGTTCGACCCACTTGGATGGGGAAGC------------------------GGCTCGCCTGAGAAGATCAAGGAG---TTGAGGACAAAGGAGATTAAGAACGGAAGGCTAGCTATGTTGGCTGTGATGGGGGCTTGGTTTCAA
>MaldoLhca2.2
TGGCTCGATGGAAGCCTGCCAGGAGACTTCGGCTTCGATCCTCTTGGTCTTTCATCTGACCCAGAC---------------------------------------------------------------------------------------------------------------------------------AGCCTGAAATGGAACCAGCAAGCAGAGCTTGTACACTGCAGATGGGCAATGCTCGGCGCAGCCGGAATCTTCATCCCCGAATTCTTGACCAAAATCGGCATTCTAAAC---------ACCCCGTCATGGTACACA---------------------GCCGGAGAG---CAAGAGTACTTCACA------------------------------GACACCACCACTCTCTTCGTCGTTGAGCTTGTTTTGATCGGGTGGGCCGAGGGGAGGAGATGGGCCGACATCCTCAAGCCCGGCTCC------GTTAACACCGACCCAATCTTCCCCAACAACAAGCTCACC---------------GGGACAGATGTAGGGTACCCGGGAGGGCTC------TGGTTCGACCCACTTGGATGGGGAAGC------------------------GGCTCGCCTGAGAAGATCAAGGAG---TTGAGGACAAAGGAGATCAAGAACGGAAGGCTGGCTATGTTGGCTGTGATGGGAGCTTGGTTCCAA
>ArathLhca2
TGGCTAGACGGTAGCCTCCCTGGTGACTTCGGATTTGATCCTCTTGGTCTTTCATCGGACCCGGAC---------------------------------------------------------------------------------------------------------------------------------AGTCTAAAATGGAACGTACAAGCCGAGATAGTCCACTGCCGATGGGCTATGCTAGGAGCCGCCGGGATATTCATCCCAGAGTTCCTAACGAAGATCGGAATCCTCAAC---------ACTCCGTCATGGTACACG---------------------GCGGGAGAG---CAAGAGTATTTCACG------------------------------GACAAAACCACACTCTTTGTCGTTGAGCTCATTTTGATCGGATGGGCAGAAGGACGTAGATGGGCCGATATCATCAAGCCCGGTAGC------GTCAACACTGACCCAGTCTTCCCAAACAACAAACTGACG---------------GGCACAGACGTTGGTTACCCAGGTGGGTTA------TGGTTCGACCCGTTGGGTTGGGGATCC------------------------GGTAGCCCGGCTAAGCTCAAGGAG---TTGAGGACCAAGGAGATCAAGAACGGAAGGTTGGCTATGTTGGCAGTGATGGGTGCTTGGTTCCAA
>PoptrLhca2.1
TGGCTTGATGGAAGCCTCCCTGGAGACTTTGGTTTCGATCCTCTAGGTCTTGGATCTGATCCTGAA---------------------------------------------------------------------------------------------------------------------------------ACTCTGAGATGGAATGTGCAAGCAGAACTTGTTCACTGCAGATGGGCAATGCTAGGTGCTGCTGGTATTTTCATCCCAGAATTCCTAACAAAGATTGGCATCCTAAAC---------ACCCCCTCATGGTACACT---------------------GCTGGAGAA---CTTGAATACTTCACT------------------------------GACACCACCACACTCTTCATTGTTGAGTTGTTCTTTATTGGCTGGGCTGAAGGGAGGAGATGGGCAGATATTCTCAAGCCAGGGTGT------GTTAACACTGATCCTATCTTCCCAAACAACAAGCTCACT---------------GGTACTGATGTTGGTTACCCAGGTGGGCTA------TGGTTTGACCCACTTGGATGGGGAAGT------------------------GGTTCTCCTGAGAAGATCAAGGAA---TTGAGGACAAAGGAGATCAAGAATGGAAGATTGGCTATGTTGGCTGTCATGGGTGCTTGGTTCCAA
>PoptrLhca2.2
TGGCTTGATGGCAGCCTCCCCGGAGACTTTGGCTTTGATCCTCTAGGTCTTGGATCTGATCCTGAA---------------------------------------------------------------------------------------------------------------------------------ACTCTAAGATGGAATGTGCAAGCAGAACTTGTTCACTGTAGATGGGCAATGTTAGGTGCTGCTGGTATTTTCATCCCAGAATTCCTAACAAAGATTGGCATCCTAAAC---------ACCCCGTCCTGGTACAGT---------------------GCTGGAGAA---GTTGAATACTTCACT------------------------------GACACCACCACACTCTTCATTGTTGAGTTATTCTTTATTGGCTGGGCCGAGGGAAGAAGATGGGCTGATATTCTCAAGCCAGGGTGC------GTTAACACTGATCCTATCTTCCCTAACAACAAACTCACT---------------GGTACAGATGTTGGTTACCCAGGTGGGCTA------TGGTTTGACCCACTTGGATGGGGCAGT------------------------GGCTCTCCTGAGAAGATCAAGGAA---TTGAGGACAAAGGAGATCAAGAATGGAAGATTGGCTATGTTGGCTGTGATGGGTGCTTGGTTCCAA
>MaldoLhca6
TGGCTTGATGGCAGCCTTCCTGGTGATTTTGGCTTTGACCCCCTTGGATTAGGGTCTGATCCAGAA---------------------------------------------------------------------------------------------------------------------------------TTACTAAAATGGAATGCACAAGCTGAGCTGATGCATGGCAGATGGGCAATGCTGGCAGTGGCTGGAATTCTAATTCCAGAGTGGCTTGAAAGATTAGGCTTCATAGAG---------AACTTCTCATGGTTTGAG---------------------GCTGGTGAG---AGAGAGTACTTTGCA------------------------------GACCCAACAACCTTGTTTGTGGTACAATTAGCATTAATGGGGTGGGTTGAGGGAAGGAGATGGGCTGACATAATTAACCCTGGAAGT------GTTGACATTGAGCCTAAGTTTCCCAACAAAAAGAACCCT---------------AAACCAGATGTAGGGTACCCCGGTGGGCTC------TGGTTTGATCCCATGATGTGGGGAAGA------------------------GGGTCTCCTGAGCCTGTCATGGTT---TTGAGAACAAAGGAGATTAAAAACGGGCGTCTTGCGATGCTCGCTTTCGTAGGGTTCTTGTTTCAA
>ArathLhca6
TGGCTCGATGGCAGCTTACCTGGTGATTTCGGTTTCGATCCTCTCGGTTTAGGGTCTGATCCGGAC---------------------------------------------------------------------------------------------------------------------------------ACCCTCAAATGGTTTGCACAAGCTGAGCTTATACATAGCCGGTGGGCAATGCTGGCCGTGACCGGTATCATAATACCAGAATGTCTCGAGCGGTTAGGTTTCATTGAA---------AATTTCTCATGGTATGAC---------------------GCAGGGTCT---CGTGAGTACTTCGCG------------------------------GATTCCACTACGCTGTTTGTGGCTCAAATGGTTTTAATGGGCTGGGCAGAAGGTAGAAGATGGGCTGATTTGATTAAACCGGGGTCT------GTTGACATAGAACCAAAGTACCCGCATAAAGTAAATCCT---------------AAACCGGATGTTGGTTACCCTGGAGGTTTG------TGGTTCGATTTTATGATGTGGGGGAGA------------------------GGTTCTCCTGAACCGGTAATGGTT---TTGAGGACTAAAGAGATTAAGAACGGACGGCTCGCGATGCTTGCTTTCCTTGGGTTCTGTTTCCAA
>PoptrLhca6
TGGCTTGACGGAAGCCTTCCTGGAGATTTCGGCTTCGACCCGCTTGGATTAGGGTCTGATCCAGAG---------------------------------------------------------------------------------------------------------------------------------TCGCTTAAATGGTTCGCACAAGCTGAGCTAATACATGGCAGGTGGGCAATGCTAGCCGCAGCAGGAATTCTCATTCCAGAATGGCTAGAAAGACTAGGCTTTATTGAT---------AATTTCAATTGGTTTGAT---------------------GCTGGCACT---CGAGAATACTTTGCA------------------------------GATCCTACAACCTTGTTTGTAGTGCAGTTAATCCTGATGGGTTGGATTGAGGGAAGAAGATGGGCTGATATGATTAAGCCAGGGTGT------GTTGACATAGATCCTAAATTACCACACAAAACGAAACCG---------------AAGCCAGATGTTGGCTACCCCGGTGGCTTA------TGGTTTGACCCCTGGAATTGGGGTAGA------------------------GGGTCACCGGAACCTGTAATGGCA---ATAAGGACTAAAGAGATAAAGAACGGGCGTCTTGCTATGCTAGCATTTGTTGGTTTTTGGTTCCAG
>MaldoLhca4.1
TACCTCACCGGAAGTCTTCCCGGTGACAATGGATTTGATCCTCTGGCACTTGCTGAGGACCCAGAG---------------------------------------------------------------------------------------------------------------------------------AACTTGAGGTGGTTTGTCCAAGCTGAGCTTGTCAATAGCAGATGGGCAATGTTGGGTGTTGCTGGGATGCTATTGCCTGAAGTGTTCACCAACTTGGGGATCCTTAAC---------GTCCCCAAATGGTATGAT---------------------GCCGGAAAG---GGCGAGTACTTCGCC------------------------------TCTTCGTCCACCCTCTTTGTGATCGAGTTCATCCTGTTCCACTACGTCGAGATCAGACGGTGGCAAGACATCAAGAACCCAGGAAGT------GTGAACCAAGACCCCATCTTCAAGCAATACAGCTTGCCC---------------CCAGGTGATGTGGGTTACCCAGGCGGC---------ATCTTCAACCCCCTCAACTTC---------------------------------------GCACCGACTCTCGAG---GCCAAGGAGAAGGAACTTGCCAATGGGAGACTGGCAATGTTGGCATTCCTAGGGTTTGTGGTTCAA
>MaldoLhca4.2
TACCTCACCGGCAGCCTTCCTGGTGACAATGGATTTGATCCTCTGGCACTTGCTGAGGACCCAGAG---------------------------------------------------------------------------------------------------------------------------------AACTTAAGGTGGTATATCCAAGCTGAGCTTGTCAATGGCAGATGGGCAATGTTGGGCGTTGTTGGGATGCTATTGCCTGAAGTGTTCACCAGCATTGGGATCCTTAAC---------GTTCCCAAATGGTATGAT---------------------GCCGGAAAG---GCCGAGTACTTCGCT------------------------------TCTTCGTCCACCCTCTTCGTGATCGAGTTCATCTTGTTCCACTACGTCGAGATCAGACGGTGGCAAGACATCAAGAACCCGGGAAGT------GTGAACCAAGACCCCATCTTCAAGCAATACAGCTTGCCC---------------CCAGGTGAGGTGGGCTACCCAGGTGGC---------ATCTTCAACCCCCTCAACTTC---------------------------------------GAACCCACTCTCGAG---GCCAAGGAGAAGGAACTTGCCAATGGGAGACTGGCAATGTTGGCCTTCCTCGGGTTTGTGGTTCAA
>PoptrLhca4
TATCTAAATGGCAGCCTTCCAGGTGATAATGGGTTTGACCCCCTCGGGCTTGCTGAGGACCCTGAG---------------------------------------------------------------------------------------------------------------------------------AACTTGAGATGGTTCGTTCAGGCTGAGCTTGTGAATGGTCGGTGGGCCATGTTGGGCGTTGCAGGAATGCTACTGCCAGAAGTTTTCACAAAGATTGGAATCATCAAT---------GCTCCTCAGTGGTATGAT---------------------GCTGGCAAA---GCAGAATACTTTGCG------------------------------TCTTCATCAACCCTCTTTGTGATCGAGTTCATACTGTTCCATTACGTCGAGATAAGAAGGTGGCAAGATATTAAGAACCCAGGATGC------GTTAACCAAGATCCCATCTTCAAACAATACAGCTTGCCT---------------CCAAATGAATGCGGGTACCCCGGCGGC---------ATCTTCAACCCCCTCAACTTT---------------------------------------GCACCCACAATTGAG---GCCAAAGAGAAAGAGCTTGCCAATGGGAGATTGGCAATGTTGGCATTCTTAGGATTTGTGATTCAG
>ArathLhca4
TATCTCACCGGCAGTCTTGCCGGTGACAATGGGTTTGACCCGTTGGGTCTAGCAGAGGATCCAGAG---------------------------------------------------------------------------------------------------------------------------------AACTTGAAATGGTTCGTCCAGGCAGAGCTGGTCAACGGACGATGGGCTATGCTCGGTGTCGCTGGGATGCTTTTGCCGGAAGTTTTCACCAAGATCGGAATCATAAAT---------GTTCCTGAGTGGTACGAT---------------------GCTGGGAAA---GAGCAGTATTTTGCA------------------------------TCGTCGTCGACATTGTTCGTGATCGAGTTCATATTGTTTCATTACGTTGAGATCAGACGGTGGCAAGACATCAAGAACCCAGGAAGT------GTGAACCAAGACCCTATCTTTAAGCAATACAGCTTACCT---------------AAGGGTGAAGTTGGTTACCCTGGTGGA---------ATCTTTAACCCGCTTAACTTT---------------------------------------GCTCCTACGCAAGAG---GCCAAGGAGAAAGAGCTAGCAAACGGGAGGTTGGCGATGTTGGCATTCTTAGGGTTTGTGGTTCAA
>MaldoLhca3.2
TACTTGGATGGCAGCCTACCCGGCGACTATGGATTCGATCCATTGGGCCTCTCA---GACCCAGAAGGCACA---------------------------------------------------------------------------------------------------------------GGTGGGTTCATCGAGCCCAGATGGCTAGCCTACGGTGAAGTCATCAACGGACGTTACGCCATGCTTGGTGCAGTGGGTGCAATTGCCCCAGAAATCTTGGGCAAGCTCGGCCTAATCCCGCCCGAGACTGCCCTGCCCTGGTTTCAAACAGGGGTCATCCCGCCA---GCCGGGACC---TACAACTACTGGGCC------------------------------GACCCTTACACGCTCTTTGTCTTTGAACTTGCCCTAATGGGGTTCGCCGAGCACCGGAGGTTCCAGGACTGGTACAACCCCGGGTCC------ATGGGCAAGCAATACTTCTTGGGGTTTGAGAAGTACTTGGGT---GGG------TCCGGGAACCCGGCTTACCCTGGTGGGCCC------TTGTTCAACCCACTAGGGTTTGGGAAA------------------------GATGAA---AAGTCGTTGAACGAG---TTAAAGCTCAAGGAAGTGAAGAATGGGAGGCTTGCCATGCTGGCAATATTGGGTTATTTTATTCAG
>MaldoLhca3.1
TACTTGGATGGCAGCCTTCCTGGCGACTTCGGATTCGATCCATTGGGCCTCTCT---GACCCAGAAGGCACA---------------------------------------------------------------------------------------------------------------GGTGGGTTCATCGAGCCCAGATGGCTAGCCTACGGTGAAGTCATCAACGGACGTTACGCCATGCTGGGTGCAGTTGGTGCAATTGCCCCAGAAATCCTGGGCAAGCTCGGCCTTATCCCGGCCGAGACTGCCCTTCCTTGGTTCCAAACCGGAGTTATCCCGCCA---GCCGGGACC---TACAACTACTGGGCC------------------------------GACCCCTACACACTCTTTGTCTTCGAGCTCGCCCTAATGGGCTTCGCCGAGCACCGGAGGTTCCAGGACTGGTACAACCCCGGGTCC------ATGAGCAAGCAATACTTTTTGGGCCTTGAGAAGTACTTGGGC---GGG------TCGGGTAACCCAGCTTACCCCGGTGGGCCT------TTGTTCAACCCGCTAGGGTTTGGGAAA------------------------GACGAG---AAGTCGATGAATGAG---TTGAAGCTCAAGGAAGTGAAGAATGGGAGGCTTGCCATGCTGGCAATTTTGGGTTATTTTATTCAG
>ArathLhca3
TACTTGGATGGCAGCTTACCTGGTGACTATGGATTCGACCCTCTTGGTCTTTCA---GACCCAGAAGGTACT---------------------------------------------------------------------------------------------------------------GGAGGATTCATTGAGCCAAGATGGCTAGCATACGGAGAGATCATCAACGGACGGTTCGCCATGTTGGGTGCAGCTGGAGCTATTGCTCCTGAGATTTTAGGAAAGGCTGGTCTGATTCCAGCAGAGACTGCTCTTCCTTGGTTCCAAACCGGTGTGATTCCACCA---GCAGGGACA---TACACTTACTGGGCA------------------------------GACAATTACACACTCTTTGTTCTCGAGATGGCTCTGATGGGATTCGCTGAGCACCGGAGGTTACAGGACTGGTACAACCCAGGATCT------ATGGGAAAACAGTACTTCTTGGGGTTAGAGAAGGGTTTGGCC---GGT------TCAGGTAACCCGGCTTACCCCGGTGGACCT------TTCTTCAACCCTCTTGGGTTTGGGAAA------------------------GATGAG---AAGTCACTGAAGGAG---TTGAAACTCAAGGAGGTCAAGAACGGTAGACTGGCTATGCTCGCCATCCTCGGTTACTTTATCCAA
>PoptrLhca3
TACTTGGATGGCAGCCTTCCAGGTGACTTCGGATTCGACCCACTCGGACTTTCA---GACCCTGAAGGCACA---------------------------------------------------------------------------------------------------------------GGAGGTTTCATTGAGCCAAAATGGTTAGCCTACGGTGAGATCATTAACGGACGATATGCCATGTTGGGGGCGGTTGGTGCCATTGCACCAGAAATTCTTGGAAAGGCTGGCCTCATACCTCCGGAGACCGCCCTCCCTTGGTTCAGGACTGGTGTCATCCCACCG---GCCGGGACA---TACAGCTACTGGGCA------------------------------GATCCATACACGCTGTTTGTTTTCGAGATGGCACTCATGGGATTCGCAGAGCACAGGAGGTTACAGGACTGGGCAAAACCAGGTTCC------ATGGGCAAGCAGTATTTCCTGGGATTCGAGAAGTATTTGGGT---GGG------TCCGGAGAACCAGCCTACCCTGGCGGACCC------TTGTTTAACCCCCTTGGATTTGGGAAA------------------------GACGAG---AAGTCGTTGAAAGAC---TTGAAGTTGAAGGAGGTGAAGAATGGCAGGTTGGCTATGTTGGCCATCTTGGGTTACTTTGTGCAA
>PoptrLhca5
TATCTTGATGGAACTTTGGCTGGAGATTTTGGGTTCGACCCTCTTGGCCTCGGAGAGGACCCACAG---------------------------------------------------------------------------------------------------------------------------------AGCCTGAAGTGGTATGTGCAGGCAGAGTTGGTCCATGCTCGCTTTGCCATGGCTGGAGTTGCTGGAATTCTTTTCACAGATCTACTACGAGTGACAGGGATCAGAAAA---------TTGCCAGTTTGGTATGAAGCAGGT---------------GCTGTGAAA---TTCGAATTTGCA---------------------------------AGCACAAGGACGTTGATTGTGGTCCAGCTGCTCCTGATGGGATTTGCTGAGACAAAAAGGTACATGGATTTCGTTAGTCCTGGATCTCAAGCTAAGGAAGGATCT---TTCTTTGGACTGGAATCTGCACTAGAA---GGC---------TTGGAACCTGGCTATCCTGGAGGTCCT------CTGTTAAACCCTCTAGGTCTGGCTAGA---------------------------GATATCGAAAACGCCCATGTC---TGGAAGCTTAAAGAGATTAAAAATGGACGGCTTGCGATGGTAGCCATGGTGGGCATTTTTGTGCAA
>ArathLhca5
TATCTTGATGGAAATTTAGCTGGAGATTACGGGTTTGACCCACTCGGGTTAGGAGAGGATCCGGAA---------------------------------------------------------------------------------------------------------------------------------AGCTTGAAGTGGTATGTTCAAGCAGAGCTTGTTCACTCTCGTTTCGCTATGCTCGGTGTTGCAGGAATACTCTTCACTGATCTCCTTCGGACCACAGGGATTCGTAAT---------TTACCGGTTTGGTATGAAGCTGGA---------------GCTGTGAAA---TTTGATTTTGCT---------------------------------AGTACAAAAACTCTCATAGTTGTACAGTTTCTACTTATGGGGTTTGCTGAGACTAAAAGGTATATGGATTTTGTCTCTCCGGGATCACAAGCCAAAGAAGGATCGTTTTTCTTTGGACTTGAAGCAGCACTCGAG---GGG---------CTCGAGCCTGGATATCCCGGAGGACCG------CTTTTAAACCCATTAGGCCTTGCTAAG---------------------------GATGTTCAAAATGCTCATGAC---TGGAAGCTTAAGGAGATCAAGAACGGTCGTCTAGCGATGATGGCGATGCTCGGGTTCTTTGTTCAA
>PoptrLhcb6.1
TGGCTCGACGGCTCGCTCCCTGGTGACTACGGTTTCGATCCTCTAGGCCTAGGCAAGGACCCTGCA---------------------------------------------------------------------------------------------------------------------------------TTCCTCAAATGGTACAGGGAAGCTGAACTCATTCACGGCCGGTGGGCTATGGCTGCCGTGGTGGGTATCTTTGTTGGCCAAGCATGG------AGCGGCATCCCC---------------------TGGTTCGAGGCTGGT---------------GCTGACCCT---GGTGCCATCGCACCCTTC---------------------------TCCTTCGGTTCCCTCCTCGGCACCCAGCTCATTCTCATGGGTTGGGTGGAGAGCAAGCGGTGGGTGGATTTCTTCAACCCCGAGTCCCAATCCGTGGAATGGGCAACACCGTGGTCTAAAACTGCAGAGAACTTC---GCCAACGCCACTGGCGACCAGGGTTACCCTGGCGGCAAG------TTCTTTGACCCTCTGGGCTTTGCAGGGACTCTCAAGAATGGAGTGTACATTCCTGATGAGGAGAAGCTCGAGAGA---CTTAAACTTGCTGAGATTAAGCATGCTAGGCTTGCCATGATTGCCATGTTGATCTTCTACTTTGAG
>PoptrLhcb6.2
TGGCTCGATGGCTCGCTCCCAGGTGACTACGGTTTCGACCCGCTAGGGCTAGGCAAGGACCCAGCA---------------------------------------------------------------------------------------------------------------------------------TTCCTCAAATGGTACAGGGAAGCTGAACTCATTCACGGTAGGTGGGCTATGGCTGCCGTGCTGGGTATCTTTGTTGGCCAAGCTTGG------AGCGGCATCCCC---------------------TGGTTCGAGGCTGGT---------------GCTGACCCT---GGTGCCATTGCACCCTTC---------------------------TCCTTCGGTTCCCTCCTCGGCACCCAACTCCTTCTCATGGGTTGGGTGGAGAGCAAGCGGTGGGTGGATTTCTTCAACCCCGAGTCCCAATCGGTGGAATGGGCGACACCATGGTCGAAAACTGCTGAGAATTTT---GCCAACGCAACTGGTGACCAGGGGTACCCTGGCGGCAAG------TTCTTTGACCCTTTGGGGTTTGCAGGGACTTTGAAGGATGGTGTGTACATTCCTGATGTGGAGAAGCTTGAGAGA---CTCAAAGTAGCTGAGATCAAGCATGCCAGGCTTGCCATGGTTGCTATGTTGATCTTTTACTTCGAG
>MaldoLhcb6.1
TGGCTCGATGGCTCGCTTCCAGGGGACTACGGCTTTGACCCACTAGGACTCGGCAGGGACCCGGCG---------------------------------------------------------------------------------------------------------------------------------TTCCTCAAGTGGTACAGAGAGGCGGAGCTCATCCACGGCCGGTGGGCAATGACCGCGGTCGTCGGCATCCTTGTTGGCCAGGCCTGG------AGCGGTGTCCCA---------------------TGGTTCCAAGCCGGA---------------GCTGACCCT---GGCGCCATAGCACCCTTC---------------------------TCCTTCGGCACACTGCTCGGCACTCAGCTCTTGCTCATGGGTTGGGTGGAAAGCAAAAGATGGGTGGACTTCTACAACCCCGAGTCCCAGTCCGTCGAGTGGGCGACACCTTGGTCCAAGACTGCGGAGAACTTT---GCCAACGCCACCGGAGAGCAAGGCTACCCGGGAGGCAAG------TTCTTCGACCCCTTGGGGCTTGCCGGCTCCATCCAGGACGGGGTGTACGTTCCCGATAGCGAAAAGTTGGAGAGA---CTGAAACTGGCTGAGATTAAGCATGCAAGGATTGCTATGTTGGCTATGCTTATATTCTACTTTGAA
>MaldoLhcb6.2
TGGCTCGATGGCTCGCTTCCAGGTGACTACGGTTTTGATCCACTAGGACTAGGCAAGGACCCGGCG---------------------------------------------------------------------------------------------------------------------------------TTCCTCAAGTGGTACAGAGAGGCGGAGCTCATCCACGGCCGGTGGGCAATGGCGGCAGTCGTTGGTATCTTTGTTGGCCAGGCCTGG------AGTGGTATCCCA---------------------TGGTTCGAAGCCGGA---------------GCTGACCCC---AGTGCCATCTCACCCTTC---------------------------TCCTTCGGCTCACTGCTCGGCACTCAGCTCTTGCTCATGGGATGGGTGGAAAGCAAGAGATGGGTGGACTTCTACAACCCTGAGTCCCAGTCCGTCGAGTGGGCCACACCTTGGTCCAAGACCTCGGAGAACTTT---GCCAACTCCACCGGAGAGCAAGGCTACCCGGGTGGCAAG------TTCTTCGACCCCTTGGGCTTCGCCGGCTCCATCCAGGACGGGGTTTACGTTCCAGACAGCGAAAAGTTGGAGAGA---CTGAAACTGGCTGAGATTAAGCATGCAAGGCTTGCTATGGTGGCTATGCTCATTTTCTACTTTGAA
>ArathLhcb6
TGGCTCGATGGCTCGCTACCAGGAGATTTCGGGTTCGACCCATTGGGTTTGGGGAAAGACCCGGCT---------------------------------------------------------------------------------------------------------------------------------TTTCTGAAATGGTACAGAGAGGCTGAGCTGATCCATGGCCGATGGGCGATGGCAGCGGTTCTTGGGATCTTCGTCGGCCAGGCCTGG------AGCGGTGTGGCA---------------------TGGTTTGAAGCTGGA---------------GCCCAGCCA---GACGCGATCGCTCCCTTC---------------------------TCGTTCGGGTCGCTTCTTGGAACCCAATTGCTTCTCATGGGTTGGGTGGAGAGCAAACGATGGGTCGATTTCTTCAACCCGGATTCTCAATCGGTTGAGTGGGCAACGCCATGGTCGAAGACCGCCGAGAATTTC---GCGAACTATACCGGCGATCAGGGATACCCCGGTGGGAGA------TTCTTCGATCCGTTGGGTCTCGCCGGGAAAAACCGCGACGGTGTTTATGAGCCGGACTTTGAGAAGCTGGAGAGG---CTGAAATTGGCAGAGATTAAGCACTCGAGGCTCGCAATGGTTGCCATGTTGATCTTTTACTTTGAG
>MaldoLhcb4.1.1
TGGCTGGACGGGACCCTGGTGGGCGACTACGGGTTCGATCCGTTCGGTTTGGGCAAACCCGCGGAGTATTTGCAGTACGACTATGACGGGTTGGACCAAAACTTGGCCAAGAACTTGGCGGGTGACATCATCGGGACTCGAACCGAAACCGCGGACGTCCAGTCGACGCCGTTTCAGCCTTACACGGAGGTGTTTGGGTTGCAGAGGTTTAGGGAGTGCGAGCTGATTCATGGAAGGTGGGCCATGCTCGCCACGCTCGGTGCTCTCACTGTTGAGTCCCTAACCGGG---------------------------ATCACATGGCAAGACGCCGGAAAGGTGGAGCTCATCGAAGGT------TCATCCTACTTGGGTCAGCCACTCCCGTTCTCA---------CTAACC---ACATTGATCTGG---ATCGAAGTTCTAGTGATTGGCTACATCGAGTTCCAGAGGAACGCCGAGCTCGACCCGGAAAAGAGGTTG------------------------------------------------------------------------TACCCGGGTGGCAAG------TTCTTCGACCCCTTGGGCCTTGCCGCC---------------------------GACCCAGAAAAGAAGGCC------TTTCAACTGGCTGAAATCAAGCACGCCCGCCTCGCCATGGTTGGGTTCCTCGGGTTCGCCGTGCAG
>MaldoLhcb4.1.2
TGGCTGGACGGGAGCTTGGTGGGCGACTACGGGTTCGACCCGTTCGGTTTGGGCAAACCCGCGGAGTATTTGCAGTACGACTACGACGGGTTGGACCAGAATTTGGCCAAGAACTTGGCGGGTGACATTATTGGGACCCGAACCGAAACCGCGGACGTCCAGTCGACGCCGTTTCAGCCTTACTCGGAGGTGTTTGGGCTGCAGAGGTTTAGGGAGTGCGAGCTGATTCATGGAAGGTGGGCCATGCTCGCCACGCTCGGTGCTCTCACTGTCGAGTCCGTCACCGGG---------------------------ATCACATGGCAAGACGCCGGAAAGGTGGAGCTCATCGAAGGG------TCGTCCTACTTGGGTCAACCACTCCCTTTCTCA---------CTAACC---ACGTTGATCTGG---ATCGAAGTTCTAGTGATTGGCTACATCGAGTTCCAGAGGAACGCCGAGCTCGACCCGGAAAAGAGGTTG------------------------------------------------------------------------TACCCGGGTGGCAAG------TTCTTCGACCCGTTGGGCCTTGCTGCT---------------------------GACCCGGAAAAGAAGGCCACT---CTTCAGCTGGCCGAAATCAAGCACGCCCGCCTCGCCATGGTTGCGTTTCTGGGGTTTGCCGTGCAA
>MaldoLhcb4
TGGCTTGACGGGTCTCTGCCCGGGGACCGTGGGTTTGACCCCTTTGGGTTGGGGAAGCCCGCCGAGTACTTGCAGTACGATTACGATGGGCTCGACCAGAACCTGGCCAAGAATGTGGCGGGTGACATCATCGGGACAAGGATCGAGACCGTGGAGGTGAATCCGACGCCTTTTCAGCCGTACACGGAGGTTTTTGGGCTGCAGAGGTTCAGGGAGTGCGAGCTGATTCACGGGAGGTGGGCCATGCTAGGAGCGCTTGGTGCTCTTGCCGTTGAGGGACTCACCGGT---------------------------GTTGCATGGCAAGACGCTGGAAAGGTTGAGTTGATCGAAAGA------TCGTCCTACCTTGGCCTTCCACTTCCCTTCTCC---------ATCACC---ACATTGATATGG---ATCGAGGTGTTGGTGATTGGCTACATTGAGTTCCAAAGAAATGCCAAGCTTGACCCGGAAAAAAAGGTG------------------------------------------------------------------------------------------------------GTC------------------------------------------------------------------------------------------CCCGGGGGGCAAAG----------------------------
>PoptrLhcb4.1
TACCTAGATGGCAGCTTGGTTGGTGATTACGGATTTGACCCATTTGGGTTGGGCAAACCAGCTGAGTACTTGCAGTTCGAGCTTGACTCTTTGGACCAAAACTTGGCTAAGAATCTGGCTGGAGATATTATTGGGACACGTACTGAGTTTGCTGATGTGAAGTCAACTCCATTTCAGCCTTACAGTGAGGTTTTTGGGTTGCAAAGGTTCAGGGAGTGTGAGCTCATTCATGGAAGGTGGGCTATGTTGGCTACTCTTGGTGCACTCTCTGTTGAGTGGCTCACTGGA---------------------------GTTACCTGGCAAGATGCTGGAAAGGTGGAGTTGGTTGAAGGC------TCATCATACCTTGGTCAGCCACTACCATTCTCC---------ATTACA---GCATTGATCTGG---ATCGAGGCTGTCATTATTGGATACATTGAATTCCAAAGGAACGCAGAGCTTGACCCAGAGAAAAGGCTC------------------------------------------------------------------------TACCCAGGAGGCCAG------TTCTTTGATCCTCTAGGCCTAGCTTCC---------------------------GACCCAGAAAAGAAGGCTACC---CTTCAATTGGCAGAGATCAAGCACGCTCGCCTTGCCATGGTAGCCTTCCTTGGCTTCGCAGTTCAA
>PoptrLhcb4.2
TACCTAGATGGCAGTTTGGTTGGTGATTACGGGTTTGACCCATTTGGGTTGGGCAGACCAGCTGAGTACTTGCAGTTCGAGCTTGACTCTTTGGATCAAAACTTGGCTAAGAATCTGGCTGGAGATATTATTGGGACCCGTACTGAGGTTTCTGATGTGAAGTCAACTCCGTTCCAGCCTTACAGTGAGGTTTTCGGGTTGCAAAGGTTCAGGGAGTGTGAGCTCATTCATGGAAGGTGGGCTATGTTGGCTACTCTCGGTGCTCTCTCAGTCGAGTGGCTCACTGGA---------------------------GTTACCTGGCAAGATGCTGGAAAGGTGGAATTAGTTGAAGGA------TCATCATACCTTGGTCAGCCACTACCATTTTCC---------ATTACA---ACATTGATCTTG---ATTGAGGTTTTGGTGATTGGATACATTGAATTCCAAAGGAACGCAGAGCTTGACCCAGAGAAAAGGCTC------------------------------------------------------------------------TACCCAGGAGGCAAT------TTCTTTGATCCTCTTGGCTTAGCTGCT---------------------------GACCCAGAAAAGAAGGCTACC---CTTCAATTGGCAGAGATCAAGCACGCTCGCCTTGCCATGGTTGCCTTCCTTGGCTTTGCAGTTCAA
>ArathLhcb4.1
TGGCTTGATGGTTCCTTGGTTGGAGATTACGGTTTTGATCCCTTCGGTTTAGGCAAACCGGCCGAGTATCTTCAATTCGATATCGATTCACTAGACCAGAATCTGGCTAAGAACTTGGCCGGAGACGTGATCGGAACCCGTACGGAAGCTGCCGACGCCAAATCGACGCCGTTTCAGCCGTACAGTGAGGTGTTCGGAATCCAGAGATTCAGGGAATGCGAACTCATCCACGGACGGTGGGCGATGCTCGCTACTCTCGGCGCTCTCTCCGTCGAATGGCTTACCGGC---------------------------GTTACATGGCAAGACGCTGGCAAGGTGGAGCTTGTAGATGGA------TCGTCCTACTTGGGGCAGCCATTACCTTTCTCG---------ATCTCG---ACATTGATATGG---ATCGAGGTGTTAGTGATCGGCTACATCGAGTTCCAGCGCAACGCCGAGCTTGATTCGGAGAAGCGTTTA------------------------------------------------------------------------TACCCCGGAGGCAAG------TTCTTTGACCCGCTAGGTTTAGCGGCT---------------------------GACCCGGAGAAGACTGCTCAA---CTTCAGTTAGCTGAGATCAAGCATGCACGTCTTGCGATGGTCGCCTTCTTGGGATTCGCGGTTCAA
>ArathLhcb4.2.1
TATCTCGACGGTTCACTTGTCGGGGACTACGGGTTCGATCCTTTTGGTTTAGGCAAACCGGCGGAGTATCTCCAATTCGATTTGGATTCCTTGGACCAGAACTTAGCCAAGAACTTATACGGAGAAGTGATCGGGACTCGTACCGAGGCGGTGGACCCCAAATCGACGCCGTTTCAGCCATATAGTGAAGTCTTCGGGCTACAAAGATTCAGAGAATGTGAGCTGATTCACGGTCGGTGGGCAATGCTCGCCACTCTTGGCGCTATCACCGTCGAATGGCTCACCGGT---------------------------GTTACTTGGCAAGACGCCGGCAAGGTATCGCCTCTTTTCTTT------TCGTCACTTTTGCGTTTGTGTTTAGCGTTTCGACAT------CTGTCTGATTGTTTTATTTTTAATTTACCAGGTAGAGCTAGTGGATGGATCATCTTACTTAGG---ACAGCCATTGCC---------GTTCTC------------------------------------------------------------------------TATCTCGACATTGAT---------ATGGATCGA------AGTGTTAGT------------------------------------------------------------------------------------------------------------GATCGG---
>ArathLhcb4.2.2
TATCTCGACGGTTCACTTGTCGGGGACTACGGGTTCGATCCTTTTGGTTTAGGCAAACCGGCGGAGTATCTCCAATTCGATTTGGATTCCTTGGACCAGAACTTAGCCAAGAACTTATACGGAGAAGTGATCGGGACTCGTACCGAGGCGGTGGACCCCAAATCGACGCCGTTTCAGCCATATAGTGAAGTCTTCGGGCTACAAAGATTCAGAGAATGTGAGCTGATTCACGGTCGGTGGGCAATGCTCGCCACTCTTGGCGCTATCACCGTCGAATGGCTCACCGGT---------------------------GTTACTTGGCAAGACGCCGGCAAGGTAGAGCTAGTGGATGGA------TCATCTTACTTAGGACAGCCATTGCCGTTCTCT---------ATCTCG---ACATTGATATGG---ATCGAAGTGTTAGTGATCGGCTACATTGAGTTCCAACGAAACGCTGAACTGGACTCGGAGAAGCGTTTG------------------------------------------------------------------------TATCCAGGAGGCAAG------TTCTTTGACCCGTTAGGACTAGCGTCT---------------------------GACCCGGTGAAGAAGGCTCAG---CTTCAGCTAGCTGAGATCAAACATGCTCGTTTAGCCATGGTTGGATTCTTGGGTTTTGCGGTTCAG
>ArathLhcb4.3
TGGTTGGACGGATCGATGATCGGAGACCGTGGATTTGATCCGTTTGGTTTAGGTAAACCGGCTGAGTATCTTCAGTACGATTTCGATGGACTTGACCAAAACCTTGCCAAGAACGTGGCGGGTGACATCATCGGGATCATCCAAGAATCTTCGGAGATCAAACCGACGCCGTTTCAGCCGTACACTGAAGTCTTTGGGATCCAACGGTTCAGAGAATGTGAGCTGATCCATGGAAGGTGGGCCATGCTTGGCACTCTAGGCGCCATCGCCGTAGAGGCTCTTACAGGA---------------------------ATTGCATGGCAAGACGCCGGAAAGGTGGAATTGGTGGAAGGA------TCATCGTATTTGGGACAACCATTGCCGTTCTCG---------TTGACG---ACGTTGATATGG---ATAGAAGTGTTAGTGGTCGGATACATTGAGTTCCAACGTAACTCTGAACTGGATCCAGAGAAACGGATT------------------------------------------------------------------------TACCCGGGTGGG---------TATTTTGACCCGTTGGGACTCGCGGCT---------------------------GATCCAGAGAAGTTGGATACT---TTGAAGCTGGCTGAGATAAAGCACTCTCGTCTCGCTATGGTCGCATTTCTCATCTTTGCTCTTCAG
>PoptrLhcb8
TGGCTTGATGGAACCATGGTTGGAGACCGCGGTTTTGACCCATTCGCTCTTGGTAAGCCCGCAGAGTACTTGCAATTTGATTTGGATTCGTTGGACCAGAACTTGGCAAAGAATTTGGCCGGTGATGTTATTGGAGTCCGAGTAGATGCCACGGAGGTGAAACCAACACCCTTCCAGCCATACTCTGAGGTTTTTGGGCTGCAGAGGTTTAGAGAATGCGAACTTATTCATGGACGGTGGGCAATGTTGGGTACTCTTGGTGCCATTGCTGTGGAGGCTCTCACCGGT---------------------------GTTGCATGGCAAGATGCAGGAAAGGTGGAGCTGATTGAGGGG------TCATCCTACCTTGGCCAGCCACTTCCTTTCTCC---------TTGACC---ACGTTGATATGG---ATTGAGGTGATAGTAGTTGGGTACATTGAGTTCCAAAGAAATGCAGAACTAGACCCAGAGAAAAGGCTA------------------------------------------------------------------------TATCCTGGTGGCTAC---------TTTGATCCTCTTGGCTTAGCATCT---------------------------GATCCTGAAAAGATAGAGAAC---CTTCAACTGGCAGAGATTAAGCATGCTAGGCTAGCTATGGTGGCCTTCCTTATATTTGGTATTCAA
>MaldoLhca1.2
TACCTCGACGGCTCTGCCCCCGGTGACTTTGGATTTGACCCACTTCGGCTAGGAGAAGTGCCAGAGAAC---------------------------------------------------------------------------------------------------------------------------------TTAGAGAGGTTCAAGGAGTCCGAGCTCATTCACTGCAGATGGGCAATGCTTGCTGTTCCAGGGATTCTAGTACCAGAGGCTTTGGGATTG---------------------------GGCAACTGGGTAAAAGCACAGGAGTGGGCTGCCGTTCCAGGAGGCCAAGCCACCTACTTAGGCAACCCAGTTCCATGGGGC------------ACTTTGCCTACAATTTTGGTCATCGAATTCCTTTCCATTGCCTTTGTAGAACACCAACGCAGCATGGAGAAGGACCCTGAGAAGAAGAAG------------------------------------------------------------------------TACCCTGGTGGCGCT---------TTTGACCCCTTGGGCTACTCCAAG---------------------------GACCCCAAGAAGTTCGAGGAA---TACAAAGTCAAAGAGGTCAAAAATGGCCGGCTTGCGTTGTTGGCTTTCGTCGGGTTTGTTGTTCAA
>MaldoLhca1.1
TACCTTGATGGCTCTGCACCCGGTGACTTTGGATTTGACCCACTTCGGCTAGGAGAAGTGCCCGAGAAC---------------------------------------------------------------------------------------------------------------------------------TTGGAGAGGTTCAAGGAGTCTGAGCTCATTCACTGCAGATGGGCAATGCTTGCTGTACCAGGGATTCTTGTACCAGAGGCTTTGGGATTG---------------------------GGCAACTGGGTAAAAGCACAAGAGTGGGCTGCCGTTCCAGGAGGTCAAGCGACCTACTTAGGCAACCCAGTTCCATGGGGC------------ACTTTGCCTACAATTTTGGTCATCGAATTCCTTTCCATTGCCTTTGTAGAACACCAACGCAGCATGGAGAAGGACACTGAAAAGAAGAAG------------------------------------------------------------------------TACCCTGGCGGGGCT---------TTTGACCCCTTGGGCTACTCCAAG---------------------------GACCCCAAGAAGTTCGAGGAG---TACAAAGTCAAAGAGATAAAAAATGGCCGGCTCGCGTTGTTGGCTTTCGTTGGGTTTGTTGTTCAA
>PoptrLhca1.2
TACCTTGATGGCTCAGCCCCAGGTGACTTTGGGTTCGACCCACTTAGACTGGGTGAGGTCCCTGAGAAT---------------------------------------------------------------------------------------------------------------------------------CTCGAGAGATACAAGGAGTCTGAGCTCATTCACTGCAGATGGGCTATGCTTGCTGTTCCTGGAATCCTAATACCAGAGGCCTTAGGTCTG---------------------------GGCAACTGGGTGAAAGCTCAAGAGTGGGCTGCAGCCCCAGGTGGCCAAGCTACTTATTTGGGCCAGCCAGTTCCATGGGGG------------ACCCTCCCTACCGTCTTGGCCATTGAATTCGTTGCCATCGCCTTTGTGGAGCACCAACGTAGCATGGAGAAAGACCCAGAGAAGAAGAAG------------------------------------------------------------------------TACCCTGGCGGTGCT---------TTTGATCCTCTGGGCTTCTCCAAG---------------------------GACCCTAAGAAGTTCGAGGAA---TACAAAGTCAAAGAAATTAAAAATGGCCGTCTAGCACTGTTGGCATTTGTTGGGTTCTGTGTGCAG
>PoptrLhca1.1
TACCTCGATGGCTCAGCCCCCGGTGACTTTGGGTTCGACCCACTTCGACTGGGCGAGGTCCCTGAGAAT---------------------------------------------------------------------------------------------------------------------------------CTGGAGAGATACAAGGAGTCCGAACTCATTCACTGCAGATGGGCTATGCTTGCTGTTCCTGGAATTCTGGTACCAGAGGCCCTGGGTCTG---------------------------GGCAACTGGGTAAAAGCTCAAGAGTGGGCTGCAACTCCAGGTGGCCAAGCTACTTATCTGGGCCAACCAGTTCCATGGGGA------------ACCCTCCCTATCATTCTGGCCATTGAATTCGTTGCCATTGCCTTTGTTGAGCACCAACGAAGCATGGAGAAAGACACAGAGAAGAAGAAG------------------------------------------------------------------------TACCCTGGTGGTGCT---------TTTGATCCTCTAGGATACTCCAAG---------------------------GACCCTCAGAAGTTCGAGGAA---TACAAAGTCAAGGAAATTAAGAATGGCCGTCTAGCACTGTTGGCATTTGTTGGGATCTGTGTGCAA
>ArathLhca1
TACCTTGACGGTTCTGCTCCTGGTGACTTTGGGTTTGACCCACTTGGACTTGGAGAAGTTCCAGCGAAC---------------------------------------------------------------------------------------------------------------------------------CTTGAGAGATACAAAGAGTCAGAGCTCATCCACTGTAGATGGGCTATGCTCGCTGTTCCTGGGATTTTGGTACCAGAAGCATTAGGATAT---------------------------GGAAACTGGGTTAAGGCTCAGGAATGGGCAGCACTACCAGGGGGTCAAGCCACTTACTTGGGAAACCCAGTCCCGTGGGGT------------ACTTTGCCCACAATCTTGGCCATTGAGTTCTTAGCCATTGCATTTGTTGAGCACCAGAGAAGTATGGAGAAAGACCCTGAGAAGAAGAAG------------------------------------------------------------------------TACCCGGGAGGCGCA---------TTTGACCCTCTTGGATACTCGAAG---------------------------GACCCCAAGAAGCTCGAGGAA---TTGAAAGTTAAAGAGATCAAGAACGGGCGGCTTGCGCTGTTGGCGTTTGTAGGATTCTGTGTGCAA
