# Supplementary material for: Dating and functional characterization of duplicated genes in the apple (Malus domestica Borkh.) by analyzing EST data
Source: BMC Plant Biol. 2010 May 14;10:87. doi: 10.1186/1471-2229-10-87 (PMC3095355; doi:10.1186/1471-2229-10-87)
Supplement: Additional file 24 — Apple, Arabidopsis and poplar aligned nucleotide sequences, used for phylogenetic analysis of the α-tubulin gene family. [file 1471-2229-10-87-S24.ALN]

>MaldoTUA11
ATGAGAGAAATCATAAGCATTCATATTGGGCAGGCTGGAATTCAGGTGGGCAATTCATGCTGGGAGCTCTACTGCCTCGAGCATGGAATTCAACCTGATGGCCAGATGCCCAGTGATACCACAGTGGGCGGTGGCCACGATGCTTTCAACACCTTCTTCAGCGAGACTGGATCAGGCAAGCATGTCCCAAGAGCCATATTTGTTGATCTCGAACCAACTGTTATTGATGAAGTTAGGACTGGGTCTTACCGCCAACTCTTCCACCCTGAGCAGCTCATTTCTGGAAAGGAAGATGCTGCTAATAATTTCGCAAGAGGACACTATACAGTTGGAAAGGAAATTGTAGATCTCTGTCTTGATCGAGTTAGGAAATTGGCCGATAATTGCACTGGTTTACAAGGATTTCTGGTGTTCAATGCTGTTGGTGGTGGTACTGGTTCTGGTTTGGGG
>MaldoTUA10
ATGAGAGAAATTATAAGCATTCATATTGGGCAGGCTGGAATTCAGGTGGGCAATTCATGCTGGGAGCTCTACTGCCTCGAGCATGGAATTCAACCTGATGGGCAGATGCCCAGTGATACAACAGTGGGTAGCGGCCGTGATGCTTTCAATACCTTCTTCAGCGAGACTGGATCAGGCAAGCATGTCCCTAGGGCCATATTTGTCGATTTGGAACCAACTGTTATTGATGAAGTAAGGACTGGGTCTTACCGCCAACTCTTTCACCCCGAGCAGCTCATTTCTGGAAAGGAAGATGCTGCTAATAATTTTGCAAGAGGACACTATACAGTTGGAAAGGAAATTGTAGATCTCTGCCTTGATCGAGTTAGGAAATTGGCCGATAATTGCACTGGTTTACAAGGATTTTTGGTGTTTAATGCTGTGGGTGGTGGTACCGGTTCTGGTTTGGGG
>MaldoTUA2
ATGAGGGAGTGCATTTCGATCCACATCGGCCAAGCTGGTATCCAGGTCGGCAATGCCTGCTGGGAGCTTTACTGCCTTGAGCATGGC---CAGCCTGATGGCCAAATGCCTACTGACAACACCGTCGGTGGAGGTGATGATGCCTTCAACACCTTCTTTAGTGAAACTGGAGCTGGAAAGCATGTGCCTCGCGCTGTGTTTGTTGATCTTGAGCCCACTGTCATTGATGAAGTGAGGACCGGAACTTACCGCCAGCTCTTCCACCCTGAGCAACTCATTACTGGCAAAGAAGATGCTGCCAACAACTTTGCCCGTGGTCACTACACCATCGGCAAGGAGATTGTCGATCTCTGCTTGGACCGCATCCGTAAACTTGCTGACAACTGCACTGGGCTTCAAGGGTTCCTTGTTTTCAATGCTACAGGGGGAGGAACTGGCTCTGGTCTTGGG
>MaldoTUA5
ATGAGGGAGTGCATTTCGGTCCACATCGGTCAGGCCGGTATCCAGGTCGGCAATGCCTGCTGGGAGCTTTACTGCCTTGAGCATGGCCTTCAGCCTGATGGCCAAATGCCTGGTGACAAGACTGTTGGTGGAGGTGATGATGCCTTTAACACATTCTTCAGTGAAACTGGAGCTGGCAAGCATGTGCCTCGTGCTGTGTTTGTTGATCTCGAGCCCACTGTGATTGATGAAGTGAGGACTGGTACCTACCGCCAGCTCTTCCACCCTGAGCAACTCATTAGCGGCAAGGAAGATGCTGCCAACAACTTTGCCCGTGGTCACTACACCATTGGCAAGGAGATTGTTGATCTCTGCTTGGACCGCATCCGGAAACTTGCTGACAACTGCACTGGGCTTCAAGGTTTCCTTGTTTTCAATGCTGTTGGTGGAGGGACTGGCTCTGGTCTTGGT
>MaldoTUA3
ATGAGGGAGTGCATTTCGATCCACATCGGTCAGGCTGGGATCCAGGTCGGCAATGCCTGCTGGGAGCTTTACTGTCTTGAGCATGGCATTCAGCCTGATGGCCAAATGCCTAGTGACAAGACCATCGGTGGAGGTGATGATGCCTTCAACACCTTCTTCAGTGAAACTGGAGCTGGCAAGCATGTGCCTCGCGCTATTTTTGTTGATCTTGAGCCCACTGTTATTGATGAAGTGAGGACTGGAACTTACCGCCAGCTCTTCCACCCTGAGCAACTTATTAGTGGCAAGGAAGATGCTGCCAACAACTTTGCCCGTGGTCATTACACCATTGGCAAGGAGATTGTTGATCTCTGCTTGGACCGCATCCGTAAACTTGCTGACAACTGCACTGGGCTTCAAGGGTTCCTTGTTTTCAATGCTGTTGGTGGAGGAACCGGCTCTGGTCTTGGG
>MaldoTUA4
ATGAGGGAGTGCATTTCGGTCCACATCGGTCAGGCCGGTATCCAGGTCGGCAATGCCTGCTGGGAGCTTTACTGCCTTGAGCATGGCCTTCAGCCTGATGGCCAAATGCCTGGTGACAAGACTGTTGGTGGAGGTGATGATGCCTTTAACACATTCTTCAGTGAAACTGGAGCTGGCAAGCATGTGCCTCGTGCTGTGTTTGTTGATCTTGAGCCCACTGTGATTGATGAAGTGAGGACTGGTACCTACCGCCAGCTCTTCCACCCTGAGCAACTCATTAGCGGCAAGGAAGATGCTGCCAACAACTTTGCCCGTGGTCACTACACCATTGGCAAGGAAATTGTTGATCTCTGCTTGGACCGCATCCGGAAACTTGCTGACAACTGCACTGGGCTTCAAGGTTTCCTTGTTTTCAATGCTGTTGGTGGAGGGACTGGCTCTGGTCTTGGT
>MaldoTUA1
ATGAGGGAGTGCATTTCGATCCACATCGGCCAGGCTGGTATCCAGGTCGGCAATGCCTGCTGGGAGCTTTACTGCCTTGAGCATGGCATCCAGCCTGATGGCCAAATGCCTAGTGACAAGTCCGTCGGTGGAGGTGATGATGCCTTCAACACCTTCTTTAGTGAAACTGGAGCTGGAAAGCATGTGCCTCGCGCTGTGTTTGTTGATCTTGAGCCCACTGTCATTGATGAAGTGAGGACCGGAACTTACCGCCAGCTCTTCCACCCTGAGCAACTCATTAGTGGCAAGGAAGATGCTGCCAACAACTTTGCCCGTGGTCACTACACCATCGGCAAGGAGATTGTTGATCTCTGCTTGGACCGCATCCGTAAACTTGCTGACAACTGCACTGGGCTTCAAGGGTTCCTTGTTTTCAATGCTGTTGGTGGAGGAACTGGCTCTGGTCTTGGG
>MaldoTUA9
ATGAGAGAGTGCATTTCGATCCACATCGGGCAAGCCGGAATCCAAGTTGGCAACGCCTGCTGGGAGCTCTACTGCCTCGAGCACGGCATTGGCCCCGATGGCCAGATGCCCAGCGACAAGACCGTCGGCCGCGGTGACGACGCTTTCAACACCTTCTTCTCCGAGACCGGTGCCGGCAAGCACGTCCCTCGCGCCATCTTCGTCGATCTGGAGCCCACCGTCATCGACGAGGTCCGCACCGGCACCTACCGCCAGCTTTTCCACCCTGAGCAGCTCATTTCCGGCAAGGAAGACGCCGCCAACAACTTCGCCCGCGGTCACTACACCATCGGCAAAGAGATCGTAGATCTCTGCCTCGACCGCATTAGGAAGCTCGCTGACAACTGCACCGGGCTCCAAGGGTTCTTGGTCTTCAATGCCGTTGGTGGCGGTACCGGATCGGGTCTTGGG
>MaldoTUA8
ATGAGAGAGTGCATTTCTATCCACATCGGGCAAGCCGGAATCCAAGTCGGCAACGCCTGCTGGGAGCTCTACTGCCTCGAGCACGGCATTGGCCCCGATGGCCAGATGCCCAGCGACAAGACCGTCGGCCGCGGCGATGACGCCTTCAACACCTTCTTCTCCGAGACCGGTGCCGGAAAGCACGTCCCCCGCGCCATCTTCGTCGATCTGGAGCCCACCGTCATCGACGAGGTCCGCACCGGCACCTACCGCCAGCTCTTCCACCCTGAGCAGCTCATTTCCGGCAAGGAAGACGCTGCCAACAACTTCGCCCGTGGTCACTACACCATCGGCAAAGAGATCGTGGATCTCTGCCTGGACCGCATCAGGAAGCTCGCTGACAACTGCACTGGGCTTCAAGGGTTCTTGGTCTTCAATGCCGTCGGTGGCGGTACCGGATCGGGTCTCGGA
>MaldoTUA7
ATGAGAGAGTGCATCTCCATCCACATCGGCCAGGCCGGAATCCAAGTCGGAAACGCCTGCTGGGAGCTCTACTGCCTCGAACACGGCATCCAGCCTGATGGCCAAATGCCGAGTGACAAGACCGTCGGTGGCGGAGACGACGCCTTCAACACTTTCTTCAGCGAAACCGGAGCCGGAAAGCACGTTCCCCGTGCTGTGTTCTTGGATCTTGAGCCTACCGTCATCGATGAGGTCAGGACCGGCACTTACCGCCAGCTATTCCACCCGGAGCAGCTCATCAGCGGCAAGGAAGACGCCGCTAATAACTTCGCCAGAGGCCACTACACAATTGGGAAGGAGATTGTGGATCTCTGCCTTGATCGAATCCGAAAGCTTGCCGACAACTGCACTGGTCTTCAAGGGTTCCTGGTGTTCCACGCTGTAGGAGGTGGGACTGGCTCTGGCCTCGGC
>MaldoTUA6
ATGAGAGAGTGCATCTCCATCCATATCGGCCAGGCCGGAATCCAAGTCGGAAACGCCTGCTGGGAGCTATACTGCCTCGAACACGGCATCCAGCCTGATGGCCAGATGCCGAGTGACAAGACCGTCGGTGGCGGAGACGACGCTTTCAACACCTTCTTCAGCGAAACCGGAGCCGGAAAGCACGTCCCCCGTGCCGTGTTTTTGGACCTTGAGCCTACCGTTATCGATGAGGTCAGGACCGGCACTTACCGCCAGCTGTTCCACCCGGAGCAGCTCATCAGCGGCAAAGAAGACGCCGCCAATAACTTCGCCAGAGGCCACTACACAATTGGGAAGGAGATTGTTGATCTCTGCCTTGATCGAATCCGAAAGCTTGCGGATAACTGTACCGGGCTTCAAGGGTTTCTGGTGTTCCACGCCGTTGGAGGTGGAACCGGCTCTGGCCTCGGA
>ArathTUA4
ATGAGAGAGTGCATTTCGATCCACATTGGTCAGGCTGGTATCCAGGTCGGAAATGCTTGCTGGGAGCTGTACTGTCTTGAACATGGCATTCAGCCTGATGGCCAGATGCCGAGTGACAAGACTGTTGGTGGAGGTGACGATGCTTTCAACACCTTCTTCAGTGAAACCGGTGCAGGTAAGCACGTCCCACGTGCTGTCTTTGTTGATCTTGAGCCAACTGTGATCGACGAGGTCAGGACTGGTACTTACCGTCAGCTTTTCCACCCTGAACAACTCATCAGCGGTAAAGAAGATGCAGCTAACAATTTCGCCCGTGGTCATTACACCATTGGGAAAGAGATTGTTGACCTGTGCTTAGACCGTATCAGAAAGCTTGCTGATAACTGTACTGGTCTCCAAGGATTCCTCGTCTTCAACGCTGTTGGTGGAGGGACTGGATCTGGTCTTGGA
>ArathTUA2
ATGAGAGAGTGCATTTCGATCCACATTGGTCAGGCCGGTATCCAGGTCGGAAATGCTTGCTGGGAGCTTTACTGTCTTGAACATGGCATTCAGCCTGATGGCCAGATGCCGAGTGACAAGACTGTTGGCGGAGGTGACGATGCTTTCAACACCTTCTTCAGTGAGACCGGTGCAGGGAAGCACGTCCCACGTGCTGTCTTTGTTGATCTTGAGCCAACTGTGATCGATGAGGTCAGGACTGGTACTTACCGTCAGCTTTTCCACCCTGAGCAACTCATCAGCGGTAAAGAAGACGCAGCTAACAATTTCGCCCGTGGGCATTACACCATTGGGAAAGAGATTGTTGATCTGTGCTTGGACCGTATCAGAAAGCTCGCTGATAACTGTACTGGTCTCCAAGGATTCCTCGTCTTCAACGCTGTTGGTGGAGGGACTGGATCTGGTCTTGGA
>ArathTUA6
ATGAGAGAGTGCATTTCGATCCACATTGGTCAGGCTGGTATTCAAGTCGGAAATGCTTGCTGGGAGCTTTACTGTCTTGAACATGGCATTCAGCCTGATGGCCAGATGCCTGGTGACAAGACTGTTGGTGGAGGTGATGATGCTTTCAACACCTTCTTCAGTGAAACCGGTGCAGGTAAGCACGTCCCACGTGCTGTCTTTGTTGATCTTGAGCCAACTGTGATCGACGAGGTCAGGACTGGTACTTACCGTCAGCTTTTCCACCCTGAACAACTCATCAGTGGTAAAGAAGACGCTGCTAACAATTTCGCCCGTGGTCATTACACCATTGGGAAAGAGATTGTTGATCTCTGCTTGGACCGGATCAGAAAGCTCGCTGATAACTGTACTGGTCTTCAAGGATTCCTTGTTTTCAACGCTGTTGGTGGTGGGACTGGATCTGGTCTTGGA
>ArathTUA3
ATGCGAGAAATCATAAGCATTCACATCGGACAAGCTGGGATCCAGGTCGGAAATTCGTGTTGGGAGCTTTACTGTCTCGAACATGGAATCCAGCCGGACGGAATGATGCCGAGTGATACTACAGTTGGTGTTGCACACGATGCGTTCAATACTTTCTTTAGCGAGACTGGTGCTGGGAAGCATGTCCCTAGGGCTGTCTTCGTTGATCTCGAGCCTACCGTTATCGACGAAGTTCGTACTGGTACTTACCGTCAACTTTTCCATCCAGAGCAGCTCATTTCTGGGAAAGAAGATGCTGCTAACAACTTCGCTAGAGGACATTACACTGTTGGGAAGGAAATTGTGGATCTATGTCTTGACCGTGTGAGGAAACTTGCCGACAACTGTACTGGCTTACAAGGGTTTTTGGTGTTCAATGCTGTTGGTGGTGGAACTGGTTCTGGATTGGGT
>ArathTUA5
ATGAGGGAAATTATTAGCATTCATATCGGACAAGCCGGGATCCAAGTCGGAAATTCCTGCTGGGAGCTTTACTGTCTCGAACATGGAATCCAGCCCGACGGAATGATGCCGAGTGATACTACAGTTGGTGTTGCACACGATGCGTTCAATACTTTCTTTAGCGAGACTGGAGCTGGGAAGCATGTTCCTAGGGCTGTCTTCGTTGATCTCGAGCCTACCGTTATCGACGAAGTTCGTACTGGTACTTACCGTCAACTTTTCCATCCAGAGCAGCTCATTTCTGGGAAAGAAGATGCTGCTAACAACTTCGCTAGAGGACATTACACTGTTGGAAAGGAAATTGTGGATCTATGTCTTGACCGTGTGAGGAAGCTTGCCGACAACTGTACTGGCTTACAAGGGTTTTTGGTGTTCAATGCTGTTGGTGGTGGAACTGGTTCTGGATTGGGT
>ArathTUA1
ATGAGGGAGATCATTAGCATTCATATCGGACAAGCTGGTATTCAGGTCGGAAATTCTTGTTGGGAGCTTTATTGTCTCGAACATGGTATCCAACCCGATGGCACCATGCCCAGTGATAGTACTGTTGGTGCATGTCATGATGCATTCAACACATTCTTTAGCGAGACAAGCTCAGGCCAACATGTGCCTCGAGCTGTGTTTCTTGATCTCGAACCAACCGTCATTGACGAAGTAAGAACCGGCACTTACAGACAGCTTTTCCATCCCGAGCAACTTATCTCTGGCAAAGAAGATGCAGCCAATAACTTTGCTAGAGGCCATTACACTGTTGGAAGGGAAATTGTTGACACCTGCCTTGAAAGGCTGAGGAAATTGGCAGACAATTGCACAGGGTTACAAGGATTTTTGGTATTCAATGCTGTTGGGGGTGGAACAGGTTCTGGTTTGGGT
>PoptrTUA1
ATGAGAGAGTGCATTTCGATTCACATTGGTCAAGCCGGTATTCAGGTCGGCAATGCTTGCTGGGAGCTTTACTGCCTCGAACACGGCATTCAGCCTGATGGCCAGATGCCAAGTGACAAAACTGTTGGCGGAGGTGATGATGCTTTCAACACCTTTTTCAGTGAAACTGGTGCGGGAAAGCACGTCCCTCGTGCTATCTTTGTTGATCTTGAGCCCACTGTTATTGATGAAGTCAGGACTGGAGCATACCGCCAGCTTTTCCACCCCGAGCAACTCATCAGTGGAAAGGAAGATGCTGCCAACAACTTTGCCCGTGGCCACTATACCATTGGGAAAGAGATTGTTGATCTCTGCTTGGATCGTATCCGAAAGTTAGCTGATAACTGCACTGGCCTTCAAGGGTTTTTGGTGTTCAATGCTGTTGGAGGTGGTACTGGTTCTGGTCTTGGG
>PoptrTUA2
ATGAGAGAAATAATTAGCATACACATAGGGCAAGCAGGGATTCAAGTAGGCAATGCTTGTTGGGAGCTTTACTGTCTTGAACATGGCATCCAGCCAGATGGAGTGATGCCTAGTGACGCTTCAGTGGGTGTTGCACACGATGCATTCAATACTTTCTTCAGTGAGACTGGTTCTGGAAAACATGTGCCTAGAGCTATTTTCCTTGACTTGGAACCAACTGTTATTGATGAAGTTAGGACTGGAACTTATCGGCAACTTTTCCACCCTGAACAACTTATTTCTGGAAAAGAAGATGCTGCGAATAATTTTGCTAGAGGACACTATACAGTTGGGAAGGAAATTGTGGATCTCTGCCTTGATCGAGTGAGGAAGTTGGCTGATAACTGCACTGGCTTACAAGGGTTTTTAGTGTTTAGTGCTGTTGGCGGTGGAACAGGTTCTGGTTTGGGG
>PoptrTUA3
ATGAGAGAGTGCATTTCGATCCACATTGGTCAGGCTGGTATTCAGGTCGGAAATGCCTGCTGGGAACTCTACTGCCTGGAGCACGGCATCCAGCCTGATGGCCAGATGCCAGGTGACAAGACTGTTGGTGGTGGAGATGATGCCTTCAACACCTTTTTCAGTGAAACTGGTGCGGGGAAGCACGTCCCACGTGCCGTCTTTGTAGATCTTGAGCCCACTGTCATTGATGAAGTCAGAACCGGAACTTACCGCCAACTTTTCCACCCTGAACAACTCATCAGTGGCAAGGAAGATGCTGCCAACAATTTTGCCCGTGGACACTATACCATTGGCAAGGAAATTGTTGACCTGTGCTTGGACCGTATCAGAAAGCTTGCTGACAACTGCACTGGTCTGCAAGGTTTCCTTGTATTCAATGCTGTTGGTGGTGGTACTGGATCTGGTCTTGGA
>PoptrTUA4
ATGAGAGAAATAATAAGCATTCACATAGGACAAGCGGGGATTCAAGTAGGCAATGCTTGTTGGGAGCTTTATTGTCTTGAACATGACATCCAACCTGATGGAATGATGCCTAGTGACACTTCACCGGGTGCTGCACATGATGCATTCAATACCTTCTTCAGTGAGACTAGCTCTGGAAAACATGTGCCTAGAGCTATTTTTGTTGACTTGGAACCAACTGTTATTGACGAAGTTAGGACTGGAACTTATCGGCAACTTTTCCACCCTGAGCAGCTTATGTCTGGAAAGGAAGATGCTGCTAATAATTTTGCTAGAGGACACTATACAGTTGGGAAGGAAATTGTGGATCTCTGTGTTGATCGAGTGAGGAAGTTGGCTGATAACTGCACTGGCTTACAAGGGTTTTTGGTGTTTAATGCTGTTGGTGGTGGAACGGGGTCTGGTTTGGGG
>PoptrTUA5
ATGAGAGAGTGCATTTCGATCCACATTGGTCAAGCCGGTATTCAAGTCGGAAATGCCTGCTGGGAACTCTACTGCCTCGAGCATGGCATCCAGCCTGATGGTCAGATGCCAAGTGACAAGACTGTTGGTGGAGGGGATGATGCCTTTAACACCTTTTTCAGTGAAACTGGTGCCGGGAAGCACGTCCCTCGTGCTGTCTTTGTAGATCTTGAGCCCACTGTCATTGATGAAGTCAGGACTGGAACTTACCGCCAACTTTTCCACCCTGAACAACTTATTAGCGGCAAGGAGGATGCTGCCAACAACTTTGCCCGTGGACACTATACCATTGGCAAGGAAATTGTTGACCTGTGCTTGGACCGTATCCGAAAGCTCGCTGACAACTGTACTGGTCTGCAAGGCTTCCTAGTATTCAATGCTGTTGGTGGTGGTACTGGATCTGGTCTTGGG
>PoptrTUA6
ATGAGGGAGATAATAAGCATACATATTGGACAGGCAGGAATTCAGGTCGGGAATTCTTGTTGGGAACTTTATTGTCTTGAACATGGAATACAGCCAGATGGAACGATGCCTAGTGACACCTCAGTTGGAGTGGAACATGATTCTTTCAATACCTTCTTCAGCGAAACTGGTTCAGGCAAGCATGTGCCAAGAGCTATATTTGTTGATCTTGAACCCTCTGTCATTGATGAAGTCAGAAGTGGGACTTACAGACAACTTTTTCACCCGGAGCAACTTATTTCTGGCAAGGAAGATGCTGCTAATAACTTTGCCAGGGGACATTATACAGTGGGAAGGGAAATTGTCGAACTATGCCTTGACCGCGTGAGGAAATTGGCAGACAATTGCACTGGCTTGCAAGGCTTTTTGGTATTTAATGCTGTTGGCGGTGGCACTGGTTCTGGTTTGGGC
>PoptrTUA7
ATGAGAGAGTGCATCTCAATCCACATTGGTCAGGCTGGTATTCAAGTTGGTAATGCCTGCTGGGAACTCTACTGCCTCGAACATGGCATTCAGCCTGATGGGCAGATGCCAGGTGACAAGACTGTTGGGGGAGGAGACGATGCCTTCAACACATTTTTTAGCGAAACTGGGGCTGGGAAGCACGTTCCTCGTGCTGTGTTTTTGGACTTGGAACCAACTGTGATTGACGAGGTCAGGACTGGGGCTTATCGCCAACTATTTCATCCTGAACAACTTATTAGTGGCAAAGAAGATGCTGCCAATAACTTTGCAAGAGGCCACTACACAATTGGGAAAGAGATTGTGGACTTGTGTCTTGACAGGATTAGGAAGCTAGCAGATAACTGTACTGGGCTTCAAGGATTTTTAGTTTTTCATGCTGTTGGTGGGGGTACTGGTTCTGGGCTTGGA
>PoptrTUA8
ATGAGGGAGATAATAAGCATACATATTGGACAAGCAGGGATTCAGGTTGGGAATTCTTGTTGGGAACTTTATTGTCTTGAACATGGAATACAGCCTGATGGAACGATGCCTAGTGACACCTCAATCGGAGCGGAACATGATTCTTTTAATACCTTCTTCAGCGAAACTGGTTCAGGAAAGCATGTGCCGAGAGCTATATTTGTTGATCTCGAACCCTCTGTCATTGATGAAGTCAGAAGTGGGACTTACAGACAGCTTTTTCACCCTGAACAACTTATTTCTGGCAAGGAAGACGCTGCTAATAACTTTGCCAGGGGACATTATACAGTGGGAAGGGAAATTGTTGATCTATGCCTGGACCGCGTGAGGAAATTGGCAGACAATTGCACTGGTTTGCAAGGGTTTTTGGTATTTAGTGCTGTTGGTGGTGGCACTGGTTCTGGTTTGGGC
