# Supplementary material for: Dating and functional characterization of duplicated genes in the apple (Malus domestica Borkh.) by analyzing EST data
Source: BMC Plant Biol. 2010 May 14;10:87. doi: 10.1186/1471-2229-10-87 (PMC3095355; doi:10.1186/1471-2229-10-87)
Supplement: Additional file 25 — Apple, Arabidopsis and poplar aligned nucleotide sequences, used for phylogenetic analysis of the β-tubulin gene family. [file 1471-2229-10-87-S25.ALN]

>MaldoTUB1
ATGCGTGAGATTCTCCACATCCAGGGAGGCCAGTGCGGCAACCAGATCGGCGCCAAGTTCTGGGAGGTCGTCTGCGCCGAGCACGGCATCGACGCCACCGGCCGATACCAGGGCGAC---------AACGAGCTCCAGCTCGAGCGCGTCAATGTCTACTACAACGAAGCCAGCTGTGGGAGGTTCGTCCCACGCGCCGTCCTCATGGATCTCGAGCCGGGAACCATGGACAGCGTCAGATCAGGGCCCTACGGCCAGATTTTCCGCCCTGATAACTTCGTCTTCGGCCAGTCCGGCGCCGGAAACAACTGGGCTAAGGGTCATTACACCGAAGGCGCCGAGTTGATCGACTCGGTCCTCGACGTCGTCAGGAAGGAAGCCGAGAACTGCGATTGCTTGCAAGGTTTTCAGGTTTGTCACTCTTTGGGAGGCGGGACTGGGTCCGGAATGGGAACTCTTCTCATTTCCAAGATCCGTGAGGAGTACCCGGACCGAATGATGCTCACATTCTCCGTGTTTCCGTCGCCGAAGGTGTCCGACACCGTCGTTGAGCCATACAATGCAACTCTCTCAGTTCACCAGCTTGTTGAAAAT
>MaldoTUB2
ATGAGAGAAATCCTCCACATCCAGGGAGGCCAGTGCGGCAACCAGATCGGCGCCAAGTTCTGGGAAGTGATCTGCGATGAGCACGGCATCGACAGCACCGGAAGGTACAACGGCGAC---------TCCGAGCTCCAGCTCGAGCGAATCAATGTCTATTATAACGAGGCCACCGGAGGAAGGTACGTCCCACGTGCGGTGCTTATGGATCTGGAGCCTGGGACGATGGACGCGCTCAGATCCGGCCCGTTTGGGCAGATTTTCAGACCCGATAACTTCGTGTTCGGGCAGTCTGGGGCCGGGAACAATTGGGCTAAGGGGCATTATACGGAGGGCGCCGAGCTTATCGATTCCGTGCTCGATGTGGTGCGAAAAGAGGCTGAGAATTGCGATTGCTTGCAGGGATTCCAAGTATGTCATTCTTTGGGTGGTGGCACCGGCTCTGGCATGGGAACTCTTCTTATTTCCAAGATCAGAGAGGAGTACCCGGATCGAATGATGTTGACATTTTCTGTCTTCCCATCCCCAAAGGTGTCTGACACGGTTGTGGAGCCATACAATGCCACCCTTTCCGTCCACCAGCTTGTTGAAAAT
>MaldoTUB3
ATGCGTGAGATCCTTCACATCCAGGGTGGCCAATGCGGCAACCAGATCGGTGCTAAGTTCTGGGAGGTGGTGTGCGCCGAGCACGGCATCGACTCCACCGGTCGCTACCACGGCGAC---------TCCGAGCTCCAGCTTGAGCGGGTTAATGTCTACTACAACGAGGCCAGCGGTGGCCGCTATGTTCCTCGCGCCGTGCTCATGGATCTGGAGCCTGGAACCATGGACAGCATCAGATCTGGGCCGTACGGCCAGATCTTCCGCCCTGACAACTTCGTTTTCGGTCAATCGGGTGCTGGGAACAACTGGGCCAAGGGTCATTACACCGAGGGTGCAGAGTTGATCGATTCTGTTCTCGATGTGGTTCGTAAGGAGGCGGAGAATTGCGACTGCTTGCAAGGGTTTCAGGTGTGCCATTCGTTGGGTGGTGGTACTGGATCTGGGATGGGAACGCTTCTGATCTCGAAGATCAGGGAGGAGTACCCAGATCGGATGATGATGACTTTCTCTGTGTTCCCATCTCCCAAGGTCTCAGATACTGTTGTGGAGCCTTACAATGCTACTCTTTCGGTCCATCAGCTTGTGGAGAAT
>MaldoTUB4
ATGCGTGAGATCCTTCACATCCAGGGAGGCCAATGCGGCAACCAGATCGGGGCCAAGTTCTGGGAGGTGGTGTGCGCCGAGCACGGCATCGACTCCACCGGACGCTATCACGGTGAC---------TCCGAGCTCCAGCTTGAGAGGGTTAATGTCTACTACAATGAGGCTAGCGGTGGCCGCTACGTTCCTCGCGCCGTGCTCATGGATCTGGAGCCTGGCACCATGGACAGCATCAGATCTGGGCCGTACGGCCAGATCTTCCGCCCTGACAACTTCGTTTTCGGTCAATCGGGTGCTGGGAACAACTGGGCCAAGGGTCATTACACTGAGGGTGCAGAGTTGATCGATTCCGTTCTCGATGTGGTTCGCAAGGAGGCGGAGAATTGCGACTGCTTGCAAGGGTTTCAGGTGTGCCATTCGTTGGGAGGTGGTACTGGATCTGGGATGGGAACACTTCTGATATCGAAGATCAGGGAGGAGTACCCAGATCGGATGATGATGACGTTCTCTGTGTTCCCATCGCCCAAGGTCTCAGATACTGTTGTGGAGCCTTACAATGCTACTCTTTCGGTTCATCAGCTTGTGGAGAAT
>MaldoTUB5
ATGAGAGAGATTCTGCACATCCAGGGAGGCCAATGCGGCAACCAGATCGGCTCCAAGTTCTGGGAGGTCATCTGCGACGAGCACGGCGTCGACCCCACGGGAAGGTACCGCGGAGACGCCGGC---TCCGATCTCCAGCTCGAGAGGATCAACGTCTACTACAATGAGGCCTCCGGCGGTAGGTACGTCCCCCGCGCCGTACTCATGGATCTTGAGCCCGGTACCATGGACAGCATCCGATCCGGCCCCTTCGGCCAGATCTTCCGCCCTGACAACTTCGTCTTCGGCCAGTCCGGCGCCGGCAACAATTGGGCGAAAGGACACTATACCGAAGGTGCTGAGTTGATCGATTCCGTTCTCGATGTTGTTCGCAAGGAGGCCGAGAATTGTGATTGCCTTCAAGGTTTTCAGGTGTGCCACTCTCTTGGAGGAGGAACTGGTTCTGGAATGGGAACCCTTCTCATATCAAAGATTAGAGAGGAATACCCTGACAGGATGCTGCTCACGTTCTCTGTTTTCCCTTCACCAAAGGTCTCAGACACCGTTGTGGAACCATACAATGCCACTCTTTCGGTGCACCAGCTGGTTGAGAAC
>MaldoTUB6
ATGCGTGAGATTCTCCACATCCAGGGAGGCCAGTGCGGGAACCAGATCGGCGCCAAGTTCTGGGAGGTCGTCTGCGCCGAGCACGGCATCGACTCCACCGGCCGATACCAGGGCGAC---------AACGAGCTCCAGCTCGAGCGCGTCAATGTCTACTACAACGAGGCCAGTTGCGGGAGGTTTGTCCCACGCGCCGTCCTCATGGATCTCGAGCCGGGAACCATGGACAGCGTCAGATCTGGGCCATACGGCCAGATTTTCCGCCCAGATAACTTCGTTTTCGGCCAGTCCGGCGCCGGAAACAACTGGGCCAAGGGCCACTACACCGAAGGCGCCGAGTTGATCGACTCCGTTCTCGACGTCGTCAGGAAGGAGGCCGAGAACTGCGATTGCTTGCAAGGATTTCAGGTTTGTCACTCTTTGGGAGGCGGGACTGGGTCCGGAATGGGAACTCTTCTCATTTCCAAGATCCGAGAGGAGTATCCGGACCGAATGATGCTCACATTCTCCGTGTTTCCGTCGCCAAAGGTGTCTGACACCGTCGTTGAGCCATACAATGCAACTCTCTCTGTTCACCAGCTTGTTGAAAAT
>MaldoTUB7
ATGCGTGAGATTCTTCATATCCAGGGAGGCCAGTGCGGCAACCAGATCGGCGCCAAGTTCTGGGAGGTGGTCTGCGCCGAGCACGGCATCGACGGCACCGGAAGGTACGAGGGAGAC---------GCGGAGCTCCAGCTTGAGAGGATCAATGTCTACTACAACGAAGCCAGTTGCGGGAGGTACGTGCCGAGGGCTGTGCTCATGGACCTTGAGCCTGGGACCATGGACAGCGTCAGATCTGGACCCTACGGTCAGATCTTCAGGCCTGATAACTTCGTTTTCGGCCAGTCTGGTGCCGGAAACAACTGGGCGAAGGGTCACTACACTGAGGGCGCGGAGTTGATCGATTCTGTTCTCGATGTGGTTCGCAAGGAGGCTGAGAATTGTGATTGCCTGCAAGGGTTTCAGGTCTGCCATTCTCTAGGAGGAGGTACTGGGTCTGGCATGGGTACTCTGTTGATTTCAAAGATCAGAGAGGAATACCCAGATCGGATGATGCTCACTTTCTCGGTCTTCCCCTCCCCTAAGGTCTCAGACACAGTTGTTGAGCCCTACAATGCAACCCTGTCTGTGCACCAGCTGGTCGAGAAT
>MaldoTUB8
ATGAGAGAGATCCTGCACATCCAGGGAGGCCAATGCGGCAACCAGATCGGCTCCAAGTTCTGGGAGGTCATTTGCGACGAGCACGGCGTTGACCCCACGGGAAGGTACCGAGGAGACGCCGGC---TCCGATCTCCAGCTCGAGAGGATCAACGTCTACTACAATGAGGCCTCCGGCGGGAGGTACGTCCCCCGCGCCGTCCTCATGGATCTTGAGCCCGGTACCATGGACAGCATCCGATCCGGCCCCTTCGGCCAGATCTTCCGCCCTGACAACTTCGTCTTCGGCCAGTCCGGCGCCGGCAACAATTGGGCCAAGGGACATTATACCGAAGGTGCCGAGTTGATCGATTCCGTTCTCGATGTTGTTCGCAAGGAGGCAGAGAATTGTGATTGCCTTCAAGGTTTTCAGGTGTGCCACTCTCTCGGAGGAGGAACTGGTTCTGGAATGGGAACCCTTCTCATATCAAAGATCAGAGAGGAATACCCTGATAGGATGATGCTCACATTCTCCGTTTTCCCTTCACCGAAGGTCTCAGATACCGTTGTGGAACCATACAATGCCACTCTTTCGGTGCACCAGCTGGTTGAGAAC
>MaldoTUB9
ATGAGAGAAATCTTGCACGTTCAAGCTGGACAATGTGGGAACCAAATTGGAGGCAAATTTTGGGAGGTGATGTGTGACGAGCATGGGATCGATCCCACGGGAAAATACAACGGGAAC---------TCTCACCTTCAGCTTGAGAGGGTGAATGTTTACTATAATGAAGCAAATGGAGGGAGATATGTGCCTAGGGCAGTGCTGATGGACCTCGAGCCGGGGACGATGGACAGTTTAAGAACAGGTCCTTATGGGCAGATTTTCAGGCCGGACAACTTTGTGTTTGGTCAGAATGGAGCTGGAAACAATTGGGCTAAAGGGCATTACACAGAAGGAGCTGAGTTGATCGATGCTGTTCTTGATGTGGTTAGAAAAGAGGCCGAGAATTGTGATTGTTTACAAGGGTTCCAGATTTGCCATTCACTGGGAGGTGGGACAGGGTCAGGAATGGGAACCCTACTGATATCAAAGATCAGGGAAGAGTATCCAGATAGAATGATGATGACTTTCTCAGTCTTCCCCTCACCAAAAGTCTCAGACACTGTGGTTGAACCCTACAATGCCACTCTCTCTGTTCACCAGTTAGTTGAAAAT
>ArathTUB1
ATGAGAGAAATCCTCCACGTCCAAGGCGGCCAATGCGGTAACCAAATCGGTTCCAAATTCTGGGAAGTTATCTGCGACGAACACGGCGTTGATCCCACCGGACGTTACAACGGTGATTCC------GCCGATCTTCAGCTCGAACGTATCAATGTTTATTACAATGAAGCTTCTGGTGGTCGTTACGTTCCTCGTGCTGTTCTCATGGATCTCGAGCCTGGTACTATGGATAGTATCAGATCTGGTCCCTACGGTCAGATTTTCCGTCCTGATAACTTCGTCTTTGGTCAATCCGGTGCCGGAAATAATTGGGCGAAAGGTCATTATACTGAAGGTGCTGAACTTATTGATGCTGTTCTCGATGTTGTTCGTAAGGAAGCTGAGAACTGTGATTGCCTTCAAGGGTTTCAAGTATGTCACTCTCTTGGAGGAGGCACGGGTTCAGGAATGGGAACTCTCTTGATATCAAAGATCCGTGAGGAATACCCAGACAGAATGATGCTCACATTCTCTGTTTTCCCATCTCCAAAGGTCTCAGACACAGTCGTTGAGCCGTACAATGCAACTCTCTCAGTCCACCAACTTGTAGAGAAT
>ArathTUB2
ATGCGTGAGATTCTTCACATCCAGGGTGGTCAATGCGGTAACCAGATCGGCGCCAAGTTCTGGGAAGTGGTTTGCGCCGAGCACGGCATCGATCCAACCGGAAGGTACACCGGAGAC---------TCAGATCTGCAACTTGAGCGCATCAACGTTTACTACAATGAAGCGAGTTGCGGTAGATTCGTTCCTCGTGCAGTGCTCATGGATTTGGAGCCTGGGACTATGGATAGTCTCAGATCTGGACCGTACGGTCAGACCTTTCGACCTGATAACTTCGTCTTTGGCCAATCCGGTGCTGGTAACAACTGGGCCAAGGGACACTACACGGAAGGAGCTGAACTAATCGATTCCGTTCTCGATGTTGTTCGTAAGGAAGCTGAGAACTGTGACTGTCTCCAAGGGTTCCAGGTTTGTCACTCGTTGGGAGGAGGAACTGGATCTGGTATGGGAACATTGTTGATCTCTAAGATCCGTGAAGAGTACCCAGATCGCATGATGCTTACCTTCTCGGTGTTCCCTTCACCAAAGGTTTCTGATACTGTGGTTGAGCCTTACAACGCTACTCTGTCTGTCCATCAGCTTGTTGAGAAT
>ArathTUB3
ATGCGTGAGATTCTTCACATCCAGGGTGGTCAATGCGGTAACCAGATCGGAGCCAAGTTCTGGGAAGTGGTTTGCGCCGAGCACGGCATCGATCCAACCGGAAGGTACACCGGAGAC---------TCAGATCTGCAACTTGAGCGCATCAACGTTTACTACAATGAAGCGAGTTGCGGTAGATTCGTTCCTCGTGCAGTGCTCATGGATTTGGAGCCTGGGACTATGGATAGTCTCAGATCTGGACCGTACGGTCAGACCTTTCGACCTGATAACTTCGTCTTTGGTCAATCCGGTGCGGGTAACAACTGGGCCAAGGGACACTACACTGAAGGAGCTGAACTAATCGATTCCGTTCTCGATGTTGTTCGTAAGGAAGCTGAGAACTGTGACTGCCTCCAAGGGTTCCAGGTTTGTCACTCATTGGGAGGAGGAACTGGATCTGGTATGGGAACATTGTTGATCTCTAAGATCCGTGAAGAGTACCCAGATCGCATGATGCTTACCTTCTCGGTGTTCCCTTCACCAAAGGTTTCTGATACTGTGGTGGAGCCTTACAACGCTACTTTATCTGTTCATCAGCTTGTTGAGAAT
>ArathTUB4
ATGAGAGAGATCCTTCATATCCAAGGCGGTCAATGTGGAAACCAGATCGGAGCAAAGTTCTGGGAAGTGATCTGCGACGAACACGGCATTGATCACACCGGTCAATACGTCGGCGAT---------TCTCCGTTACAGCTTGAACGTATCGATGTCTATTTCAACGAAGCTAGCGGTGGAAAGTACGTTCCTCGCGCTGTTCTTATGGATCTGGAGCCTGGTACCATGGATTCTCTCAGATCTGGTCCGTTCGGTCAGATTTTCCGTCCTGATAACTTCGTCTTTGGTCAATCTGGTGCCGGAAATAACTGGGCGAAAGGTCATTACACCGAAGGTGCTGAGTTGATTGATTCTGTTCTCGATGTTGTGAGGAAGGAAGCTGAGAACAGCGATTGTCTTCAAGGTTTCCAAGTGTGTCATTCATTGGGAGGAGGAACTGGATCTGGAATGGGAACTCTATTGATTTCTAAGATAAGAGAAGAGTATCCAGATCGTATGATGATGACTTTCTCAGTGTTTCCTTCTCCTAAGGTCTCTGACACTGTTGTTGAGCCATACAATGCAACTCTCTCTGTGCATCAGCTTGTCGAAAAC
>ArathTUB5
ATGAGAGAGATCCTTCACATTCAAGGTGGTCAATGCGGTAACCAGATTGGTTCCAAGTTCTGGGAAGTCATCTGCGACGAGCACGGCATCGATTCCACCGGACGTTACAGTGGAGACACT------GCAGATCTCCAGCTTGAACGTATCAATGTCTATTACAATGAAGCTTCAGGTGGAAGATACGTTCCTCGTGCTGTTCTTATGGATCTTGAGCCTGGTACTATGGATAGTATCAGATCCGGACCGTTTGGTCAGATCTTCCGTCCTGATAACTTTGTCTTTGGTCAGTCTGGTGCTGGTAATAATTGGGCTAAAGGTCATTACACTGAAGGTGCTGAACTTATTGATGCTGTTCTTGATGTTGTTCGTAAAGAAGCTGAGAACTGCGATTGCCTTCAAGGGTTTCAGGTGTGCCATTCGTTGGGAGGAGGCACAGGTTCAGGAATGGGAACACTATTGATATCGAAGATCCGAGAGGAGTATCCAGACAGAATGATGCTCACTTTCTCTGTTTTCCCATCTCCTAAAGTCTCTGACACAGTCGTTGAGCCTTACAATGCAACTCTCTCTGTCCATCAGCTTGTAGAGAAC
>ArathTUB6
ATGAGAGAAATCCTTCACATTCAAGGTGGTCAATGTGGGAACCAGATTGGTTCCAAGTTCTGGGAAGTTGTATGTGATGAGCATGGTATTGATCCCACTGGTCGTTACGTTGGAAAC---------TCTGATCTGCAGTTGGAGCGTGTCAATGTTTACTATAACGAGGCATCCTGCGGAAGATATGTTCCCCGTGCAATTCTCATGGATCTTGAGCCTGGTACTATGGACAGTGTCAGAACTGGACCTTATGGTCAAATCTTCAGGCCTGACAACTTTGTTTTCGGGCAATCTGGTGCTGGAAACAACTGGGCTAAAGGGCATTACACTGAAGGAGCTGAGCTTATTGATGCTGTACTCGATGTTGTACGCAAAGAGGCTGAGAATTGCGACTGTCTTCAAGGTTTCCAAGTATGTCACTCACTTGGTGGAGGCACCGGGTCTGGAATGGGAACTCTGCTCATATCTAAGATCAGGGAAGAGTATCCTGATAGAATGATGCTTACATTTTCTGTCTTCCCATCACCAAAGGTCTCTGACACAGTGGTTGAGCCATACAATGCGACACTTTCAGTTCATCAGCTGGTGGAAAAT
>ArathTUB7
ATGCGTGAGATTCTTCATATTCAAGGAGGTCAATGCGGAAACCAAATCGGTTCCAAGTTTTGGGAAGTGGTTAATCTCGAGCACGGGATTGATCAGACGGGACGGTATGTAGGAGAT---------TCCGAGTTACAGCTTGAGAGGGTTAATGTATACTACAACGAGGCGAGTTGTGGAAGGTACGTTCCTCGCGCTGTTCTCATGGATTTGGAGCCTGGAACCATGGACAGTGTCAGATCTGGTCCGTACGGTCAGATCTTTCGACCGGATAACTTCGTCTTCGGTCAGTCCGGTGCTGGGAATAACTGGGCTAAAGGTCACTACACTGAAGGTGCTGAGCTTATTGATTCGGTCCTTGATGTTGTTCGCAAAGAGGCTGAGAACTGTGACTGCCTTCAAGGATTTCAGGTGTGCCATTCCTTGGGAGGAGGAACTGGTTCTGGAATGGGAACTTTGTTGATATCTAAGATCAGGGAGGAGTACCCAGACCGTATGATGATGACTTTCTCTGTGTTCCCATCGCCTAAGGTGTCTGACACTGTTGTGGAGCCTTACAACGCAACACTATCTGTGCACCAGCTTGTTGAGAAC
>ArathTUB8
ATGCGAGAGATTCTTCACATACAAGGTGGCCAATGCGGAAACCAGATCGGAGCTAAGTTCTGGGAAGTAGTTTGCGCCGAGCACGGGATCGATTCGACGGGAAGATACCAAGGAGAG---------AACGATTTGCAACTCGAACGAGTCAATGTCTACTACAACGAAGCGAGTTGCGGAAGATTCGTCCCACGCGCCGTCCTCATGGATCTAGAGCCTGGTACTATGGATAGTGTCAGATCCGGTCCGTACGGTCAGATCTTCCGTCCTGATAACTTCGTATTTGGTCAATCCGGTGCCGGTAACAATTGGGCTAAAGGACACTACACTGAAGGTGCTGAGCTTATCGATTCCGTTCTCGATGTTGTTCGTAAGGAAGCTGAGAATTGTGACTGCTTGCAAGGATTCCAAGTGTGTCACTCATTAGGAGGAGGAACTGGATCTGGAATGGGAACGTTGTTGATTTCAAAGATTAGGGAAGAGTATCCAGATAGGATGATGCTGACGTTTTCTGTATTCCCATCACCGAAAGTGTCAGACACTGTTGTTGAGCCTTATAATGCAACTCTCTCTGTTCATCAGCTTGTGGAGAAT
>ArathTUB9
ATGAGAGAAATTCTTCATATTCAAGGAGGTCAGTGCGGAAACCAGATCGGAGCTAAGTTCTGGGAAGTTATTTGCGGCGAGCACGGTATTGATCAAACCGGTCAGTCATGTGGCGAT---------ACAGATCTACAGCTTGAAAGGATCAATGTCTATTTTAACGAAGCTAGCGGAGGCAAATACGTTCCTCGTGCTGTTCTTATGGATCTGGAGCCTGGAACTATGGATTCTCTCAGATCTGGGCCGTTTGGTCAGATTTTCCGGCCTGATAACTTCGTTTTTGGTCAGTCTGGTGCTGGGAATAACTGGGCGAAAGGTCATTACACGGAGGGAGCTGAGTTGATTGATTCTGTGCTTGATGTTGTGAGGAAGGAAGCTGAGAACTGTGATTGTCTTCAAGGTTTTCAAGTTTGTCATTCTTTGGGAGGAGGAACTGGTTCTGGAATGGGAACACTTCTTATTTCTAAGATTAGAGAGGAATATCCAGATCGTATGATGATGACCTTTTCGGTCTTCCCATCTCCTAAGGTCTCTGATACAGTTGTTGAGCCATACAATGCTACTCTTTCCGTTCACCAGCTCGTTGAGAAT
>PoptrTUB1
ATGCGTGAGATCCTTCACATTCAAGGTGGGCAATGCGGCAACCAAATAGGAGCCAAGTTCTGGGAAGTTGTTTGTGCAGAACACGGCATAGACTCCACCGGCAGTTACCACGGCGAC---------TCCCCTCTCCAACTTGAAAGAATCAATGTCTATTACAATGAAGCTAGTTGCGGTAGGTTTGTCCCTCGTGCTGTCCTCATGGATTTGGAGCCTGGAACCATGGACAGCCTCAGATCTGGCCCATATGGTCAGATCTTCAGACCTGACAACTTCGTTTTCGGCCAATCCGGTGCTGGAAACAACTGGGCTAAAGGTCATTACACCGAAGGCGCTGAACTCATCGATTCTGTCCTCGATGTTGTTCGAAAAGAAGCCGAAAATTGTGACTGCTTGCAAGGGTTCCAAGTGTGTCATTCACTTGGAGGTGGAACTGGGTCTGGAATGGGAACGCTTTTGATATCGAAGATTAGAGAAGAATACCCGGATAGAATGATGTTGACATTCTCTGTGTTTCCTTCTCCAAAGGTGTCTGATACAGTTGTGGAGCCTTACAATGCTACTCTGTCTGTACACCAACTTGTTGAGAAT
>PoptrTUB2
ATGCGCGAGATCCTTCACATTCAAGGCGGGCAATGCGGCAACCAAATAGGAGCCAAGTTCTGGGAAGTCGTCTGCGCAGAACACGGCATAGACTCCACCGGCCGTTACCAAGGCGAC---------TCCCCTCTCCAGCTTGAAAGAATCAATGTGTATTACAATGAAGCTAGTTGCGGTCGGTTTGTTCCTCGTGCTGTCCTCATGGATTTGGAGCCTGGAACCATGGACAGCGTCAGATCTGGTCCCTATGGTCAGATCTTCAGACCTGACAACTTCGTTTTCGGCCAATCTGGTGCTGGAAACAACTGGGCTAAAGGTCACTACACTGAAGGCGCTGAACTCATCGATTCTGTCCTCGATGTTGTTCGAAAAGAAGCCGAGAATTGTGACTGCTTACAAGGGTTTCAAGTGTGTCATTCTCTTGGAGGTGGAACCGGGTCTGGAATGGGAACCCTATTGATATCGAAGATTAGAGAAGAATACCCAGATAGAATGATGTTGACATTCTCCGTGTTTCCTTCTCCAAAGGTGTCTGATACAGTTGTTGAGCCTTATAATGCTACTTTGTCTGTTCATCAACTTGTCGAGAAT
>PoptrTUB3
ATGAGGGAAATCCTTCACATCCAAGGAGGTCAATGTGGAAACCAAATAGGAGCAAAGTTTTGGGAAGTGGTATGTGCAGAACACGGGATTGACTCAACGGGTCGGTACCAAGGTGAC---------TCAGCTCTTCAAATAGAGCGAGTTAATGTTTACTATAACGAAGCCAGTTGTGGAAGGTTTGTGCCTCGCGCTGTTTTAATGGATCTTGAACCGGGCACTATGGATAGTGTTAGATCTGGTCCGTATGGGCAGATATTTAGACCGGATAATTTTGTGTTTGGGCAATCTGGTGCCGGTAATAACTGGGCTAAAGGGCATTATACTGAGGGAGCCGAGTTGATTGATTCTGTTCTTGATGTTGTGAGAAAGGAGGCTGAGAACTGTGACTGCTTGCAAGGGTTTCAGGTATGCCACTCATTGGGAGGTGGTACAGGGTCCGGGATGGGAACACTATTGATCTCGAAAATAAGAGAGGAATACCCAGATCGAATGATGCTCACATTCTCAGTGTTCCCATCCCCAAAGGTCTCGGACACTGTGGTCGAGCCTTACAATGCAACTCTCTCTGTTCACCAGCTTGTTGAAAAT
>PoptrTUB4
ATGAGAGAAATCCTTCACATCCAAGGAGGCCAATGCGGCAACCAAATAGGAGCAAAGTTTTGGGAAGTAGTATGTGCAGAACACGGGATTGACTCAACCGGTCGGTATCATGGTGAC---------TCGGCTCTCCAACTCGAGCGAGTTAATGTTTACTATAATGAAGCCAGCTGTGGAAGGTTTGTCCCTCGTGCTGTTTTAATGGATCTTGAACCGGGTACTATGGATAGTGTTAGATCCGGTCCTTATGGACAGATTTTTAGACCGGATAATTTTGTGTTTGGCCAATCTGGTGCTGGTAACAACTGGGCTAAAGGGCATTATACGGAGGGCGCGGAGTTGATTGATTCTGTTCTTGATGTTGTTAGGAAGGAGGCTGAGAACTGTGACTGCTTGCAAGGATTTCAGGTATGCCACTCACTGGGGGGTGGCACAGGGTCTGGAATGGGAACACTCTTGATCTCGAAAATAAGAGAGGAATACCCAGATCGAATGATGCTAACATTCTCTGTCTTCCCATCTCCAAAGGTCTCAGACACTGTCGTTGAGCCTTACAATGCAACTCTCTCTGTTCACCAGCTTGTTGAGAAT
>PoptrTUB5
ATGCGTGAGATTCTTCACATCCAAGGAGGCCAATGCGGCAATCAAATTGGTGCAAAATTCTGGGAGGTGGTTTGTGCAGAACACGGAATTGATGCAACTGGGAAATGGAATGGAGAT---------TCTGAGCTGCAGATTGAAAGGATCAATGTTTATTACAACGAGGCAGGTAATGGCCGGTATGTTCCAAGGGCTGTCCTTATGGACCTTGAACCTGGTACTATGGATAGTGTCAGGTCCGGTCCTTATGGCCAGATCTTCAGACCTGATAATTTTGTTTTCGGACAATCTGGTGCCGGAAACAACTGGGCTAAAGGCCATTACACCGAGGGTGCCGAGTTGATTGATTCTGTCCTCGATGTTGTCCGAAAAGAAGCAGAGAATTGTGATTGCTTGCAGGGATTTCAGGTGTGCCATTCTTTAGGAGGAGGGACTGGATCCGGTATGGGAACTCTTTTGATATCGAAGATCAGAGAGGAATATCCAGACCGGATGATGCTTACCTTCTCCGTCTTTCCCTCTCCCAAGGTTTCTGATACGGTTGTTGAGCCTTATAATGCAACCCTTTCTGTGCATCAGCTTGTTGAAAAT
>PoptrTUB6
ATGCGTGAGATTCTTCACATCCAAGGAGGCCAATGTGGCAATCAAATTGGTGCAAAGTTCTGGGAGGTGGTATGTGCAGAACATGGGATTGATGCAACAGGAAAATACAATGGAGAT---------TCTGAGCTGCAGCTTGAAAGGATCAATGTTTATTACAATGAGGCAAGTGGTGGCAGGTTTGTCCCAAGGGCTGTCCTAATGGACCTTGAACCTGGTACCATGGACAGTGTCAGGTCAGGTCCTTATGGTCAGATTTTCAGACCTGATAATTTTGTTTTCGGACAATCTGGTGCTGGAAACAACTGGGCTAAAGGCCATTACACCGAGGGTGCTGAGATGATTGATTCTGTCCTCGATGTTGTCCGAAAAGAAGCAGAGAATTGTGATTGCTTGCAGGGATTTCAGGTGTGCCATTCACTAGGAGGAGGAACCGGATCTGGTATGGGCACTCTATTGATATCGAAGATCAGAGAGGAATACCCTGATCGGATGATGCTTACGTTCTCTGTGTTTCCTTCTCCTAAGGTTTCTGATACAGTTGTTGAGCCTTATAATGCAACCCTTTCTGTGCATCAGCTTGTTGAAAAT
>PoptrTUB7
ATGAGAGAAATTCTTCACATTCAAGGAGGTCAATGTGGGAACCAAATTGGGGCCAAGTTTTGGGAGGTGATCTGTGATGAACATGGGATTGATCAAACAGGGAAATACAGTGGAGAC---------TCGGATCTTCAATTGGAGAGAATCAATGTGTATTACAATGAAGCAAGTGGTGGAAGATATGTTCCACGTGCTGTTCTTATGGATCTTGAACCTGGTACTATGGATTCACTCAGATCTGGTCCTTATGGACAAATTTTTAGGCCTGATAACTTTGTTTTTGGCCAATCTGGTGCTGGTAATAACTGGGCTAAAGGGCATTATACTGAAGGAGCTGAATTGATTGACTCTGTTCTTGATGTTGTCAGGAAAGAAGCTGAGAATTGTGATTGCTTGCAAGGATTTCAAGTTTGCCATTCTTTGGGTGGAGGCACTGGTTCTGGCATGGGAACTCTTCTTATCTCTAAAATCCGGGAGGAGTATCCTGACCGCATGATGTTGACATTTTCTGTTTTCCCTTCTCCTAAGGTATCTGACACTGTTGTTGAGCCATACAACGCCACCCTTTCCGTCCACCAGCTCGTGGAAAAT
>PoptrTUB8
ATGAGAGAAATCCTTCACATTCAAGGGGGTCAATGTGGGAATCAAATTGGGGCCAAGTTTTGGGAGGTGATCTGTGATGAACATGGGATTGATCAGTCAGGGAGGTACAGTGGAGAC---------TCAGATCTTCAATTGGAGAGGATTAATGTGTATTACAATGAAGCAAGTGGTGGAAGATATGTGCCACGTGCTGTTCTTATGGATCTTGAACCTGGTACCATGGATTCAGTCAGATCTGGTCCTTTTGGACAGATTTTTAGGCCTGATAACTTCGTTTTTGGCCAATCCGGTGCTGGTAATAACTGGGCTAAAGGGCATTACACTGAAGGAGCTGAATTGATTGATTCTGTTCTTGATGTTGTCAGGAAAGAAGCTGAAAATTGTGATTGCTTGCAAGGATTTCAAGTTTGCCATTCTTTGGGTGGAGGCACTGGTTCTGGCATGGGAACTCTTCTTATTTCTAAAATTCGTGAGGAGTATCCTGATCGCATGATGTTGACATTTTCCGTCTTCCCTTCACCTAAGGTATCTGACACTGTTGTTGAACCATACAATGCAACTCTTTCTGTCCACCAGCTTGTAGAAAAC
>PoptrTUB9
ATGAGAGAAATCCTTCATGTCCAAGCTGGTCAGTGTGGTAACCAAATTGGTGGCAAGTTTTGGGAGGTTGTGTGTGATGAACACGGGATTGATCCCACAGGGAATTATGCTGGCAAC---------TCTAATGTTCAACTTGAGAGGGTTAATGTTTACTACAATGAGGCTAGTGGTGGTCGCTATGTGCCTAGAGCTGTGCTAATGGACCTTGAGCCAGGGACCATGGACAGCTTGAGGACTGGTCCCTACGGGCAAATCTTTAGGCCTGACAATTTTGTTTTCGGCCAAAATGGAGCTGGAAATAACTGGGCTAAGGGACATTACACTGAAGGAGCTGAACTGATCGATTCTGTTCTTGATGTTGTTCGAAAAGAAGCTGAGAATTGTGATTGCTTACAAGGCTTCCAAATCTGTCATTCTCTGGGAGGTGGAACTGGATCAGGAATGGGGACTCTGCTCATATCAAAGATCAGGGAAGAATACCCTGATAGGATGATGTTAACTTTCTCAGTATTTCCATCTCCCAAGGTTTCTGATACTGTGGTTGAGCCCTACAATGCAACCCTCTCTGTACACCAACTAGTTGAAAAT
>PoptrTUB10
ATGAGAGAAATCCTCCATATTCAAGCTGGTCAATGTGGTAACCAGATTGGTGGCAAGTTCTGGGAGGTTGTGTGTGATGAACATGGGATTGATCCGACGGGGAATTACACTGGCAAC---------TCTCACGTTCAACTTGAGAGGGTCAATGTTTACTACAATGAGGCTAGTGGTGGCCGCTATGTGCCTAGGGCTGTCCTAATGGACCTTGAGCCAGGGACCATGGACAGCTTGAGGACTGGTCCCTATGGGAAAATCTTTAGGCCTGACAATTTTGTTTTCGGCCAAAATGGAGCTGGAAATAACTGGGCCAAGGGACATTACACTGAAGGAGCCGAGCTGATCGATTCTGTTCTTGATGTTGTTCGAAAAGAGGCTGAGAATTGTGATTGCTTACAAGGCTTCCAAATCTGTCATTCTTTGGGAGGTGGAACTGGATCAGGAATGGGGACTCTGCTTATATCAAAGATCAGGGAAGAATACCCCGATAGGATGATGTTAACTTTCTCAGTATTTCCCTCTCCTAAGGTTTCTGATACAGTGGTTGAGCCTTACAATGCCACCCTCTCTGTACACCAACTGGTTGAAAAT
>PoptrTUB11
ATGCGTGAAATTCTTCACATTCAAGGAGGGCAATGCGGGAACCAAATTGGATCAAAATTCTGGGAGGTGGTCTGTGATGAGCATGGCATTGATCCCACCGGCCGGTACGTCGGAAAT---------TCGGAGTTACAGCTAGAGAGAGTGAATGTATATTACAATGAGGTTAGTAACGGCCGGTATGTGCCACGGGGTGTGCTTATGGACCTTGAGCCTGGCACTATGGACAGTATCAGGACCGGTCCATACGGGCAGATTTTCCGGCCTGATAACTTCGTTTTTGGGCAATCTGGGGCAGGAAACAATTGGGCTAAAGGCCATTACACTGAGGGTGCTGAGCTGATTGATTCAGTCCTTGATGTTGTCAGGAAAGAGGCTGAGAATTGTGACTGCTTACAAGGATTTCAAGTATGTCATTCCCTAGGAGGAGGCACTGGGTCTGGAATGGGAACTTTGCTCATCTCAAAAATCAGAGAAGAGTATCCAGATAGAATGATGCTCACATTCTCTGTGTTCCCATCTCCCAAAGTGTCAGACACGGTTGTGGAGCCATACAATGCTACCCTCTCTGTTCATCAACTGGTGGAGAAT
>PoptrTUB12
ATGCGTGAGATTCTTCACATTCAAGGAGGGCAATGTGGGAACCAAATTGGATCAAAATTCTGGGAGGTGGTTTGTGATGAACATGGGATTGATCCAACCGGCCAGTACATCGGAAAG---------ACGGACTTACAGCTAGAGAGAGTGAATGTGTATTACAATGAGGCTAGTAACGGCCGGTATGTGCCACGGGCTGTTCTTATGGACCTTGAGCCTGGCACTATGGACAGCGTCAGGACCGGTCCATACGGGCAGATTTTCCGGCCTGATAATTTCGTTTTCGGGCAATCGGGGGCAGGAAACAATTGGGCTAAAGGCCATTACACCGAGGGTGCTGAGCTTATTGACTCGGTCCTGGATGTTGTCAGGAAAGAGGCTGAGAATTGTGACTGCTTACAAGGATTTCAAGTATGCCACTCCCTTGGTGGGGGAACTGGGTCTGGAATGGGAACTTTGCTGATTTCAAAAATCAGAGAAGAGTTCCCGGATAGAATGATGCTCACATTCTCTGTGTTCCCATCTCCCAAAGTGTCGGACACAGTCGTGGAGCCTTACAATGCTACCCTTTCTGTTCATCAACTTGTGGAGAAT
>PoptrTUB13
ATGAGAGAAATCCTTCACATTCAAGGAGGACAGTGCGGCAACCAAATCGGTTCCAAGTTCTGGGAGGTTGTTTGCGCTGAGCATGGAATTGATCCTACTGGAAAATACACTGGATCC---------TCTGACCTTCAATTGGAGCGTGTCAATGTTTATTACAATGAGGCCTCGTGCGGGCGATTTGTCCCTCGCGCTGTGCTTATGGATCTTGAGCCTGGTACTATGGACAGTGTGAGGACTGGTCCCTATGGCCAGATCTTTAGGCCTGATAACTTTGTGTTTGGACAGTCTGGCGCTGGAAATAACTGGGCCAAGGGTCATTACACGGAGGGTGCGGAGTTGATTGATTCGGTTCTTGATGTTGTGAGGAAGGAAGCAGAGAATTGTGATTGTCTTCAAGGATTTCAAGTTTGCCACTCACTCGGTGGAGGAACTGGTTCTGGGATGGGGACTCTTTTGATTTCTAAGATCAGAGAGGAATACCCTGATAGAATGATGCTCACTTTCTCTGTGTTCCCATCACCCAAGGTTTCTGATACTGTTGTGGAGCCATATAATGCCACCCTTTCTGTTCATCAGTTGGTTGAGAAC
>PoptrTUB14
ATGAGGGAAATCCTTCACATTCAAGGAGGACAATGCGGGAACCAGATCGGTTCCAAGTTCTGGGAGGTTGTTTGCGATGAGCATGGAATTGATCCCACTGGAAAATACGTTGGAACC---------TCTGACCTTCAATTGGAGCGTGTCAATGTTTACTACAATGAGGCTTCGTGTGGGAGATTTGTCCCTCGTGCTGTGCTTATGGATCTTGAGCCTGGTACCATGGACAGTTTGAGGACTGGTCCTTATGGCCAGATCTTCAGGCCTGATAACTTTGTGTTTGGGCAGTCTGGTGCTGGAAATAACTGGGCCAAAGGGCATTACACTGAGGGTGCGGAGTTGATTGATTCAGTTCTTGATGTTGTGAGGAAGGAAGCAGAAAATTGTGATTGTCTTCAAGGTTTTCAAGTTTGCCACTCGCTCGGTGGAGGAACTGGATCTGGAATGGGGACTCTACTGATTTCTAAGATCAGAGAGGAATACCCTGATAGAATGATGCTTACTTTCTCTGTGTTCCCATCACCTAAGGTTTCTGATACTGTCGTGGAGCCATACAATGCTACCCTTTCTGTTCATCAGTTGGTTGAGAAT
>PoptrTUB15
ATGAGAGAAATCCTTCACATTCAAGGAGGACAGTGCGGTAACCAAATCGGCTCCAAGTTCTGGGAGGTTGTTTGCGCTGAGCATGGAATTGATCCCACTGGAAAATACACTGGATCC---------TCTGACCTTCAATTGGAGCGCGTCAATGTTTATTACAATGAGGCTTCATGCGGACGATTTGTCCCTCGCGCTGTGCTTATGGATCTTGAGCCTGGTACTATGGACAGTGTGAGGACTGGTCCCTATGGCCAGATCTTTAGGCCTGATAACTTTGTGTTTGGACAGTCTGGCGCTGGAAATAACTGGGCCAAGGGTCATTATACTGAGGGTGCGGAGTTGATTGATTCGGTTCTTGATGTTGTGAGGAAGGAGGCAGAGAATTGTGATTGTCTTCAAGGATTTCAAGTTTGCCACTCACTCGGTGGAGGAACTGGTTCTGGGATGGGGACTCTTTTGATTTCTAAGATCAGAGAGGAATACCCTGATAGAATGATGCTTACTTTCTCTGTGTTCCCATCACCTAAGGTTTCTGATACTGTTGTGGAGCCATATAATGCCACCCTTTCTGTTCATCAGTTGGTTGAGAAC
>PoptrTUB16
ATGAGAGAAATCCTTCACGTTCAGGGAGGACAATGTGGTAACCAAATTGGATCGAAGTTTTGGGAGGTGGTTTGCGATGAGCATGGAATTGATCCCACTGGAAAATACGTTGGAACC---------TCTGACCTTCAATTGGAGCGTGTCAATGTTTACTACAATGAGGCTTCGTGTGGGAGATTTGTCCCTCGTGCTGTGCTTATGGATCTTGAGCCTGGTACCATGGACAGTGTGAGGACCGGTCCCTATGGCCAGATCTTTAGGCCTGATAACTTTGTGTTTGGGCAGTCTGGTGCTGGAAATAATTGGGCTAAGGGGCATTACACTGAGGGTGCAGAGTTGATTGATTCGGTTCTTGATGTTGTGAGGAAGGAGGCGGAGAATTGTGATTGTCTTCAAGGTTTCCAAGTTTGCCACTCGCTCGGTGGAGGAACTGGTTCCGGGATGGGGACTCTGCTGATTTCTAAGATCAGAGAGGAGTACCCTGATAGAATGATGCTTACGTTCTCTGTGTTCCCATCCCCCAAGGTTTCAGATACTGTTGTTGAGCCTTACAATGCTACCCTTTCAGTTCATCAGTTAGTTGAGAAT
>PoptrTUB17
ATGAGAGAGATCCTTCACATACAGGGTGGTCAGTGCGGTAACCAGATTGGTTCAAAGTTCTGGGAAGTTGTTTGTGATGAGCATGGAATAGACCCGACAGGAAGGTACATTGGTTCA---------TCAGATCTGCAGTTGGAGCGTGTGAATGTGTACTACAATGAGGCTTCGTGTGGGAGGTTTGTTCCTCGTGCAGTGCTCATGGACTTGGAGCCTGGTACTATGGACAGTGTTCGTACTGGTCCTTATGGGCAGATTTTCAGGCCTGATAACTTTGTATTTGGACAATCTGGTGCTGGAAACAACTGGGCGAAGGGGCATTATACTGAGGGAGCGGAGCTTATTGATTCTGTTCTTGATGTTGTAAGGAAGGAGGCAGAGAATTGTGACTGTCTCCAAGGTTTCCAAGTGTGCCACTCCCTGGGTGGTGGAACTGGATCAGGAATGGGTACCTTGCTCATCTCGAAAATCCGTGAGGAGTACCCTGATAGGATGATGCTGACATTCTCTGTGTTTCCCTCCCCAAAGGTTTCAGATACAGTGGTTGAGCCATACAATGCCACACTTTCTGTACATCAGCTTGTTGAGAAT
>PoptrTUB18
ATGAGAGAGATCCTTCACGTGCAAGGTGGTCAGTGCGGTAACCAGATTGGTTCCAAGTTCTGGGAAGTTGTGTGTGATGAGCATGGAATAGACCCGACTGGAAGGTATGTTGGTTCA---------TCAGATCTGCAGTTGGAGCGTGTGAATGTGTACTACAATGAGGCTTCTTGTGGGAGGTTTGTTCCACGTGCAGTGCTTATGGACTTGGAGCCTGGTACCATGGACAGTGTTCGTACTGGTCCGTATGGGCAGATTTTCAGGCCGGATAACTTTGTGTTTGGACAATCTGGTGCTGGAAACAACTGGGCTAAGGGGCATTACACTGAGGGAGCAGAGCTTATTGATTCTGTTCTTGATGTTGTAAGGAAGGAGGCAGAGAACTGTGACTGTCTTCAAGGTTTCCAAGTGTGCCACTCATTGGGTGGTGGAACTGGTTCGGGAATGGGCACCTTGCTCATCTCAAAAATACGTGAGGAGTACCCTGACAGGATGATGTTGACCTTCTCTGTTTTTCCCTCCCCAAAGGTTTCAGATACTGTGGTTGAGCCATACAATGCCACCCTGTCTGTGCATCAACTTGTTGAGAAT
>PoptrTUB19
ATGAGAGAGATCCTTCATATTCAAGGAGGCCAATGCGGTAACCAAATCGGTGCCAAATTCTGGGAAGTTATATGCGACGAGCACGGAATCGATCAAAACGGAAAGTACTCCGGCGACGCGGCGTCTTCTGATCTTCAACTGGAAAGGATCAATGTGTATTACAATGAAGCTTCAGGTGGAAAATATGTGCCGAGGGCGGTCCTTATGGATCTTGAACCGGGTACTATGGAGAGTATTAGATCCGGTCCGTATGGACAGATCTTTAGACCTGATAATTTTGTGCATGGACAGTCCGGCGCTGGTAATAATTGGGCTAAAGGTCATTACACTGAAGGAGCTGAGCTGATTGATGCTGTTCTTGACGTTGTCAGAAAAGAGGCTGAGAATTGTGATTGCTTGCAAGGCTTTCAGGTGTGCCACTCGCTTGGAGGTGGTACAGGTTCTGGCATGGGAACACTTCTAATTTCAAAGATCCGAGAGGAATATCCTGACAGGATGATGCTTACATTCTCTGTTTTCCCTTCACCAAAGGTCTCGGACACGGTTGTGGAGCCATATAATGCTACCCTCTCAGTGCATCAGTTGGTAGAGAAT
>PoptrTUB20
ATGAGAGAGATCCTTCACATTCAAGGAGGCCAATGCGGAAACCAAATCGGTTCCAAATTCTGGGAAGTTATTTGCGGCGAACATGGAATTGATACTACCGGGAAGTACTCAGGCGACGCCGCGTCGTCTGATCTTCAACTGGAAAGAATTAATGTATATTACAACGAGGCTTCCGGCGGAAAATATGTGCCGAGGGCGGTCCTCATGGATCTTGAACCGGGTACAATGGAGAGTATTAGATCCGGACCGTACGGACAGATCTTTAGGCCTGATAATTTTGTGCATGGACAGTCTGGTGCTGGTAATAATTGGGCTAAAGGTCATTACACTGAAGGAGCTGAGTTGATTGATGCTGTTCTTGATGTTGTCAGAAAAGAGGCCGAGAATTGTGATTGCTTGCAAGGCTTTCAGGTATGCCACTCGCTTGGAGGTGGTACAGGTTCTGGCATGGGAACACTTCTGATTTCAAAGATTCGAGAGGAATATCCTGACAGGATGATGCTTACATTCTCTGTTTTCCCTTCACCAAAGGTCTCAGACACAGTTGTGGAGCCATATAATGCCACCCTCTCAGTGCATCAGTTGGTAGAGAAT
