# Supplementary material for: Dating and functional characterization of duplicated genes in the apple (Malus domestica Borkh.) by analyzing EST data
Source: BMC Plant Biol. 2010 May 14;10:87. doi: 10.1186/1471-2229-10-87 (PMC3095355; doi:10.1186/1471-2229-10-87)
Supplement: Additional file 26 — Apple, Arabidopsis and poplar aligned nucleotide sequences, used for phylogenetic analysis of the 40S ribosomal protein S5 gene family. [file 1471-2229-10-87-S26.ALN]

>MaldoPRS5d
ATGGCTGCTGCTGATGTACCTCTTCCT---GTAGCCGAACCAACGCAGCC
TCACTATGACGTGAAGCTGTTCAACAAGTGGAGCTTTGATGATGTCCAGG
TCAGTGACATTTCACTGGCGGATTACATTGGAGTTGCACCTTCCAAGCAT
GCAACTTATGTACCTCACACTGCTGGGAGATACTCAGTCAAACGATTCAG
GAAAGCTCAGTGCCCTATTGTGGAGAGGCTTACAAACTCTCTCATGATGC
ACGGGAGAAACAATGGAAAGAAACTCATGGCTGTCAGGATTGTTAGGCAC
GCGATGGAAATTATCCATTTGCTAACTGATCTGAACCCAATCCAAGTTAT
TGTTGATGCTGTCGTTAACAGTGGTCCACGTGAAGATGCAACTCGTATTG
GATCTGCTGGAGTGGTTAGGCGTCAGGCTGTGGATATCTCACCTCTGAGA
CGTGTGAATCAGGCTATCTATCTCCTCACAACTGGTGCTCGTGAGTCTGC
TTTCAGGAACGTTAAAACTATTGCTGAATGTTTGGCTGATGAACTTATTA
ATGCTGCCAAAGGTTCCTCTAACAGTTATGCAATCAAGAAGAAGGATGAG
ATCGAAAGAGTTGCCAAGGCCAACCGT
>MaldoPRS5c
ATGGCTGCTGATGCTGTAGCTCTTCCT---GTAGCCGAACCAACGCTGGC
TCACTATGACGTGAAGCTGTTCAACAAGTGGAGCTTTGATGATGTCCAGG
TCAGTGACATTTCACTGGCGGATTACATTGGAGTTGCACCTTCCAAGCAT
GCAACTTATGTACCTCACACTGCTGGGAGATACTCGGTCAAACGATTCAG
GAAAGCTCAGTGCCCTATTGTGGAGAGGCTTACAAACTCACTCATGATGC
ACGGCAGAAACAATGGAAAGAAACTCATGGCTGTCAGGATTGTTAGGCAC
GCGATGGAAATTATCCATTTGCTAACTGATCTGAACCCAATCCAAGTTAT
TGTTGATGCTGTCGTTAACAGTGGTCCACGTGAAGATGCAACTCGTATTG
GATCTGCTGGAGTTGTTAGGCGTCAGGCTGTGGATATCTCACCTTTGAGG
CGTGTGAATCAGGCTATCTATCTCCTCACCACCGGTGCTCGTGAATCTGC
TTTCAGGAACGTCAAAACTATTGCCGAGTGTTTGGCTGATGAACTTATTA
ATGCTGCCAAGGGTTCATCTAACAGTTATGCAATCAAGAAGAAGGATGAG
ATTGAAAGAGTTGCCAAGGCTAACCGT
>MaldoPRS5b
ATGGCCGCTGCTGATGTCGCTGCTCCT---GTGCTGGAACCAACGCAGGC
GCACTATGACGTGAAGCTGTTCAACCGCTGGAGCTTCGATGATGTCCAGG
TCAGTGACATTTCACTGGCGGATTACGTTGGAGTTGCACCTTCCAAGCAT
GCAACATATGTACCTCACACTGCTGGGAGATACTCGGTCAAACGATTCAG
GAAAGCTCAGTGCCCTATTGTGGAGAGGCTTACTAACTCACTCATGATGC
ACGGCAGAAACAACGGAAAGAAACTCATGGCTGTCAGGATTGTTAGGCAC
GCGATGGAAATTATTCATTTGCTAACTGATCTGAACCCAATCCAAGTTAT
TGTTGATGCCGTTGTTAACAGTGGTCCACGTGAAGATGCAACTCGTATTG
GATCTGCTGGAGTTGTTAGGCGTCAGGCTGTGGATATCTCACCTTTGAGA
CGTGTGAATCAGGCTATCTATCTCCTCACAACCGGTGCTCGTGAGTCTGC
TTTCAGGAACGTCAAAACTATTGCAGAGTGTTTGGCTGATGAACTTATTA
ATGCTGCCAAGGGTTCCTCTAACAGTTACGCAATCAAGAAGAAGGATGAG
ATCGAAAGAGTTGCCAAGGCTAACCGT
>MaldoPRS5a
ATGGCCACTGTTTGTATAGCTGCTCCG---GTGCTGGAGCCGACACAGCC
GCACTACGACGTGAAGCTCTTCAACCGATGGAGCTTTGATGATGTCCAGG
TCAGTGACATTTCACTGGCGGATTATGTTGGAGTTGCACCTTCCAAGCAT
GCGACGTATGTACCTCACACTGCTGGGAGATACTCTGTCAAACGATTCAG
GAAAGCTCAGTGCCCTATTGTGGAGAGGCTTACAAACTCACTCATGATGC
ACGGGAGAAACAATGGAAAGAAACTCATGGCTGTCAGAATTGTTAGGCAC
GCGATGGAAATTATCCATTTGCTAACAGATCTGAACCCAATCCAAGTTAT
TGTTGATGCTGTTGTTAACAGTGGTCCACGTGAAGATGCAACTCGTATTG
GATCTGCTGGAGTTGTTAGGCGTCAGGCTGTGGATATTTCACCTCTGAGA
CGTGTGAATCAGGCTATCTATCTCCTCACAACCGGCGCTCGTGAGTCTGC
TTTCAGGAACGTCAAGACTATTGCAGAGTGTTTGGCCGATGAACTTATTA
ATGCTGCCAAAGGTTCCTCTAACAGTTACGCAATCAAGAAGAAGGATGAG
ATCGAACGAGTCGCTAAGGCCAACCGT
>MaldoPRS5e
ATGGCCGCTGCTGATGTAGCTGCTCCT---GTAATGGAACCAACGCAGCC
GCACTATGATGTCAAGCTCTTCAACCGCTGGAGCTTCGACGATGTCCAGG
TCAGTGACATTTCACTGGCGGATTACATTGGAGTTGCACCTTCCAAGCAT
GCAACTTATGTACCTCACACTGCTGGAAGATACTCGGTAAAACGATTCAG
GAAAGCTCAGTGCCCTATTGTGGAGAGGCTTACAAACTCACTCATGATGC
ACGGGAGAAACAATGGAAAGAAACTTATGGCTGTCAGGATTATTAGGCAC
GCGATGGAAATTATCCATTTGCTAACTGATCTGAACCCAATCCAAGTTAT
TGGTGATGCTGTTGTTAACAGTGGTCCACGTGAAGATGCAACTCGTATTG
GATCTGCTGGAGTTGTTAGGCGTCAAGCTGTGGATATCTCACCTTTGAGA
CGTGTAAATCAGGCTATCTATCTCCTCACAACTGGTGCTCGTGAGTCTGC
TTTCAGGAACGTCAAAACTATTGCTGAGTGTTTGGCTGATGAGCTTATTA
ATGCTGCCAAAGGTTCCTCTAACAGTTATGCAATCAAGAAGAAGGATGAG
ATTGAAAGAGTTGCCAAGGCTAACCGT
>MaldoPRS5f
ATGGCTGCCGCTGCCGTAGCTGCTCCTGCTGTGGTCGAACCAACGCAGCC
TCACTATGAAGTGAAGCTGTTCAACCGCTGGAGCTTCGATGATGTTCAGG
TCAGCGACATTTCACTGGCGGACTATGTTGGAGTGGTACCTGCCAGGCAT
GCAACTTACGTACCTCACACTGCTGGGAGATACTCAGTGAAGCGATTCAG
GAAAGCTCAGTGCCCTATCGTGGAGAGGCTTACAAACTCACTCATGATGC
ACGGAAGAAACAATGGAAAGAAACTCATGGCTGTCAGGATTATTAGGCAT
GCAATGGAAATTATCCATTTGCTGACTGATCTGAACCCAGTCCAAGTTAT
TGTTGATGCTGTTGTTAACAGTGGTCCACGTGAAGATGCAACCCGTATTG
GATCTGCTGGAGTTGTTAGGCGTCAAGCTGTGGATATCTCACCTTTGAGA
CGTGTGAATCAGGCTATCTATCTCCTCACAACTGGTGCTCGTGAGTCTGC
TTTCAGAAACGTCAAAACTATTGCGGAATGTTTGGCTGATGAACTTATCA
ACGCTGCCAAAGGTTCCTCTAACTGTTATGCAATCAAGAAGAAGGATGAG
ATCGAAAGAGTTGCTAAAGGC---CGA
>PoptrRPS5a
ATGGCAGAAGCAGCTGTGGTGGCTCCACCAAACCCGGAAGTTATTCAGCC
ACACCACGATGTCAAGCTCTTCAATCGCTGGACTTTCGAGGATATTACCG
TAAATGACATTTCTCTTGCTGACTATATTGGAGTCCAAGCT---AAGCAT
GCTACATATGTCCCACACACAGCTGGGAGATACTCTGTCAAGCGTTTCAG
GAAGGCCCAATGCCCAATTGTTGAAAGGCTTACAAACTCACTGCAGATGC
ACGGCAGAAACAACGGAAAGAAACTGAAGGCTGTGACCATTATCAAACAT
GCTATGGAGATCATTCACCTTTTGACTGACCAGAACCCAGTCCAAGTTAT
TGTTGATGCTGTTGTCAACAGTGGGCCTCGTGAAGATGCTACTCGTATTG
GCTCAGCTGGTGTTGTCAGGCGTCAGGCTGTTGATATTTCACCTCTTAGA
CGTGTAAACCAAGCCTTGTATCTCCTTACCACTGGTGCTCGTGAGGCTGC
TTTTAGGAACATCAAGACCATAGCTGAATGCTTGGCTGATGAACTTATCA
ATGCAGCCAAGGGTTCCTCAAACAGCTATGCCATCAAGAAGAAGGATGAG
ATTGAAAGAGTTGCCAAGGCCAACCGT
>PoptrRPS5b
------------GCTGTGGTGGCTCCACCAAACCCAGAAGCTAACCAGGC
TATCTACGATGTCAAGCTCTTCAATCGCTGGTCTTTCGATGATATTAATG
TAAATGACATTTCTCTTGCTGACTATGTTGGAGTCCAAGTT---AAGCAC
GCAACATATGTCCCCCATACAGCTGGAAGATACTCTGTCAAGCGTTTCAG
GAAGGCCCAGTGCCCAATTGTTGAGAGGCTCACAAACTCTCTTCAGATGC
ACGGCAGAAACAATGGGAAAAAATTGAAGGCTGTGACCATTGTCAAACAT
GCCATGGAGATCATTCATCTTTTGACTGATCAGAACCCAATCCAAGTTAT
TGTTGATGCTGTGGTCAACAGTGGGCCTCGTGAAGATGCCACTCGTATTG
GCTCAGCTGGTGTTGTCAGACGTCAGGCTGTTGATATTTCACCTCTTAGG
CGTGTAAACCAGGCCTTGTATCTCCTTACCACTGGTGCTCGTGAGGCAGC
TTTCAGGAACATCAAGACCATAGCTGAATGCTTGGCTGATGAACTTATCA
ATGCAGCCAAGGGTTCCTCAAACAGCTATGCCATTAAGAAGAAAGATGAG
ATTGAAAGAGTTGCTAAGGCCAACCGT
>ArathRPS5a
ATGGCCACCGCCGCAGATGTTGACGCT------GAGATTCAGCAGGCGCT
CACTAACGAAGTCAAGCTCTTCAACCGCTGGACCTATGACGACGTTACGG
TCACAGACATCAGTCTTGTTGACTACATTGGAGTTCAGGCAGCTAAACAT
GCTACCTTTGTTCCCCACACCGCTGGAAGATACTCTGTGAAGAGATTCAG
GAAGGCTCAGTGCCCCATTGTTGAGAGGCTCACCAACTCTCTCATGATGC
ACGGGAGGAACAACGGTAAGAAATTGATGGCTGTCAGGATCGTCAAGCAC
GCCATGGAGATTATCCACCTCTTGTCTGACTTGAACCCAATTCAGGTCAT
CATTGACGCCATTGTCAACAGTGGTCCACGTGAAGATGCTACCAGAATTG
GATCTGCTGGTGTTGTTAGGAGACAAGCTGTTGATATCTCTCCTCTAAGA
CGTGTTAACCAGGCTATCTTCTTGATTACCACTGGTGCTCGTGAAGCTGC
TTTCAGAAACATCAAGACTATAGCTGAGTGCCTTGCTGATGAATTGATCA
ACGCAGCCAAGGGCTCTTCCAACAGCTATGCCATCAAGAAGAAGGATGAG
ATTGAAAGAGTTGCCAAGGCTAATCGT
>ArathRPS5b
ATGGCCGCCTCCGCAGAAATCGACGCT------GAGATTCAACAGCAGCT
TACCAATGAGGTTAAGCTCTTCAACCGTTGGAGCTTTGATGACGTTTCGG
TTACGGATATTAGTCTTGTGGACTACATTGGTGTTCAGCCATCGAAGCAC
GCAACTTTTGTTCCCCATACTGCTGGACGATACTCTGTGAAGAGGTTCAG
AAAGGCGCAGTGCCCAATTGTTGAGAGGCTCACTAACTCTCTCATGATGC
ACGGAAGAAACAATGGTAAGAAGTTGATGGCTGTCAGGATCGTCAAGCAT
GCCATGGAGATTATCCACCTCTTGTCTGACTTGAACCCGATTCAAGTTAT
CATTGATGCCATTGTTAACAGTGGTCCACGTGAAGATGCTACCAGGATTG
GATCTGCTGGTGTGGTTAGGAGGCAGGCTGTTGATATCTCTCCTCTAAGA
CGTGTGAACCAAGCGATCTTCTTGCTTACAACTGGTGCACGTGAAGCTGC
CTTTAGAAACATCAAGACAATCGCTGAGTGCCTTGCTGATGAACTCATCA
ATGCTGCAAAGGGATCTTCCAACAGCTATGCCATCAAGAAGAAAGATGAG
ATTGAGAGAGTTGCTAAGGCCAATCGT
